# Supplementary material for: Bacillus cereus AR156 triggers induced systemic resistance against Pseudomonas syringae pv. tomato DC3000 by suppressing miR472 and activating CNLs‐mediated basal immunity in Arabidopsis
Source: Mol Plant Pathol. 2020 Mar 30;21(6):854–70. doi: 10.1111/mpp.12935 (PMC7214473; doi:10.1111/mpp.12935)
Supplement: Supplementary file 4 [file MPP-21-854-s004.xlsx]

## Sheet: Supplemental Table 1
Supplemental S1. Lists of all transgenic lines used in this study
Plant seedlings	Properties
Col-0	Arabidopsis wild-type
STTM-472-1#	miR472-knockdown line
Salk_087945C	miR472 coding gene At1g12294 T-DNA insertion line
miR472OE-7#	miR472 overexpression lines
SALK_060360C	Disease resistance protein At1g15890 coding gene T-DNA insertion lines
SALK_061926C	Disease resistance protein At1g61300 coding gene T-DNA insertion lines
SALK_015294C	Disease resistance protein At1g12220 coding gene T-DNA insertion lines
SALK_025605C	Disease resistance protein At5g43740 coding gene T-DNA insertion lines
SALK_013860C	Disease resistance protein At5g43730 coding gene T-DNA insertion lines
