# Supplementary material for: Bacillus cereus AR156 triggers induced systemic resistance against Pseudomonas syringae pv. tomato DC3000 by suppressing miR472 and activating CNLs‐mediated basal immunity in Arabidopsis
Source: Mol Plant Pathol. 2020 Mar 30;21(6):854–70. doi: 10.1111/mpp.12935 (PMC7214473; doi:10.1111/mpp.12935)
Supplement: Supplementary file 5 [file MPP-21-854-s005.xlsx]

## Sheet: Supplemental Table 2
Supplemental Table 2. Lists of all bacteria strains used in this study
Strain	Properties	Reference
E.coli DH5α	Engineering E. coli for gene cloning in this study	Jiang et al., 2016
A. Tumefaciens GV3101	one kind of A. Tumefaciens, which is widely used in plant genetic transformation experiment and transient expression
B. cereus AR156	a rhzibacterium, that can induced systemic resictance to Pst DC3000 in arabidopsis and tomato	Niu et al., 2011; Jiang et al., 2016
P. syringae pv.tomato DC3000 (EV)	Bacteria pathogen Pst DC3000 carrying the empty vector pVSP61	Jiang et al., 2016
P. syringae pv.tomato DC3000 (AvrPphB)	Pathogen Pst DC3000 expressing AvrPphB protein	Mudgett and Staskawicz, 2002
P. syringae pv.tomato DC3000 (hrc C)	Pathogen Pst DC3000 mutants deficient in hrcC genes	Zhang et al., 2014
E.coli DH5α pSAT5a-GFP	E.coli DH5α carrying vector pSAT5a-GFP	Wang et al., 2017
E.coli DH5α pSAT5a-GUS	E.coli DH5α carrying vector pSAT5a-Gus
E.coli DH5α pPZP-RSC1	E.coli DH5α carrying vector pPZP-RSC1
E.coli DH5α pFGC5941-Pac I	E.coli DH5α carrying vector pPZP-RSC1	Yan et al., 2012
E.coli DH5α pOT2-STTM-SwaI	E.coli DH5α carrying vector pOT2-STTM-SwaI
E.coli DB3.1 pEG 100	E.coli DB3.1 carrying vector pEarly Gate 100	Niu et al., 2016
E.coli DH5α pOT2-STTM-472	E.coli DH5α carrying vector pOT2-STTM-472	This study
E.coli DH5α pFGC5941-STTM-472	E.coli DH5α carrying vector pFGC5941-STTM-472
E.coli DH5α pPZP-miR472	E.coli DH5α carrying vector pPZP-miR472
E.coli DH5α pEG100-miR472	E.coli DH5α carrying vector pEG100-miR472
E.coli DH5α pSAT5a-GFP-At1g15890	E.coli DH5α carrying vector pSAT5a-GFP-At1g15890
E.coli DH5α pSAT5a-GFP-At1g12220	E.coli DH5α carrying vector pSAT5a-GFP-At1g12220
E.coli DH5α pSAT5a-GFP-At1g61300	E.coli DH5α carrying vector pSAT5a-GFP-At1g61300
E.coli DH5α pSAT5a-GFP-At5g43740	E.coli DH5α carrying vector SAT5a-GFP-At5g43740
E.coli DH5α pSAT5a-GFP-At5g43730	E.coli DH5α carrying vector pSAT5a-GFP-At5g43730
E.coli DH5α pSAT5a-GUS-At1g15890	E.coli DH5α carrying vector pSAT5a-GUS-At1g15890
E.coli DH5α pSAT5a-GUS-At1g12220	E.coli DH5α carrying vector pSAT5a-GUS-At1g12220
E.coli DH5α pSAT5a-GUS-At1g61300	E.coli DH5α carrying vector pSAT5a-GUS-At1g61300
E.coli DH5α pSAT5a-GUS-At5g43740	E.coli DH5α carrying vector pSAT5a-GUS-At5g43740
E.coli DH5α pSAT5a-GUS-At5g43730	E.coli DH5α carrying vector pSAT5a-GUS-At5g43730
A. Tumefaciens GV3101 pFGC5941-STTM-472	A. Tumefaciens GV3101 carrying vector pFGC5941-STTM-472
A. Tumefaciens GV3101 pPZP--miR472	A. Tumefaciens GV3101 carrying vector pPZP-miR472
A. Tumefaciens GV3101 pEG100-miR472	A. Tumefaciens GV3101 carrying vector pEG100-miR472
A. Tumefaciens GV3101 pSAT5a-GFP-At1g15890	A. Tumefaciens GV3101 carrying vector pSAT5a-GFP-At1g15890
A. Tumefaciens GV3101 pSAT5a-GFP-At1g12220	A. Tumefaciens GV3101 carrying vector pSAT5a-GFP-At1g12220
A. Tumefaciens GV3101 pSAT5a-GFP-At1g61300	A. Tumefaciens GV3101 carrying vector pSAT5a-GFP-At1g61300
A. Tumefaciens GV3101 pSAT5a-GFP-At5g43740	A. Tumefaciens GV3101 carrying vector SAT5a-GFP-At5g43740
A. Tumefaciens GV3101 pSAT5a-GFP-At5g43730	A. Tumefaciens GV3101 carrying vector pSAT5a-GFP-At5g43730
A. Tumefaciens GV3101 pSAT5a-GUS-At1g15890	A. Tumefaciens GV3101 carrying vector pSAT5a-GUS-At1g15890
A. Tumefaciens GV3101 pSAT5a-GUS-At1g12220	A. Tumefaciens GV3101 carrying vector pSAT5a-GUS-At1g12220
A. Tumefaciens GV3101 pSAT5a-GUS-At1g61300	A. Tumefaciens GV3101 carrying vector pSAT5a-GUS-At1g61300
A. Tumefaciens GV3101 pSAT5a-GUS-At5g43740	A. Tumefaciens GV3101 carrying vector pSAT5a-GUS-At5g43740
A. Tumefaciens GV3101 pSAT5a-GUS-At5g43730	A. Tumefaciens GV3101 carrying vector pSAT5a-GUS-At5g43730
