# Supplementary material for: Bacillus cereus AR156 triggers induced systemic resistance against Pseudomonas syringae pv. tomato DC3000 by suppressing miR472 and activating CNLs‐mediated basal immunity in Arabidopsis
Source: Mol Plant Pathol. 2020 Mar 30;21(6):854–70. doi: 10.1111/mpp.12935 (PMC7214473; doi:10.1111/mpp.12935)
Supplement: Supplementary file 6 [file MPP-21-854-s006.xlsx]

## Sheet: Supplemental Table 3
Supplemental Table 3. Lists of all Plasmid used in this study
Plasmid	Properties	Reference
pSAT5a-GFP	a new modular satellite (SAT) vector that supports N- and C-terminal fusions to GFP tag. The vector carry an expanded multiple cloning site that allows easy exchange of the target genes between GFP tag, and expression of the tagged proteins is controlled by two 35S promotors.	Wang et al., 2017
pSAT5a-GUS	a new modular satellite (SAT) vector that supports N- and C-terminal fusions to GUS tag. The vector carry an expanded multiple cloning site that allows easy exchange of the target genes between GUS tag, and expression of the tagged proteins is controlled by two 35S promotors.
pPZP-RSC1	Agrobacterium binary vector for plant transformation, with spectinomycin and kanamycin resistance genes.
pFGC5941-Pac I	Agrobacterium binary vector for plant transformation, with kanamycin-resistance genes and Pac I digest site.	Yan et al., 2012
pOT2-STTM-SwaI	a small sized (~1.5 kb) pOT2 vector containing 2X35S promoter, the 35S terminator, chloramphenicol resistance gene and SwaI digest site, which could be used for Short Tandem Target Mimic construction (STTM).
pEarly Gate 100	Agrobacterium binary vector for plant transformation, with kanamycin-resistance genes, 35S-Gateway-OCS 3'.	Niu et al., 2016
pOT2-STTM-472	The recombinant constructs, which containing pOT2 backbone (~3.6 kb) and Short Tandem Target Mimic for miR472 knocking down.	This study
pFGC5941-STTM-472	Agrobacterium binary vector for miR472 knockdown in plant system.
pPZP-miR472	Agrobacterium binary vector for plant transformation, with miR472 coding and kanamycin-resistance gene.
pEG100-miR472	Agrobacterium binary vector for miR472 overexpression transgeic plant constructing.
pSAT5a-GFP-At1g15890	miR472 target gene At1g15890 expression vector fused with GFP Tag
pSAT5a-GFP-At1g12220	miR472 target gene At1g1222 expression vector fused with GFP Tag
pSAT5a-GFP-At1g61300	miR472 target gene At1g61300 expression vector fused with GFP Tag
pSAT5a-GFP-At5g43740	miR472 target gene At5g43740 expression vector fused with GFP Tag
pSAT5a-GFP-At5g43730	miR472 target gene At5g43730 expression vector fused with GFP Tag
pSAT5a-GUS-At1g15890	miR472 target gene At1g15890 expression vector fused with GUS Tag
pSAT5a-GUS-At1g12220	miR472 target gene At1g1222 expression vector fused with GUS Tag
pSAT5a-GUS-At1g61300	miR472 target gene At1g61300expression vector fused with GUS Tag
pSAT5a-GUS-At5g43740	miR472 target gene At5g43740 expression vector fused with GUS Tag
pSAT5a-GUS-At5g43730	miR472 target gene At5g43730 expression vector fused with GUS Tag
pPZP-GFP-At1g15890	Agrobacterium binary vector for GFP Tag fused miR472 target gene At1g15890 expression in plant.
pPZP-GFP-At1g12220	Agrobacterium binary vector for GFP Tag fused miR472 target gene At1g1222 expression in plant.
pPZP-GFP-At1g61300	Agrobacterium binary vector for GFP Tag fused miR472 target gene At1g61300 expression in plant.
pPZP-GFP-At5g43740	Agrobacterium binary vector for GFP Tag fused miR472 target gene At5g43740 expression in plant.
pPZP-GFP-At5g43730	Agrobacterium binary vector for GFP Tag fused miR472 target gene At5g43730 expression in plant.
pPZP-GUS-At1g15890	Agrobacterium binary vector for GUS Tag fused miR472 target gene At1g15890 expression in plant.
pPZP-GUS-At1g12220	Agrobacterium binary vector for GUS Tag fused miR472 target gene At1g1222 expression in plant.
pPZP-GUS-At1g61300	Agrobacterium binary vector for GUS Tag fused miR472 target gene At1g61300expression in plant.
pPZP-GUS-At5g43740	Agrobacterium binary vector for GUS Tag fused miR472 target gene At5g43740 expression in plant.
pPZP-GUS-At5g43730	Agrobacterium binary vector for GUS Tag fused miR472 target gene At5g43730 expression in plant.
