# Supplementary material for: Bacillus cereus AR156 triggers induced systemic resistance against Pseudomonas syringae pv. tomato DC3000 by suppressing miR472 and activating CNLs‐mediated basal immunity in Arabidopsis
Source: Mol Plant Pathol. 2020 Mar 30;21(6):854–70. doi: 10.1111/mpp.12935 (PMC7214473; doi:10.1111/mpp.12935)
Supplement: Supplementary file 7 [file MPP-21-854-s007.xlsx]

## Sheet: Supplemental Table 4
Supplemental Table 4. Lists of primers used in this study
Primer name	Sequence (5‘-3’)	Used for	Reference
Primers for miR472 overexpression and knowdown vectors construction
miR472-OE-F	CACCGAAACTTGATAGGGTTTAGTGAAG	Cloning of miR472 coding gene into vector pEarleyGate 100	This study
miR472-OE-R	CGCATTCAAGCAATGCAACATGTAA
STTM-472-Swa48ntlink-PF	GccATTTAAATatggtctaaagaagaagaatGGTATGGGCGGctaAGTAGGAAAAAgaattcggtacgctgaaatcaccag	Short Tandem Target Mimic (STTM) of miR472 construction
STTM-472-Swa48ntlink-PR	GccATTTAAATtagaccataacaacaacaacTTTTTCCTACTtagCCGCCCATACCaagcttgggctgtcctctccaaatg
STTM-472-PacI-PF:	TCCCTTAATTAAGTTTGCAAGCAGCAGATTACGCG	Introduced Short Tandem Target Mimic (STTM) of miR472 into pFGC5941 via Pac I sites	Yan et al., 2012
STTM-472-PacI-PR:	TCCCTTAATTAAGAAAGGCGGACAGGTATCCGGTAAG
Primer for Northern blot
miR472-probe	GGTATGGGCGGAGTAGGAAAAA	Making miR472 Northern blot probe	This study
U6	AATTCGTGAAGCGTTCCATAT	Internal standard probe	Niu et al., 2016
qRT-PCR primers for miR472 targets detection
AT-β-TUB 4 -F	GAGGGAGCCATTGACAACATCTT	Internal standard primer	Jiang et al., 2016
AT-β-TUB 4 -R	GCGAACAGTTCACAGCTATGTTCA
At1g15890-Q-F	AGGAGTTTTTGAAGTGGTGGC	primers for At1g15890 detection	This study
At1g15890-Q-R	CAAATCTTTAGAAACCACAACCC
At1g12220-Q-F	GTCTCAGTTCTCAAGGATTCTTTG	primers for At1g12220 detection
At1g12220-Q-R	CACAACAACCCATATCACAACAT
At1g61300-Q-F	CCTACTCAGCCTACTATTGGTCA	primers for At1g61300 detection
At1g61300-Q-R	TGTTCTTCCACAGGTCGTCA
At5g43740-Q-F	CGCAGGAAATTATACATAAGGTG	primers for At5g43740 detection
At5g43740-Q-R	TCTGATCTTGAATGCCCTCG
At5g43730-Q-F	CAGAAAATCATACCTAAGGCAGA	primers for At5g43730 detection
At5g43730-Q-R	TAGATACCACAACCCATATCACTAC
Primer for miR472 target gene cloning
At1g15890-Kpn I-GFP-F	CGGGGTACCATGGGAAACTGTGTAGCACTAGAAA	Cloning of At1g15890 gene fused with GFP tag coding gene into vector pPZP-RSC1 via Kpn I/Xma I site	This study
At1g15890-Xma I-GFP-R	CCCCCCGGGTTCATTGGCATGTCGCG
At1g15890- Kpn I-Gus-F	CGGGGTACCATGGGAAACTGTGTAGCACTAGAAA	Cloning of At1g15890 gene fused with GUS coding gene into vector pPZP-RSC1 via Kpn I/Xma I site
At1g15890-Xma I-Gus-R	CCCCCCGGGTTATTCATTGGCATGTCGCG
At1g12220-Xho I-GFP-F	CCGCTCGAGATGGGAGGTTGTTTCTCTGTTTC	Cloning of At1g12220 gene fused with GFP tag coding gene into vector pPZP-RSC1 via Xho I/Xma I site
At1g12220-Xma I-GFP-R	CCCCCCGGGTGTTTCTCTCCACCGCCAC
At1g12220-Sac II-Gus-F	TCCCCGCGGGCATGGGAGGTTGTTTCTCTGTTTC	Cloning of At1g12220 gene fused with GUS coding gene into vector pPZP-RSC1 via Sac II/Xma I site
At1g12220-Xma I-Gus-R	CCCCCCGGGTTATGTTTCTCTCCACCGCCAC
At1g61300-Sac I-GFP-F	CGAGCTCATGGGGTGTTGTTTTTCTGTCC	Cloning of At1g61300 gene fused with GFP tag coding gene into vector pPZP-RSC1 via Sac I/Xma I site
At1g61300-Xma I-GFP-R	CCCCCCGGGCTTCTTGATTGAAAGCACGAAT
At1g61300-Xma I-Gus-F	CCCCCCGGGAATGGGGTGTTGTTTTTCTGTCC	Cloning of At1g61300 gene fused with GUS coding gene into vector pPZP-RSC1 via Xma I/BamH I site
At1g61300-BamH I-Gus-R	CGCGGATCCCTACTTCTTGATTGAAAGCACGAAT
At5g43740-Sac I-GFP-F	CGAGCTCATGCTGGGCTGGCTTGTAA	Cloning of At5g43740 gene fused with GFP tag coding gene into vector pPZP-RSC1 via Sac I/Xma I site
At5g43740-Xma I-GFP-R	CCCCCCGGGAAAGAAAAAAAAACGTGAAGGA
At5g43740-Sac II-Gus-F	TCCCCGCGGGCATGCTGGGCTGGCTTGTAA	Cloning of At5g43740 gene fused with GUS coding gene into vector pPZP-RSC1 via Sac II/Xma I site
At5g43740-Xma I-Gus-R	CCCCCCGGGTTAAAAGAAAAAAAAACGTGAAGGA
At5g43730-Xho I-GFP-F	CCGCTCGAGATGGTGGACTGGCTTTCACTATTAC	Cloning of At5g43730 gene fused with GFP tag coding gene into vector pPZP-RSC1 via Xho I/Xma I site
At5g43730-Xma I-GFP-R	CCCCCCGGGCCCTTTCAGCTTGGGAAA
At5g43730-Sac II-Gus-F	TCCCCGCGGGCATGGTGGACTGGCTTTCACTATTAC	Cloning of At5g43730 gene fused with GUS coding gene into vector pPZP-RSC1 via Sac II/Xma I site
At5g43730-Xma I-Gus-R	CCCCCCGGGTCACCCTTTCAGCTTGGGAAA
pSAT5a-miR472-EcoR I-F	CCGGAATTCAATCAAATTTGTTATTTTTTGTTCT	Cloning of miR472 coding gene into vector pPZP-RSC1 via EcoR/Kpn I site
pSAT5a-miR472-Kpn I-R	CGGGGTACCGAACAGCAAGATTGATCTCCC
Primer for genotyping
SALK_061926C-LP	CTTCCAGAGCAGATATCGGG	At1g61300 gene T-DNA insertion line SALK_061926C genotyping	Designed by a online Software T-DNA Primer Design (website: http://signal.salk.edu/tdnaprimers.2.html)
SALK_061926C-RP	AGCGTGGATTCTGATTTTGG
SALK_025605C-LP	TTTTTGGTTTGGTCACACAAG	At5g43740 gene T-DNA insertion line SALK_025605C genotyping
SALK_025605C-RP	GTATAATTTCCTGCGCGACC
SALK_015294C-LP	ACGTAACCCAACACCAGCTC	At1g12220 gene T-DNA insertion line SALK_015294C genotyping
SALK_015294C-RP	CCCTTTTCAACCCACAATTG
SALK_060360C-LP	ATTGGCAAAGCTATGGCATC	At1g15890 gene T-DNA insertion line SALK_060360C genotyping
SALK_060360C-RP	AGGTGTTGAAGACCACCCAG
SALK_087945C-LP	TTGCACTAAAATGGGCTCAAC	miR472 coding gene T-DNA insertion line SALK_087945C genotyping
SALK_087945C-RP	GTGTATGTATGGTATGGGCGG
SALK_013860C-LP	GTCGCTTAATCGTTTCGTCAG	AT5G43730 gene T-DNA insertion line SALK_013860C genotyping
SALK_013860C-RP	CATCCGTTGACTAGAGCAAGC
LBb1.3	ATTTTGCCGATTTCGGAAC	Left border primer of the T-DNA insertion
