# Supplementary material for: Bacillus cereus AR156 triggers induced systemic resistance against Pseudomonas syringae pv. tomato DC3000 by suppressing miR472 and activating CNLs‐mediated basal immunity in Arabidopsis
Source: Mol Plant Pathol. 2020 Mar 30;21(6):854–70. doi: 10.1111/mpp.12935 (PMC7214473; doi:10.1111/mpp.12935)
Supplement: Supplementary file 8 [file MPP-21-854-s008.xlsx]

## Sheet: Supplemental Table 5
Supplemental Table 5. Summary for the transcriptome assembly
Sample	Total Raw Reads (Mb)	Total Clean Reads (Mb)	Total Clean Bases (Gb)	Clean Reads Q20 (%)	Clean Reads Q30 (%)	Clean Reads Ratio (%)	Total Mapping Ratio
Col-0	43.78	44.04	6.5	96.86	92.18	99.27	0.951
472-OE-1#	43.83	43.53	6.5	96.9	92.24	99.77	0.958
472-OE-7#	43.53	43.83	6.4	96.8	92.01	99.77	0.949
STTM472-1#	43.75	44.13	6.5	96.32	91.01	99.77	0.945
SALK_087945	52.15	52.47	7.7	96.79	92.01	99.47	0.948
Note: Total Raw Reads(Mb): The reads amount before filtering, Unit: Mb Total Clean Reads(Mb): The reads amount after filtering, Unit: Mb Total Clean Bases(Gb): The total base amount after filtering, Unit: Gb
