# Supplementary material for: Bacillus cereus AR156 triggers induced systemic resistance against Pseudomonas syringae pv. tomato DC3000 by suppressing miR472 and activating CNLs‐mediated basal immunity in Arabidopsis
Source: Mol Plant Pathol. 2020 Mar 30;21(6):854–70. doi: 10.1111/mpp.12935 (PMC7214473; doi:10.1111/mpp.12935)
Supplement: Supplementary file 9 [file MPP-21-854-s009.xlsx]

## Sheet: Supplemental Table 6
Supplemental Table 6. The RPKM of different samples
Gene_id	length	Col-0_RPKM	472-OE-1#_RPKM	472-OE-7#_RPKM	STTM472-1#_RPKM	SALK_087945_RPKM	GeneSymbol	KO	GO
AT1G01010	2269	5.52	5.54	2.96	4.65	5.59	NAC001	_	molecular_function:DNA binding(GO:0003677);molecular_function:sequence-specific DNA binding transcription factor activity(GO:0003700);cellular_component:nucleus(GO:0005634);biological_process:transcription, DNA-templated(GO:0006351);biological_process:regulation of transcription, DNA-templated(GO:0006355);biological_process:multicellular organismal development(GO:0007275);cellular_component:integ…
AT1G01020	2343	5.4	5.51	1.05	4.02	4.48	ARV1	_	molecular_function:molecular_function(GO:0003674);cellular_component:mitochondrion(GO:0005739);cellular_component:endoplasmic reticulum(GO:0005783);biological_process:sphingolipid metabolic process(GO:0006665);cellular_component:membrane(GO:0016020);cellular_component:integral component of membrane(GO:0016021);biological_process:sterol metabolic process(GO:0016125)
AT1G03987	272	0	0	0	0	0		_	_
AT1G01030	2066	0.11	0.11	0	0.05	0.07	NGA3	_	molecular_function:DNA binding(GO:0003677);molecular_function:sequence-specific DNA binding transcription factor activity(GO:0003700);cellular_component:nucleus(GO:0005634);biological_process:transcription, DNA-templated(GO:0006351);biological_process:regulation of transcription, DNA-templated(GO:0006355);biological_process:flower development(GO:0009908);biological_process:leaf development(GO:004…
AT1G01040	8107	4.95	3.74	2.66	3.97	2.63	DCL1	K11592	biological_process:cytokinesis by cell plate formation(GO:0000911);molecular_function:DNA binding(GO:0003677);molecular_function:double-stranded RNA binding(GO:0003725);molecular_function:helicase activity(GO:0004386);molecular_function:ribonuclease III activity(GO:0004525);molecular_function:protein binding(GO:0005515);molecular_function:ATP binding(GO:0005524);cellular_component:nucleus(GO:0005…
AT1G03993	788	0	0	0	0	0		_	_
AT1G01046	207	0	0	0	0	0	MIR838A	_	molecular_function:molecular_function(GO:0003674);cellular_component:cellular_component(GO:0005575);biological_process:biological_process(GO:0008150)
AT1G01050	2002	85.9	66.29	60.59	82.08	87.22	PPA1	K01507	molecular_function:magnesium ion binding(GO:0000287);molecular_function:inorganic diphosphatase activity(GO:0004427);cellular_component:nucleus(GO:0005634);cellular_component:cytoplasm(GO:0005737);cellular_component:cytosol(GO:0005829);biological_process:phosphate-containing compound metabolic process(GO:0006796);cellular_component:membrane(GO:0016020);biological_process:lipid storage(GO:0019915)
AT1G03997	283	0	0	0	0	0		_	_
AT1G01060	4507	0.07	0.04	0.01	0.02	0.01	LHY	K12133	molecular_function:DNA binding(GO:0003677);molecular_function:sequence-specific DNA binding transcription factor activity(GO:0003700);cellular_component:nucleus(GO:0005634);biological_process:transcription, DNA-templated(GO:0006351);biological_process:regulation of transcription, DNA-templated(GO:0006355);biological_process:circadian rhythm(GO:0007623);biological_process:response to cold(GO:00094…
AT1G01070	2574	0.92	0.69	0.52	0.64	1.06		_	cellular_component:plasma membrane(GO:0005886);molecular_function:L-glutamine transmembrane transporter activity(GO:0015186);cellular_component:integral component of membrane(GO:0016021);biological_process:amino acid transmembrane export(GO:0044746);biological_process:seed development(GO:0048316)
AT1G04003	209	0	0	0	0	0		_	_
AT1G01080	2090	25.97	33.46	11.69	24.63	26.85		_	molecular_function:RNA binding(GO:0003723);molecular_function:mRNA binding(GO:0003729);cellular_component:nucleus(GO:0005634);biological_process:biological_process(GO:0008150);cellular_component:chloroplast(GO:0009507);cellular_component:chloroplast stroma(GO:0009570);cellular_component:chloroplast envelope(GO:0009941)
AT1G01090	2071	56.64	76.37	78.11	59.31	54.93	PDH-E1 ALPHA	K00161	molecular_function:pyruvate dehydrogenase (acetyl-transferring) activity(GO:0004739);cellular_component:mitochondrion(GO:0005739);cellular_component:cytosol(GO:0005829);biological_process:acetyl-CoA biosynthetic process from pyruvate(GO:0006086);biological_process:glycolytic process(GO:0006096);cellular_component:chloroplast(GO:0009507);cellular_component:plastid(GO:0009536);cellular_component:ch…
AT1G01100	1302	115.71	92.14	166.47	116.77	137.77	RPP1A	K02942	molecular_function:structural constituent of ribosome(GO:0003735);cellular_component:nucleus(GO:0005634);cellular_component:cytoplasm(GO:0005737);cellular_component:cytosol(GO:0005829);cellular_component:ribosome(GO:0005840);cellular_component:plasma membrane(GO:0005886);biological_process:translational elongation(GO:0006414);cellular_component:cytosolic ribosome(GO:0022626)
AT1G01110	2785	0.2	0.41	0.44	0.43	0.32	IQD18	_	molecular_function:molecular_function(GO:0003674);cellular_component:nucleus(GO:0005634)
AT1G01120	2052	33.8	9.62	29.58	29.97	26.09	KCS1	K15397	biological_process:very long-chain fatty acid metabolic process(GO:0000038);cellular_component:endoplasmic reticulum(GO:0005783);cellular_component:endoplasmic reticulum membrane(GO:0005789);biological_process:fatty acid biosynthetic process(GO:0006633);biological_process:response to cold(GO:0009409);biological_process:response to light stimulus(GO:0009416);molecular_function:fatty acid elongase …
AT1G01130	1907	6.65	3.94	8.14	5.54	9.33		_	molecular_function:molecular_function(GO:0003674);cellular_component:cellular_component(GO:0005575);biological_process:biological_process(GO:0008150)
AT1G01140	3609	85.69	49.25	21.71	29.7	24.32	CIPK9	_	molecular_function:protein serine/threonine kinase activity(GO:0004674);molecular_function:protein binding(GO:0005515);molecular_function:ATP binding(GO:0005524);cellular_component:nucleus(GO:0005634);cellular_component:cytoplasm(GO:0005737);cellular_component:plasma membrane(GO:0005886);biological_process:response to cold(GO:0009409);biological_process:response to wounding(GO:0009611);biological…
AT1G01150	2228	0	0	0	0	0.03		_	cellular_component:nucleus(GO:0005634)
AT1G01160	1758	24.64	19.09	33.58	27.44	26.48	GIF2	_	molecular_function:transcription coactivator activity(GO:0003713);molecular_function:protein binding(GO:0005515);cellular_component:nucleus(GO:0005634);biological_process:transcription, DNA-templated(GO:0006351);biological_process:regulation of transcription, DNA-templated(GO:0006355);biological_process:cell proliferation(GO:0008283);biological_process:leaf development(GO:0048366)
AT1G04007	463	1.76	2.01	0	1.9	2.52		_	_
AT1G01170	807	93.93	90.05	163.81	123.38	146.1		_	molecular_function:molecular_function(GO:0003674);cellular_component:mitochondrion(GO:0005739);cellular_component:membrane(GO:0016020);cellular_component:integral component of membrane(GO:0016021)
AT1G04013	249	0.65	0.44	0	0	0.67		_	_
AT1G01180	1456	16.08	13.74	31.62	15.39	22.89		_	_
AT1G01183	111	0	0	0	0	0	MIR165A	_	molecular_function:molecular_function(GO:0003674);cellular_component:cellular_component(GO:0005575);biological_process:adaxial/abaxial pattern specification(GO:0009955);biological_process:gene silencing by miRNA(GO:0035195);biological_process:leaf development(GO:0048366)
AT1G01190	1963	0.19	0.39	0.3	0.36	0.31	CYP78A8	_	cellular_component:membrane(GO:0016020);molecular_function:oxidoreductase activity, acting on paired donors, with incorporation or reduction of molecular oxygen, NAD(P)H as one donor, and incorporation of one atom of oxygen(GO:0016709);molecular_function:oxygen binding(GO:0019825);biological_process:secondary metabolite biosynthetic process(GO:0044550)
AT1G01200	1924	0.49	0.86	0.83	0.57	1.01	RABA3	_	molecular_function:GTPase activity(GO:0003924);molecular_function:GTP binding(GO:0005525);cellular_component:nucleus(GO:0005634);cellular_component:endosome(GO:0005768);cellular_component:Golgi apparatus(GO:0005794);cellular_component:cell plate(GO:0009504);cellular_component:endosome membrane(GO:0010008);biological_process:protein transport(GO:0015031);biological_process:cell wall biogenesis(GO:…
AT1G01210	1881	7.98	7.04	9.62	8.94	10.04		K03019	molecular_function:nucleic acid binding(GO:0003676);molecular_function:DNA binding(GO:0003677);molecular_function:sequence-specific DNA binding transcription factor activity(GO:0003700);molecular_function:DNA-directed RNA polymerase activity(GO:0003899);cellular_component:nucleus(GO:0005634);cellular_component:nucleolus(GO:0005730);biological_process:transcription, DNA-templated(GO:0006351);biolo…
AT1G04017	233	0	0	0	0	0		_	_
AT1G01220	4340	3.09	4.21	1.38	2.57	1.93	FKGP	K05305	molecular_function:galactokinase activity(GO:0004335);molecular_function:ATP binding(GO:0005524);cellular_component:cytoplasm(GO:0005737);biological_process:phosphorylation(GO:0016310);biological_process:GDP-L-fucose salvage(GO:0042352);molecular_function:fucose-1-phosphate guanylyltransferase activity(GO:0047341);molecular_function:fucokinase activity(GO:0050201)
AT1G04023	330	0	0	0	0	0		_	_
AT1G01225	1473	0.65	1.47	0.62	1.76	1.5		_	cellular_component:nucleus(GO:0005634)
AT1G01230	1829	29.75	32.38	27.7	34.81	45.78		_	molecular_function:protein binding(GO:0005515);cellular_component:mitochondrion(GO:0005739);cellular_component:endoplasmic reticulum(GO:0005783);biological_process:protein folding(GO:0006457);biological_process:response to oxidative stress(GO:0006979);biological_process:leaf senescence(GO:0010150);cellular_component:integral component of membrane(GO:0016021);biological_process:sphingolipid biosyn…
AT1G01240	2123	5.68	3.75	2.99	6.07	6.43		_	cellular_component:mitochondrion(GO:0005739);cellular_component:integral component of membrane(GO:0016021)
AT1G01250	891	0.97	5.15	9.91	2.96	4.68	ERF023	K09286	molecular_function:DNA binding(GO:0003677);molecular_function:sequence-specific DNA binding transcription factor activity(GO:0003700);cellular_component:nucleus(GO:0005634);biological_process:transcription, DNA-templated(GO:0006351);biological_process:regulation of transcription, DNA-templated(GO:0006355);biological_process:ethylene-activated signaling pathway(GO:0009873)
AT1G01260	2754	2.79	1.84	0.65	1.52	1.28	BHLH13	_	molecular_function:DNA binding(GO:0003677);molecular_function:sequence-specific DNA binding transcription factor activity(GO:0003700);molecular_function:protein binding(GO:0005515);cellular_component:nucleus(GO:0005634);cellular_component:cytoplasm(GO:0005737);biological_process:transcription, DNA-templated(GO:0006351);biological_process:regulation of transcription, DNA-templated(GO:0006355);biol…
AT1G01270	72	0	0	0	0	0		_	cellular_component:cellular_component(GO:0005575);biological_process:translation(GO:0006412);biological_process:translational elongation(GO:0006414);molecular_function:triplet codon-amino acid adaptor activity(GO:0030533)
AT1G01280	1685	0	0	0	0	0	CYP703A2	K20496	molecular_function:iron ion binding(GO:0005506);biological_process:pollen development(GO:0009555);biological_process:pollen wall assembly(GO:0010208);biological_process:pollen exine formation(GO:0010584);cellular_component:membrane(GO:0016020);cellular_component:integral component of membrane(GO:0016021);molecular_function:oxidoreductase activity, acting on paired donors, with incorporation or re…
AT1G01290	2206	3.7	4.18	0.77	3.06	2.87	CNX3	K03637	molecular_function:catalytic activity(GO:0003824);cellular_component:mitochondrion(GO:0005739);cellular_component:mitochondrial matrix(GO:0005759);biological_process:Mo-molybdopterin cofactor biosynthetic process(GO:0006777);cellular_component:chloroplast(GO:0009507)
AT1G01300	2062	23.36	22.13	26.2	20.39	18.83	APF2	_	cellular_component:extracellular region(GO:0005576);biological_process:proteolysis(GO:0006508);cellular_component:plant-type cell wall(GO:0009505);cellular_component:membrane(GO:0016020);biological_process:response to karrikin(GO:0080167)
AT1G01305	617	0	0	0	0	0		_	molecular_function:molecular_function(GO:0003674);cellular_component:mitochondrion(GO:0005739);biological_process:biological_process(GO:0008150)
AT1G01310	977	0	0	0.06	0.05	0		_	molecular_function:molecular_function(GO:0003674);cellular_component:extracellular region(GO:0005576);biological_process:biological_process(GO:0008150)
AT1G01320	9511	47.13	40.71	20.34	33.01	22.52		K03255	cellular_component:nucleus(GO:0005634);cellular_component:cytoplasm(GO:0005737);cellular_component:cytosol(GO:0005829)
AT1G01335	123	0	0	0	0	0	AREP1	_	_
AT1G01340	3655	9.78	4.89	3.23	5.15	3.7	CNGC10	K05391	molecular_function:ion channel activity(GO:0005216);molecular_function:voltage-gated potassium channel activity(GO:0005249);molecular_function:calmodulin binding(GO:0005516);cellular_component:plasma membrane(GO:0005886);cellular_component:integral component of plasma membrane(GO:0005887);molecular_function:cyclic nucleotide binding(GO:0030551);molecular_function:cAMP binding(GO:0030552);molecula…
AT1G01350	2073	19.16	16.73	13.63	21.97	17.43		K13127	molecular_function:nucleic acid binding(GO:0003676);molecular_function:DNA binding(GO:0003677);cellular_component:nucleus(GO:0005634);molecular_function:zinc ion binding(GO:0008270)
AT1G01355	1192	0.26	0.18	0.39	0.08	0.27		_	cellular_component:nucleus(GO:0005634)
AT1G01360	1392	17.51	20.91	12.2	18.85	21.67	PYL9	K14496	molecular_function:protein phosphatase inhibitor activity(GO:0004864);molecular_function:receptor activity(GO:0004872);molecular_function:protein binding(GO:0005515);cellular_component:nucleus(GO:0005634);cellular_component:plasma membrane(GO:0005886);biological_process:abscisic acid-activated signaling pathway(GO:0009738);molecular_function:abscisic acid binding(GO:0010427)
AT1G01370	2991	0.61	0.61	0.75	0.95	0.73	HTR12	K11253	cellular_component:chromosome, centromeric region(GO:0000775);cellular_component:condensed chromosome kinetochore(GO:0000777);cellular_component:chromatin(GO:0000785);cellular_component:nucleosome(GO:0000786);molecular_function:DNA binding(GO:0003677);molecular_function:protein binding(GO:0005515);cellular_component:nucleus(GO:0005634);biological_process:double fertilization forming a zygote and …
AT1G01380	972	0.35	0.32	0.12	0.69	0.74	ETC1	_	molecular_function:sequence-specific DNA binding RNA polymerase II transcription factor activity(GO:0000981);molecular_function:RNA polymerase II transcription factor recruiting transcription factor activity(GO:0001135);molecular_function:DNA binding(GO:0003677);molecular_function:sequence-specific DNA binding transcription factor activity(GO:0003700);cellular_component:nucleus(GO:0005634);biolog…
AT1G01390	1836	0.61	1.73	0.98	0.62	0.66		K08237	cellular_component:endoplasmic reticulum(GO:0005783);biological_process:metabolic process(GO:0008152);molecular_function:UDP-glycosyltransferase activity(GO:0008194);cellular_component:chloroplast(GO:0009507);molecular_function:transferase activity, transferring glycosyl groups(GO:0016757)
AT1G01400	1522	0	0	0	0	0		_	molecular_function:molecular_function(GO:0003674);cellular_component:nucleus(GO:0005634);biological_process:biological_process(GO:0008150)
AT1G01410	1086	0	0	0	0	0	APUM22	_	molecular_function:RNA binding(GO:0003723);cellular_component:cytoplasm(GO:0005737);biological_process:regulation of translation(GO:0006417)
AT1G01420	1812	2.94	3.56	3.1	2.45	2.23	UGT72B3	K08237	cellular_component:nucleus(GO:0005634);cellular_component:endoplasmic reticulum(GO:0005783);biological_process:metabolic process(GO:0008152);molecular_function:UDP-glycosyltransferase activity(GO:0008194);molecular_function:transferase activity, transferring glycosyl groups(GO:0016757);molecular_function:quercetin 3-O-glucosyltransferase activity(GO:0080043);molecular_function:quercetin 7-O-gluco…
AT1G01430	2347	23.21	27.2	26.1	30.7	26.39	TBL25	_	cellular_component:Golgi apparatus(GO:0005794);cellular_component:integral component of membrane(GO:0016021);molecular_function:O-acetyltransferase activity(GO:0016413);biological_process:cell wall organization or biogenesis(GO:0071554)
AT1G01440	3326	9.98	10	8.22	10.94	10.4		_	molecular_function:molecular_function(GO:0003674);cellular_component:nucleus(GO:0005634);biological_process:biological_process(GO:0008150)
AT1G01448	3076	3.56	2.51	2.93	4.29	2.54		_	molecular_function:molecular_function(GO:0003674);cellular_component:cellular_component(GO:0005575);biological_process:biological_process(GO:0008150)
AT1G01450	1413	0.31	0.23	0.12	0.03	0.12		_	molecular_function:protein serine/threonine/tyrosine kinase activity(GO:0004712);cellular_component:cytoplasm(GO:0005737);biological_process:protein phosphorylation(GO:0006468);molecular_function:kinase activity(GO:0016301)
AT1G01453	1500	0	0	0.21	0.04	0.15		_	molecular_function:molecular_function(GO:0003674);biological_process:biological_process(GO:0008150)
AT1G01460	2828	0	0	0	0	0	PIP5K10	K00889	molecular_function:ATP binding(GO:0005524);cellular_component:nucleus(GO:0005634);molecular_function:1-phosphatidylinositol-4-phosphate 5-kinase activity(GO:0016308);biological_process:phosphatidylinositol phosphorylation(GO:0046854)
AT1G01470	1424	117.01	88.39	125.97	69.92	108.04	LEA14	_	molecular_function:molecular_function(GO:0003674);cellular_component:cytosol(GO:0005829);biological_process:response to desiccation(GO:0009269);biological_process:response to wounding(GO:0009611);biological_process:response to high light intensity(GO:0009644);biological_process:embryo development ending in seed dormancy(GO:0009793);biological_process:defense response to fungus(GO:0050832)
AT1G01480	2701	0.18	0	0.06	0.03	0	ACS2	K20772	molecular_function:protein binding(GO:0005515);cellular_component:cytoplasm(GO:0005737);biological_process:ethylene biosynthetic process(GO:0009693);biological_process:fruit ripening(GO:0009835);molecular_function:1-aminocyclopropane-1-carboxylate synthase activity(GO:0016847);molecular_function:pyridoxal phosphate binding(GO:0030170);biological_process:1-aminocyclopropane-1-carboxylate biosynthe…
AT1G01490	2733	19.61	14.35	14.72	14.87	17.35		_	cellular_component:nucleus(GO:0005634);molecular_function:metal ion binding(GO:0046872)
AT1G01500	2103	9.69	11.44	16.54	12.35	10.93		_	biological_process:biological_process(GO:0008150);cellular_component:integral component of membrane(GO:0016021)
AT1G01510	3328	12.29	12.23	11.88	14.72	9.84	AN	_	biological_process:microtubule cytoskeleton organization(GO:0000226);molecular_function:protein binding(GO:0005515);cellular_component:trans-Golgi network(GO:0005802);cellular_component:cytosol(GO:0005829);cellular_component:microtubule(GO:0005874);biological_process:regulation of cell shape(GO:0008360);biological_process:leaf morphogenesis(GO:0009965);biological_process:trichome branching(GO:001…
AT1G01520	2029	0.03	0	0	0.01	0.02		_	molecular_function:DNA binding(GO:0003677);molecular_function:sequence-specific DNA binding transcription factor activity(GO:0003700);cellular_component:nucleus(GO:0005634);biological_process:transcription, DNA-templated(GO:0006351);biological_process:regulation of transcription, DNA-templated(GO:0006355);biological_process:response to salt stress(GO:0009651)
AT1G01530	1037	0.64	0.14	0	0.18	0.66	AGL28	_	biological_process:MAPK cascade(GO:0000165);molecular_function:RNA polymerase II regulatory region sequence-specific DNA binding(GO:0000977);molecular_function:DNA binding(GO:0003677);molecular_function:sequence-specific DNA binding transcription factor activity(GO:0003700);cellular_component:nucleus(GO:0005634);biological_process:transcription, DNA-templated(GO:0006351);biological_process:positi…
AT1G01540	3143	35.06	21.52	53.33	54.59	47.48		_	molecular_function:protein serine/threonine kinase activity(GO:0004674);molecular_function:ATP binding(GO:0005524);cellular_component:plasma membrane(GO:0005886);biological_process:protein phosphorylation(GO:0006468);cellular_component:integral component of membrane(GO:0016021);molecular_function:kinase activity(GO:0016301);biological_process:protein autophosphorylation(GO:0046777)
AT1G01550	2249	113.44	98.91	63.35	81.6	94.97	BPS1	_	molecular_function:molecular_function(GO:0003674);cellular_component:nucleus(GO:0005634);cellular_component:plasma membrane(GO:0005886);cellular_component:chloroplast(GO:0009507);biological_process:embryo development ending in seed dormancy(GO:0009793);biological_process:root development(GO:0048364);biological_process:shoot system development(GO:0048367)
AT1G01560	2338	16.57	3.31	2.35	3.44	2.97	MPK11	K04464	molecular_function:MAP kinase activity(GO:0004707);molecular_function:protein binding(GO:0005515);molecular_function:ATP binding(GO:0005524);cellular_component:nucleus(GO:0005634);cellular_component:cytosol(GO:0005829);biological_process:signal transduction(GO:0007165);biological_process:response to abscisic acid(GO:0009737);biological_process:regulation of gene expression(GO:0010468);molecular_f…
AT1G01570	2708	0.33	0.43	0.72	0.38	0.54		_	cellular_component:endoplasmic reticulum(GO:0005783);cellular_component:Golgi apparatus(GO:0005794);biological_process:biological_process(GO:0008150);molecular_function:transferase activity, transferring glycosyl groups(GO:0016757)
AT1G01580	4088	0.07	0.22	0.09	0.06	0.09	FRO2	K00521	molecular_function:ferric-chelate reductase activity(GO:0000293);cellular_component:nucleus(GO:0005634);cellular_component:plasma membrane(GO:0005886);biological_process:ion transport(GO:0006811);biological_process:response to bacterium(GO:0009617);biological_process:iron chelate transport(GO:0015688);cellular_component:membrane(GO:0016020);cellular_component:integral component of membrane(GO:001…
AT1G01590	3585	0.64	0.4	0.28	0.25	0.3	FRO1	K00521	molecular_function:ferric-chelate reductase activity(GO:0000293);cellular_component:plasma membrane(GO:0005886);biological_process:ion transport(GO:0006811);cellular_component:membrane(GO:0016020);cellular_component:integral component of membrane(GO:0016021);molecular_function:metal ion binding(GO:0046872);biological_process:oxidation-reduction process(GO:0055114)
AT1G01600	2453	0.26	0.07	0.12	0.1	0.1	CYP86A4	K15398	molecular_function:iron ion binding(GO:0005506);biological_process:fatty acid metabolic process(GO:0006631);cellular_component:integral component of membrane(GO:0016021);molecular_function:alkane 1-monooxygenase activity(GO:0018685);molecular_function:oxygen binding(GO:0019825);molecular_function:heme binding(GO:0020037);biological_process:oxidation-reduction process(GO:0055114);molecular_functio…
AT1G01610	2710	16.54	13.69	26.66	17.7	15.16	GPAT4	K13508	biological_process:phospholipid biosynthetic process(GO:0008654);cellular_component:chloroplast(GO:0009507);biological_process:cutin biosynthetic process(GO:0010143);cellular_component:membrane(GO:0016020);cellular_component:integral component of membrane(GO:0016021);molecular_function:transferase activity, transferring acyl groups(GO:0016746);molecular_function:phosphatase activity(GO:0016791);m…
AT1G01620	1879	118.39	54.52	422.39	306.97	381.01	PIP1-3	K09872	molecular_function:transporter activity(GO:0005215);molecular_function:protein binding(GO:0005515);cellular_component:plasma membrane(GO:0005886);cellular_component:integral component of plasma membrane(GO:0005887);biological_process:transport(GO:0006810);biological_process:water transport(GO:0006833);biological_process:response to water deprivation(GO:0009414);cellular_component:chloroplast(GO:0…
AT1G01630	2181	34.91	28.05	20.58	26.24	26.66		_	molecular_function:transporter activity(GO:0005215);cellular_component:nucleus(GO:0005634);biological_process:transport(GO:0006810)
AT1G01640	1723	3.81	3.1	4.84	4.62	7.06		K10523	molecular_function:protein binding(GO:0005515);cellular_component:cytoplasm(GO:0005737);biological_process:flower development(GO:0009908)
AT1G01650	5066	11.74	13.32	12.33	10.38	10.45	SPPL4	_	cellular_component:lysosomal membrane(GO:0005765);cellular_component:plasma membrane(GO:0005886);biological_process:proteolysis(GO:0006508);molecular_function:peptidase activity(GO:0008233);cellular_component:Golgi-associated vesicle membrane(GO:0030660);cellular_component:integral component of cytoplasmic side of endoplasmic reticulum membrane(GO:0071458);cellular_component:integral component of…
AT1G04027	154	4.22	4.61	0.36	3	0.36		_	_
AT1G01660	2863	0.76	0.77	0.28	0.47	0.34		_	molecular_function:ubiquitin-protein transferase activity(GO:0004842);cellular_component:nucleus(GO:0005634);biological_process:protein ubiquitination(GO:0016567)
AT1G01670	3342	1.8	3.13	1.73	2.68	2.59	PUB56	_	molecular_function:ubiquitin-protein transferase activity(GO:0004842);cellular_component:nucleus(GO:0005634);biological_process:protein ubiquitination(GO:0016567)
AT1G01680	2179	3.29	1.06	0.51	1.32	2.62	PUB54	_	molecular_function:ubiquitin-protein transferase activity(GO:0004842);cellular_component:nucleus(GO:0005634);biological_process:response to stress(GO:0006950);biological_process:protein ubiquitination(GO:0016567)
AT1G01690	3482	0.41	1.54	0.29	0.71	0.52	ATPRD3	_	molecular_function:molecular_function(GO:0003674);cellular_component:nucleus(GO:0005634);biological_process:embryo sac development(GO:0009553);biological_process:pollen development(GO:0009555);biological_process:meiotic DNA double-strand break formation(GO:0042138);biological_process:chiasma assembly(GO:0051026)
AT1G01695	1905	0.03	0.03	0	0.14	0.07		_	cellular_component:nucleus(GO:0005634);biological_process:biological_process(GO:0008150);molecular_function:transferase activity(GO:0016740)
AT1G04033	363	0	0	0	0.13	0		_	_
AT1G04037	247	2.19	5.09	3.37	0.75	5.85		_	_
AT1G01700	2361	0.32	0.3	0.11	0.22	0.23	ATROPGEF2	_	molecular_function:Rho guanyl-nucleotide exchange factor activity(GO:0005089);cellular_component:nucleus(GO:0005634)
AT1G01710	3497	22.2	21.27	20.66	18.06	18.25		K01068	cellular_component:peroxisome(GO:0005777);biological_process:acyl-CoA metabolic process(GO:0006637);molecular_function:cyclic nucleotide binding(GO:0030551);molecular_function:acyl-CoA hydrolase activity(GO:0047617)
AT1G01715	1551	2.34	3.01	0.44	2.18	2.36		_	_
AT1G04043	344	0	0	0	0	0		_	_
AT1G01720	1827	21.86	19.97	12.4	7.1	7.73	NAC002	_	molecular_function:DNA binding(GO:0003677);molecular_function:sequence-specific DNA binding transcription factor activity(GO:0003700);cellular_component:nucleus(GO:0005634);biological_process:transcription, DNA-templated(GO:0006351);biological_process:regulation of transcription, DNA-templated(GO:0006355);biological_process:multicellular organismal development(GO:0007275);biological_process:respo…
AT1G01725	1068	13.42	12.82	17.17	15.57	19.24		_	molecular_function:molecular_function(GO:0003674);biological_process:biological_process(GO:0008150)
AT1G04047	451	0.36	0.48	0	0.92	0.12		_	_
AT1G01730	1393	26.62	25.66	31.18	25.67	26.45		_	molecular_function:molecular_function(GO:0003674);cellular_component:nucleus(GO:0005634);biological_process:biological_process(GO:0008150)
AT1G01740	2820	2.46	3.7	0.41	0.91	0.92		K14500	molecular_function:transmembrane receptor protein serine/threonine kinase activity(GO:0004675);cellular_component:plasma membrane(GO:0005886);biological_process:protein phosphorylation(GO:0006468);biological_process:cell surface receptor signaling pathway(GO:0007166);biological_process:brassinosteroid mediated signaling pathway(GO:0009742);molecular_function:kinase activity(GO:0016301)
AT1G01750	1123	0	0.03	0	0.17	0.07	ADF11	K05765	molecular_function:actin binding(GO:0003779);cellular_component:intracellular(GO:0005622);cellular_component:nucleus(GO:0005634);cellular_component:cytoplasm(GO:0005737);cellular_component:actin cytoskeleton(GO:0015629);biological_process:actin filament depolymerization(GO:0030042)
AT1G04053	847	0	0.19	0.1	0.32	0.19		_	_
AT1G01760	2334	1.42	1.32	0.66	1.76	1.21		_	molecular_function:RNA binding(GO:0003723);molecular_function:adenosine deaminase activity(GO:0004000);cellular_component:nucleus(GO:0005634);biological_process:RNA processing(GO:0006396)
AT1G04057	187	0	0	0	0	0		_	_
AT1G01770	4292	8.82	8.85	7.87	8.57	7.45		_	cellular_component:nucleus(GO:0005634);biological_process:biological_process(GO:0008150)
AT1G01780	1485	8.83	8.15	5.62	6.99	4.85	PLIM2B	_	cellular_component:cytoplasm(GO:0005737);molecular_function:actin filament binding(GO:0051015);biological_process:actin filament bundle assembly(GO:0051017)
AT1G01790	6854	24.8	33.75	21.02	25.76	20.22	KEA1	_	cellular_component:chloroplast(GO:0009507);cellular_component:chloroplast envelope(GO:0009941);molecular_function:potassium ion transmembrane transporter activity(GO:0015079);molecular_function:potassium:proton antiporter activity(GO:0015386);cellular_component:membrane(GO:0016020);cellular_component:integral component of membrane(GO:0016021);cellular_component:chloroplast membrane(GO:0031969)
AT1G04063	468	0	0	0	0	0		_	_
AT1G01800	1841	42.01	40.73	48.81	45.89	54.14		_	cellular_component:cytoplasm(GO:0005737);cellular_component:plant-type cell wall(GO:0009505);molecular_function:oxidoreductase activity(GO:0016491)
AT1G01810	653	0.5	0.92	0.51	0.42	0.51		_	molecular_function:molecular_function(GO:0003674);cellular_component:nucleus(GO:0005634);biological_process:biological_process(GO:0008150)
AT1G01820	2334	69.64	73.97	70.45	66.27	73.32	PEX11C	_	molecular_function:protein binding(GO:0005515);cellular_component:peroxisome(GO:0005777);cellular_component:peroxisomal membrane(GO:0005778);cellular_component:integral component of peroxisomal membrane(GO:0005779);biological_process:peroxisome organization(GO:0007031);cellular_component:plasmodesma(GO:0009506);biological_process:peroxisome fission(GO:0016559);molecular_function:identical protein…
AT1G01830	3860	12.66	15.83	14.48	9.72	10.85		_	_
AT1G04067	515	0.21	0	0	0.09	0		_	_
AT1G01840	822	0.33	0.27	0.27	0.11	0.41		_	molecular_function:molecular_function(GO:0003674);biological_process:biological_process(GO:0008150);cellular_component:chloroplast(GO:0009507)
AT1G01860	2178	3.97	5.29	4.03	4.29	3.88	PFC1	_	molecular_function:rRNA (adenine-N6,N6-)-dimethyltransferase activity(GO:0000179);molecular_function:RNA binding(GO:0003723);cellular_component:cytoplasm(GO:0005737);biological_process:response to cold(GO:0009409);cellular_component:chloroplast(GO:0009507);molecular_function:mRNA (2'-O-methyladenosine-N6-)-methyltransferase activity(GO:0016422);biological_process:mRNA methylation(GO:0080009)
AT1G04073	233	0	0	0	0	0		_	_
AT1G01870	73	0	0	0	0	0		_	cellular_component:cellular_component(GO:0005575);biological_process:translation(GO:0006412);biological_process:translational elongation(GO:0006414);molecular_function:triplet codon-amino acid adaptor activity(GO:0030533)
AT1G01880	3075	0.3	0.34	0.12	0.34	0.28	GEN1	K15338	molecular_function:DNA binding(GO:0003677);molecular_function:nuclease activity(GO:0004518);molecular_function:exonuclease activity(GO:0004527);cellular_component:nucleus(GO:0005634);biological_process:DNA metabolic process(GO:0006259);biological_process:DNA repair(GO:0006281);molecular_function:crossover junction endodeoxyribonuclease activity(GO:0008821);molecular_function:metal ion binding(GO:…
AT1G01890	73	0	0	0	0	0		_	cellular_component:cellular_component(GO:0005575);biological_process:translation(GO:0006412);biological_process:translational elongation(GO:0006414);molecular_function:triplet codon-amino acid adaptor activity(GO:0030533)
AT1G01900	2962	0.56	0.4	0.45	0.37	0.49	SBTI1.1	_	molecular_function:serine-type endopeptidase activity(GO:0004252);cellular_component:extracellular region(GO:0005576);cellular_component:proteinaceous extracellular matrix(GO:0005578);cellular_component:cell wall(GO:0005618);biological_process:proteolysis(GO:0006508);cellular_component:extracellular matrix(GO:0031012);cellular_component:apoplast(GO:0048046)
AT1G04077	1057	0	0	0	0	0		_	_
AT1G01910	2990	9.22	10.87	8.32	10.1	9.56		K01551	molecular_function:protein binding(GO:0005515);molecular_function:ATP binding(GO:0005524);cellular_component:endoplasmic reticulum(GO:0005783);cellular_component:cytosol(GO:0005829);biological_process:transport(GO:0006810);biological_process:anion transport(GO:0006820);cellular_component:chloroplast(GO:0009507);cellular_component:membrane(GO:0016020);molecular_function:ATPase activity(GO:0016887)…
AT1G04083	275	0	0	0	0	0		_	_
AT1G01920	3685	4.57	4.3	3.69	5.55	4.29		_	cellular_component:nucleus(GO:0005634)
AT1G01930	3127	8.07	7.54	5.66	6.77	5.58		_	molecular_function:nucleic acid binding(GO:0003676);cellular_component:cytoplasm(GO:0005737)
AT1G01940	2032	23.23	26.36	22.79	21.13	17.99	CYP18-1	K12734	biological_process:protein peptidyl-prolyl isomerization(GO:0000413);molecular_function:peptidyl-prolyl cis-trans isomerase activity(GO:0003755);cellular_component:nucleus(GO:0005634);cellular_component:cytoplasm(GO:0005737);biological_process:protein folding(GO:0006457)
AT1G01950	5304	7.11	3.86	3.58	4.45	3.16	ARK2	_	molecular_function:microtubule motor activity(GO:0003777);molecular_function:ATP binding(GO:0005524);cellular_component:cytoplasm(GO:0005737);cellular_component:kinesin complex(GO:0005871);cellular_component:microtubule(GO:0005874);biological_process:microtubule-based movement(GO:0007018);molecular_function:microtubule binding(GO:0008017);molecular_function:ATPase activity(GO:0016887);biological_…
AT1G01960	7325	18.24	16.48	12.43	18.45	14.43	BIG3	K18442	molecular_function:guanyl-nucleotide exchange factor activity(GO:0005085);molecular_function:ARF guanyl-nucleotide exchange factor activity(GO:0005086);cellular_component:nucleus(GO:0005634);cellular_component:cytosol(GO:0005829);biological_process:megagametogenesis(GO:0009561);biological_process:protein transport(GO:0015031);biological_process:vesicle-mediated transport(GO:0016192);biological_pr…
AT1G01970	1848	13.44	20.17	8.44	17.1	13.74		_	molecular_function:molecular_function(GO:0003674);cellular_component:mitochondrion(GO:0005739);biological_process:biological_process(GO:0008150)
AT1G01980	1933	0	0	0.03	0	0	SEC1A	_	cellular_component:extracellular region(GO:0005576);cellular_component:Golgi apparatus(GO:0005794);cellular_component:plasma membrane(GO:0005886);molecular_function:electron carrier activity(GO:0009055);cellular_component:plant-type cell wall(GO:0009505);cellular_component:chloroplast(GO:0009507);molecular_function:oxidoreductase activity, acting on CH-OH group of donors(GO:0016614);molecular_fun…
AT1G01990	1483	22.73	15.48	22.54	23.93	22.36		_	molecular_function:molecular_function(GO:0003674);cellular_component:cellular_component(GO:0005575);biological_process:biological_process(GO:0008150)
AT1G02000	2088	4.54	6.15	8.3	6.68	5.61	GAE2	K08679	molecular_function:catalytic activity(GO:0003824);cellular_component:Golgi apparatus(GO:0005794);biological_process:carbohydrate metabolic process(GO:0005975);biological_process:nucleotide-sugar metabolic process(GO:0009225);cellular_component:integral component of membrane(GO:0016021);cellular_component:Golgi cisterna membrane(GO:0032580);molecular_function:UDP-glucuronate 4-epimerase activity(G…
AT1G02010	4933	1.22	1.63	0.68	1.34	1.11	SEC1A	K15292	cellular_component:nucleus(GO:0005634);biological_process:vesicle docking involved in exocytosis(GO:0006904);molecular_function:protein transporter activity(GO:0008565);biological_process:protein secretion(GO:0009306);biological_process:protein transport(GO:0015031)
AT1G02020	2513	2.46	2.74	3.29	2.82	2.42		_	cellular_component:nucleus(GO:0005634);cellular_component:mitochondrion(GO:0005739);cellular_component:chloroplast(GO:0009507);molecular_function:oxidoreductase activity(GO:0016491);molecular_function:oxidoreductase activity, acting on NAD(P)H, nitrogenous group as acceptor(GO:0016657)
AT1G02030	2135	0	0	0.08	0	0	ZAT1	_	molecular_function:nucleic acid binding(GO:0003676);molecular_function:sequence-specific DNA binding transcription factor activity(GO:0003700);cellular_component:nucleus(GO:0005634);biological_process:transcription, DNA-templated(GO:0006351);biological_process:regulation of transcription, DNA-templated(GO:0006355);molecular_function:zinc ion binding(GO:0008270);molecular_function:metal ion bindin…
AT1G02040	1173	0	0	0	0	0		_	molecular_function:nucleic acid binding(GO:0003676);molecular_function:sequence-specific DNA binding transcription factor activity(GO:0003700);cellular_component:nucleus(GO:0005634);biological_process:regulation of transcription, DNA-templated(GO:0006355);molecular_function:zinc ion binding(GO:0008270)
AT1G02050	1630	5.28	2.8	4.9	5.25	4.51	PKSA	_	molecular_function:protein binding(GO:0005515);cellular_component:cytoplasm(GO:0005737);cellular_component:endoplasmic reticulum(GO:0005783);biological_process:phenylpropanoid biosynthetic process(GO:0009699);biological_process:flavonoid biosynthetic process(GO:0009813);biological_process:pollen exine formation(GO:0010584);biological_process:polyketide biosynthetic process(GO:0030639);biological_…
AT1G02060	2225	4.09	2.7	2.07	4.51	3.17		_	cellular_component:mitochondrion(GO:0005739);biological_process:biological_process(GO:0008150);cellular_component:chloroplast(GO:0009507)
AT1G02065	2279	0	0	0	0	0	SPL8	_	molecular_function:DNA binding(GO:0003677);cellular_component:nucleus(GO:0005634);cellular_component:cytoplasm(GO:0005737);biological_process:transcription, DNA-templated(GO:0006351);biological_process:regulation of transcription, DNA-templated(GO:0006355);biological_process:megasporogenesis(GO:0009554);biological_process:microsporogenesis(GO:0009556);biological_process:cell differentiation(GO:00…
AT1G02067	222	0	0	0	0	0		_	_
AT1G02070	896	0.27	0.14	0.28	0.23	0.63		_	cellular_component:cellular_component(GO:0005575)
AT1G02080	13579	13.35	11.57	8.03	10.87	8.54		K12604	cellular_component:cytosol(GO:0005829);cellular_component:membrane(GO:0016020)
AT1G02090	2532	11.2	13.7	7.95	11.4	10.79	CSN7	_	biological_process:protein deneddylation(GO:0000338);molecular_function:MAP kinase kinase activity(GO:0004708);molecular_function:protein binding(GO:0005515);cellular_component:nucleus(GO:0005634);cellular_component:cytoplasm(GO:0005737);cellular_component:cytosol(GO:0005829);biological_process:multicellular organismal development(GO:0007275);cellular_component:COP9 signalosome(GO:0008180);biolog…
AT1G02100	3005	21.53	16.42	10.29	20.52	17.74		K15451	cellular_component:nucleus(GO:0005634);cellular_component:cytosol(GO:0005829);molecular_function:methyltransferase activity(GO:0008168);molecular_function:S-adenosylmethionine-dependent methyltransferase activity(GO:0008757);biological_process:methylation(GO:0032259)
AT1G02110	2698	7.17	6.9	12.38	9.08	8.16		_	molecular_function:molecular_function(GO:0003674);cellular_component:nucleus(GO:0005634);cellular_component:plasma membrane(GO:0005886)
AT1G02120	4313	46.95	43.55	33.71	39.67	38.02	VAD1	_	cellular_component:nucleus(GO:0005634);cellular_component:endoplasmic reticulum(GO:0005783);biological_process:defense response to bacterium(GO:0042742);biological_process:negative regulation of programmed cell death(GO:0043069)
AT1G02130	1937	33.78	35.4	24.91	39	40.38	RABD2A	K07874	cellular_component:Golgi membrane(GO:0000139);molecular_function:GTPase activity(GO:0003924);molecular_function:GTP binding(GO:0005525);cellular_component:vacuole(GO:0005773);cellular_component:endoplasmic reticulum membrane(GO:0005789);cellular_component:Golgi apparatus(GO:0005794);cellular_component:plasma membrane(GO:0005886);biological_process:ER to Golgi vesicle-mediated transport(GO:0006888…
AT1G04087	209	0	0	0	0	0		_	_
AT1G02140	1357	131.96	133.49	162.47	143.57	167.52	MEE63	K12877	molecular_function:protein binding(GO:0005515);cellular_component:nucleus(GO:0005634);cellular_component:nucleoplasm(GO:0005654);cellular_component:nucleolus(GO:0005730);biological_process:sex determination(GO:0007530);biological_process:RNA splicing(GO:0008380);cellular_component:chloroplast(GO:0009507);biological_process:embryo development ending in seed dormancy(GO:0009793);biological_process:…
AT1G02145	4020	13.41	12.94	4.2	12.32	12.21	ALG12	K03847	molecular_function:alpha-1,6-mannosyltransferase activity(GO:0000009);cellular_component:endoplasmic reticulum(GO:0005783);cellular_component:endoplasmic reticulum membrane(GO:0005789);biological_process:protein N-linked glycosylation(GO:0006487);cellular_component:integral component of membrane(GO:0016021);biological_process:ER-associated ubiquitin-dependent protein catabolic process(GO:0030433)…
AT1G02150	2059	53.94	56.2	48.15	52.44	36.35		_	molecular_function:mRNA binding(GO:0003729);cellular_component:mitochondrion(GO:0005739);cellular_component:chloroplast(GO:0009507)
AT1G02160	889	18.94	13.15	17.53	18.01	17.63		_	molecular_function:molecular_function(GO:0003674);cellular_component:mitochondrion(GO:0005739);biological_process:biological_process(GO:0008150)
AT1G02170	1891	41.26	23.77	46.23	31.97	30.81	AMC1	_	molecular_function:cysteine-type endopeptidase activity(GO:0004197);molecular_function:protein binding(GO:0005515);biological_process:proteolysis(GO:0006508);biological_process:defense response(GO:0006952);biological_process:positive regulation of programmed cell death(GO:0043068)
AT1G02180	1128	1.06	1.84	1.2	2.51	2.77		_	molecular_function:molecular_function(GO:0003674);biological_process:biological_process(GO:0008150)
AT1G02190	2954	0	0	0	0	0		K15404	molecular_function:catalytic activity(GO:0003824)
AT1G02205	4164	0.05	0.17	0.84	0.45	0.68	CER1	_	cellular_component:endoplasmic reticulum membrane(GO:0005789);biological_process:lipid metabolic process(GO:0006629);biological_process:response to water deprivation(GO:0009414);biological_process:wax biosynthetic process(GO:0010025);molecular_function:oxidoreductase activity(GO:0016491);biological_process:cuticle development(GO:0042335);biological_process:defense response to bacterium(GO:0042742…
AT1G04093	499	0	0	0	0	0		_	_
AT1G02210	264	0	0	0	0	0		_	molecular_function:DNA binding(GO:0003677);cellular_component:nucleus(GO:0005634);biological_process:transcription, DNA-templated(GO:0006351);biological_process:regulation of transcription, DNA-templated(GO:0006355)
AT1G02220	2071	3.07	2.1	0.1	0.52	0.42	NAC003	_	molecular_function:sequence-specific DNA binding transcription factor activity(GO:0003700);cellular_component:nucleus(GO:0005634);biological_process:transcription, DNA-templated(GO:0006351);biological_process:regulation of transcription, DNA-templated(GO:0006355);biological_process:multicellular organismal development(GO:0007275);molecular_function:transcription regulatory region DNA binding(GO:0…
AT1G02230	1958	1.36	2.09	0	0.13	0.58	NAC004	_	molecular_function:DNA binding(GO:0003677);molecular_function:sequence-specific DNA binding transcription factor activity(GO:0003700);cellular_component:nucleus(GO:0005634);biological_process:transcription, DNA-templated(GO:0006351);biological_process:regulation of transcription, DNA-templated(GO:0006355);biological_process:multicellular organismal development(GO:0007275)
AT1G02250	1700	0	0	0	0	0.05	NAC005	_	molecular_function:DNA binding(GO:0003677);molecular_function:sequence-specific DNA binding transcription factor activity(GO:0003700);cellular_component:nucleus(GO:0005634);cellular_component:plasma membrane(GO:0005886);biological_process:transcription, DNA-templated(GO:0006351);biological_process:regulation of transcription, DNA-templated(GO:0006355);biological_process:multicellular organismal d…
AT1G02260	2773	10.18	9.2	8.88	9.07	8.63		_	molecular_function:transporter activity(GO:0005215);cellular_component:integral component of membrane(GO:0016021);biological_process:transmembrane transport(GO:0055085)
AT1G02270	3179	11.98	8.56	1.97	6.47	7.28		_	molecular_function:catalytic activity(GO:0003824);molecular_function:calcium ion binding(GO:0005509);cellular_component:nucleus(GO:0005634);biological_process:response to cold(GO:0009409);cellular_component:integral component of membrane(GO:0016021)
AT1G02280	2004	38.7	34.09	23.48	41.46	36.95	TOC33	_	molecular_function:GTPase activity(GO:0003924);molecular_function:protein binding(GO:0005515);molecular_function:GTP binding(GO:0005525);cellular_component:intracellular(GO:0005622);cellular_component:cell(GO:0005623);cellular_component:chloroplast(GO:0009507);cellular_component:chloroplast outer membrane(GO:0009707);cellular_component:chloroplast envelope(GO:0009941);molecular_function:P-P-bond-…
AT1G02290	2283	4.02	5.85	1.35	5.39	5.12		_	molecular_function:molecular_function(GO:0003674);cellular_component:nucleus(GO:0005634);biological_process:biological_process(GO:0008150);cellular_component:Ino80 complex(GO:0031011)
AT1G02300	2413	14.1	18	8.16	14.52	13.2		K01363	molecular_function:cysteine-type endopeptidase activity(GO:0004197);cellular_component:extracellular region(GO:0005576);cellular_component:extracellular space(GO:0005615);cellular_component:lysosome(GO:0005764);biological_process:proteolysis(GO:0006508);molecular_function:cysteine-type peptidase activity(GO:0008234);biological_process:proteolysis involved in cellular protein catabolic process(GO:…
AT1G02305	2477	76.91	72.68	56.24	89.22	98.3		K01363	molecular_function:cysteine-type endopeptidase activity(GO:0004197);cellular_component:extracellular region(GO:0005576);cellular_component:extracellular space(GO:0005615);cellular_component:lysosome(GO:0005764);cellular_component:vacuole(GO:0005773);cellular_component:cytosol(GO:0005829);biological_process:proteolysis(GO:0006508);molecular_function:cysteine-type peptidase activity(GO:0008234);bio…
AT1G04097	319	0	0.17	0	0	0		_	_
AT1G02310	2699	0.17	0.07	0	0	0	MAN1	K19355	molecular_function:hydrolase activity, hydrolyzing O-glycosyl compounds(GO:0004553);cellular_component:extracellular region(GO:0005576);molecular_function:mannan endo-1,4-beta-mannosidase activity(GO:0016985);biological_process:mannan catabolic process(GO:0046355)
AT1G04103	2800	0	0	0	0	0		_	_
AT1G02320	147	0	0	0	0	0		_	molecular_function:molecular_function(GO:0003674);cellular_component:mitochondrion(GO:0005739);biological_process:biological_process(GO:0008150)
AT1G02330	1673	15.72	19.47	7.54	14.91	14.15		_	molecular_function:molecular_function(GO:0003674);molecular_function:protein binding(GO:0005515);cellular_component:nucleus(GO:0005634);biological_process:biological_process(GO:0008150);biological_process:regulation of photomorphogenesis(GO:0010099);cellular_component:nuclear speck(GO:0016607);biological_process:response to high fluence blue light stimulus by blue high-fluence system(GO:0055121);…
AT1G02335	1228	0.49	0.5	0.45	1.54	1.29	GL22	_	cellular_component:extracellular region(GO:0005576);cellular_component:cell wall(GO:0005618);cellular_component:plasmodesma(GO:0009506);biological_process:plasmodesmata-mediated intercellular transport(GO:0010497);molecular_function:manganese ion binding(GO:0030145);molecular_function:nutrient reservoir activity(GO:0045735);cellular_component:apoplast(GO:0048046);biological_process:regulation of …
AT1G02340	2265	0.18	0.33	0.73	0.61	1.9	HFR1	_	molecular_function:DNA binding(GO:0003677);molecular_function:sequence-specific DNA binding transcription factor activity(GO:0003700);molecular_function:transcription cofactor activity(GO:0003712);molecular_function:protein binding(GO:0005515);cellular_component:nucleus(GO:0005634);cellular_component:cytosol(GO:0005829);biological_process:transcription, DNA-templated(GO:0006351);biological_proces…
AT1G02350	876	1.54	3.62	4.99	3.6	4.07		_	molecular_function:molecular_function(GO:0003674);cellular_component:mitochondrion(GO:0005739)
AT1G02360	1454	1.04	0.88	1.5	0.86	1.13		_	molecular_function:chitinase activity(GO:0004568);cellular_component:extracellular region(GO:0005576);biological_process:carbohydrate metabolic process(GO:0005975);biological_process:chitin catabolic process(GO:0006032);biological_process:cell wall macromolecule catabolic process(GO:0016998);biological_process:defense response to fungus(GO:0050832)
AT1G02370	2240	3.41	4.87	1.03	4.14	3.13		_	molecular_function:molecular_function(GO:0003674);cellular_component:mitochondrion(GO:0005739);biological_process:biological_process(GO:0008150)
AT1G02380	2168	2.67	1.25	2.11	7.75	7.51		_	molecular_function:molecular_function(GO:0003674);cellular_component:nucleus(GO:0005634);biological_process:biological_process(GO:0008150);cellular_component:integral component of membrane(GO:0016021)
AT1G02390	2724	6.64	1.48	1.58	1.27	1.37	GPAT2	K13508	molecular_function:glycerol-3-phosphate O-acyltransferase activity(GO:0004366);cellular_component:mitochondrion(GO:0005739);biological_process:cutin biosynthetic process(GO:0010143);cellular_component:membrane(GO:0016020);cellular_component:integral component of membrane(GO:0016021);biological_process:CDP-diacylglycerol biosynthetic process(GO:0016024);biological_process:dephosphorylation(GO:0016…
AT1G02400	2852	11.52	0.25	0.42	0.32	0.29	GA2OX6	K04125	cellular_component:cytoplasm(GO:0005737);biological_process:response to red or far red light(GO:0009639);biological_process:gibberellin biosynthetic process(GO:0009686);biological_process:gibberellin catabolic process(GO:0045487);molecular_function:metal ion binding(GO:0046872);molecular_function:C-19 gibberellin 2-beta-dioxygenase activity(GO:0052634);molecular_function:C-20 gibberellin 2-beta-d…
AT1G02405	754	1.58	0.65	1.18	0.25	0.52		_	molecular_function:molecular_function(GO:0003674);cellular_component:plasma membrane(GO:0005886);biological_process:biological_process(GO:0008150);cellular_component:integral component of membrane(GO:0016021);cellular_component:anchored component of membrane(GO:0031225)
AT1G02410	2120	8.87	8.25	4.14	8.42	9.83	COX11	K02258	molecular_function:copper ion binding(GO:0005507);cellular_component:mitochondrion(GO:0005739);cellular_component:mitochondrial inner membrane(GO:0005743);biological_process:biological_process(GO:0008150);cellular_component:chloroplast(GO:0009507);biological_process:pollen germination(GO:0009846);biological_process:post-embryonic root morphogenesis(GO:0010101);cellular_component:integral componen…
AT1G02420	1520	0.61	1.01	0.44	0.64	0.88		_	molecular_function:molecular_function(GO:0003674);cellular_component:mitochondrion(GO:0005739);biological_process:biological_process(GO:0008150)
AT1G04117	1541	2.14	1.74	0.07	1.44	1.12		_	_
AT1G02430	1283	0.05	0.05	0	0.08	0.15	ATARFD1B	_	molecular_function:GTP binding(GO:0005525);cellular_component:Golgi apparatus(GO:0005794)
AT1G04123	304	0.36	0	0	0	0		_	_
AT1G02440	1184	0.37	0.25	0.08	0.28	0.46	ATARFD1A	_	molecular_function:GTP binding(GO:0005525)
AT1G02450	623	1.91	15.27	1.69	1.11	5.35	NIMIN-1	_	molecular_function:protein binding(GO:0005515);cellular_component:nucleus(GO:0005634);biological_process:regulation of systemic acquired resistance(GO:0010112);biological_process:defense response to bacterium(GO:0042742);biological_process:negative regulation of transcription, DNA-templated(GO:0045892)
AT1G02460	2806	0.5	0.42	0.24	0.47	0.21		_	molecular_function:polygalacturonase activity(GO:0004650);cellular_component:extracellular region(GO:0005576);biological_process:carbohydrate metabolic process(GO:0005975);molecular_function:lyase activity(GO:0016829);biological_process:cell wall organization(GO:0071555)
AT1G02470	1957	1.82	2.34	1.29	0.49	1.6		_	molecular_function:molecular_function(GO:0003674);biological_process:biological_process(GO:0008150);cellular_component:chloroplast(GO:0009507)
AT1G02475	1724	56.17	76.55	14.86	56.07	58.19		_	molecular_function:molecular_function(GO:0003674);cellular_component:nucleus(GO:0005634);biological_process:biological_process(GO:0008150)
AT1G02480	73	0	0	0	0	0		_	cellular_component:cellular_component(GO:0005575);biological_process:translation(GO:0006412);biological_process:translational elongation(GO:0006414);molecular_function:triplet codon-amino acid adaptor activity(GO:0030533)
AT1G02490	298	0	0	0	0	0		_	molecular_function:molecular_function(GO:0003674);cellular_component:cellular_component(GO:0005575);biological_process:biological_process(GO:0008150)
AT1G02500	2405	103.66	88.76	116.79	94.62	81.72	SAM1	K00789	molecular_function:methionine adenosyltransferase activity(GO:0004478);molecular_function:protein binding(GO:0005515);molecular_function:ATP binding(GO:0005524);cellular_component:cell wall(GO:0005618);cellular_component:cytoplasm(GO:0005737);cellular_component:cytosol(GO:0005829);cellular_component:plasma membrane(GO:0005886);biological_process:S-adenosylmethionine biosynthetic process(GO:000655…
AT1G02510	1171	0	0	0	0	0	TPK4	K05389	molecular_function:potassium channel activity(GO:0005267);cellular_component:plasma membrane(GO:0005886);molecular_function:outward rectifier potassium channel activity(GO:0015271);cellular_component:integral component of membrane(GO:0016021);biological_process:potassium ion transmembrane transport(GO:0071805)
AT1G02520	5534	0.11	0.1	0.05	0.1	0.09	ABCB11	K05658	molecular_function:ATP binding(GO:0005524);cellular_component:nucleus(GO:0005634);cellular_component:plasma membrane(GO:0005886);cellular_component:plasmodesma(GO:0009506);molecular_function:auxin efflux transmembrane transporter activity(GO:0010329);biological_process:basipetal auxin transport(GO:0010540);cellular_component:integral component of membrane(GO:0016021);molecular_function:ATPase act…
AT1G02530	4999	0	0	0.01	0.01	0	ABCB12	_	molecular_function:ATP binding(GO:0005524);cellular_component:plasma membrane(GO:0005886);molecular_function:auxin efflux transmembrane transporter activity(GO:0010329);biological_process:basipetal auxin transport(GO:0010540);cellular_component:integral component of membrane(GO:0016021);molecular_function:ATPase activity, coupled to transmembrane movement of substances(GO:0042626);biological_proc…
AT1G02540	873	0	0	0	0	0		_	molecular_function:molecular_function(GO:0003674);cellular_component:cytoplasm(GO:0005737);biological_process:biological_process(GO:0008150)
AT1G02550	729	0	0	0	0	0		_	cellular_component:chloroplast(GO:0009507);biological_process:negative regulation of catalytic activity(GO:0043086);molecular_function:pectinesterase inhibitor activity(GO:0046910)
AT1G02560	2388	198.72	279.06	225.43	210.4	230.62	CLPP5	K01358	molecular_function:serine-type endopeptidase activity(GO:0004252);biological_process:proteolysis(GO:0006508);cellular_component:chloroplast(GO:0009507);cellular_component:plastid stroma(GO:0009532);cellular_component:chloroplast thylakoid(GO:0009534);cellular_component:chloroplast stroma(GO:0009570);cellular_component:thylakoid(GO:0009579);cellular_component:chloroplastic endopeptidase Clp comple…
AT1G02570	1010	0	0	0	0	0		_	molecular_function:molecular_function(GO:0003674);biological_process:biological_process(GO:0008150);cellular_component:integral component of membrane(GO:0016021)
AT1G02575	1047	0	0	0	0	0		_	molecular_function:molecular_function(GO:0003674);cellular_component:mitochondrion(GO:0005739);biological_process:biological_process(GO:0008150)
AT1G02580	4470	0.15	0.04	0	0	0	MEA	K11430	molecular_function:sequence-specific DNA binding transcription factor activity(GO:0003700);molecular_function:protein binding(GO:0005515);cellular_component:nucleus(GO:0005634);biological_process:regulation of gene expression by genetic imprinting(GO:0006349);biological_process:transcription, DNA-templated(GO:0006351);biological_process:response to absence of light(GO:0009646);molecular_function:…
AT1G04127	241	0.67	0.45	0.23	0	0.46		_	_
AT1G02590	624	0	0	0	0	0		_	molecular_function:aldehyde oxidase activity(GO:0004031);cellular_component:cytoplasm(GO:0005737)
AT1G02600	72	0	0	0	0	0		_	cellular_component:cellular_component(GO:0005575);biological_process:translation(GO:0006412);biological_process:translational elongation(GO:0006414);molecular_function:triplet codon-amino acid adaptor activity(GO:0030533)
AT1G02610	3134	4.35	7.99	0.84	7.75	8.94		_	cellular_component:cytoplasm(GO:0005737);molecular_function:zinc ion binding(GO:0008270)
AT1G02620	1683	1.61	0.36	1.28	1.8	1.49		K07953	molecular_function:GTP binding(GO:0005525);cellular_component:intracellular(GO:0005622);biological_process:intracellular protein transport(GO:0006886)
AT1G04133	422	0	0	0.26	0.33	0.13		_	_
AT1G04137	517	0	0	0	0	0		_	_
AT1G02630	1989	0.08	0	0.02	0.11	0	ETN8	_	molecular_function:nucleoside transmembrane transporter activity(GO:0005337);cellular_component:plasma membrane(GO:0005886);cellular_component:integral component of membrane(GO:0016021)
AT1G02640	3754	3.6	1.12	6.19	5.33	5.51	BXL2	_	molecular_function:hydrolase activity, hydrolyzing O-glycosyl compounds(GO:0004553);cellular_component:extracellular region(GO:0005576);cellular_component:proteinaceous extracellular matrix(GO:0005578);biological_process:carbohydrate metabolic process(GO:0005975);cellular_component:plant-type cell wall(GO:0009505)
AT1G02650	1997	0.17	0.13	0.45	0.28	0.38		_	cellular_component:nucleus(GO:0005634);biological_process:protein folding(GO:0006457)
AT1G02660	3260	9.02	2.4	1.31	3.25	2.68		_	molecular_function:triglyceride lipase activity(GO:0004806);cellular_component:extracellular region(GO:0005576);biological_process:lipid metabolic process(GO:0006629)
AT1G02670	4611	0.39	0.33	0.15	0.28	0.15		_	molecular_function:DNA binding(GO:0003677);molecular_function:helicase activity(GO:0004386);molecular_function:ATP binding(GO:0005524);cellular_component:nucleus(GO:0005634);biological_process:DNA repair(GO:0006281)
AT1G02680	1686	16.07	13.62	21.06	16.81	18.92	TAF13	K03127	cellular_component:nucleus(GO:0005634);cellular_component:transcription factor complex(GO:0005667);cellular_component:plasma membrane(GO:0005886);biological_process:DNA-templated transcription, initiation(GO:0006352);biological_process:regulation of transcription, DNA-templated(GO:0006355);biological_process:transcription from RNA polymerase II promoter(GO:0006366);biological_process:embryo devel…
AT1G04143	390	0	0	0	0	0		_	_
AT1G02690	3194	1.33	1.2	0.78	1.07	0.85	IMPA-6	_	cellular_component:nucleus(GO:0005634);cellular_component:nuclear pore(GO:0005643);cellular_component:nucleoplasm(GO:0005654);cellular_component:cytoplasm(GO:0005737);cellular_component:cytosol(GO:0005829);biological_process:protein import into nucleus(GO:0006606);biological_process:NLS-bearing protein import into nucleus(GO:0006607);biological_process:intracellular protein transport(GO:0006886);…
AT1G02700	1478	2.36	0.48	0.7	1.33	1.15		_	molecular_function:molecular_function(GO:0003674);biological_process:biological_process(GO:0008150)
AT1G02705	823	3.94	1.15	3.91	5.97	1.56		_	_
AT1G02710	291	0	0	0	0	0		_	molecular_function:molecular_function(GO:0003674);biological_process:biological_process(GO:0008150)
AT1G02720	2583	2.3	1.88	1.55	2.67	2.09	GATL5	_	cellular_component:Golgi membrane(GO:0000139);biological_process:polysaccharide biosynthetic process(GO:0000271);cellular_component:endoplasmic reticulum(GO:0005783);cellular_component:Golgi apparatus(GO:0005794);cellular_component:integral component of membrane(GO:0016021);biological_process:carbohydrate biosynthetic process(GO:0016051);molecular_function:transferase activity, transferring glyco…
AT1G02730	4156	0.66	1.1	0.41	1.18	0.99	CSLD5	K00770	cellular_component:Golgi membrane(GO:0000139);biological_process:polysaccharide biosynthetic process(GO:0000271);biological_process:cell plate assembly(GO:0000919);molecular_function:RNA polymerase II regulatory region sequence-specific DNA binding(GO:0000977);cellular_component:Golgi apparatus(GO:0005794);biological_process:response to osmotic stress(GO:0006970);biological_process:response to wa…
AT1G02740	2870	8.06	7.19	3.44	7.73	7.31	MRG2	K11339	cellular_component:histone acetyltransferase complex(GO:0000123);molecular_function:protein binding(GO:0005515);cellular_component:nucleus(GO:0005634);biological_process:chromatin remodeling(GO:0006338);biological_process:transcription, DNA-templated(GO:0006351);biological_process:regulation of transcription, DNA-templated(GO:0006355);biological_process:histone H4 acetylation(GO:0043967);biologic…
AT1G02750	1899	9.8	9.68	1.03	12.89	12.63	DI19-2	_	cellular_component:nucleus(GO:0005634);cellular_component:cytoplasm(GO:0005737);biological_process:response to water deprivation(GO:0009414)
AT1G02760	73	0	0	0	0	0		_	cellular_component:cellular_component(GO:0005575);biological_process:translation(GO:0006412);biological_process:translational elongation(GO:0006414);molecular_function:triplet codon-amino acid adaptor activity(GO:0030533)
AT1G02770	1836	0.4	0.4	0.9	0.26	0.54		_	molecular_function:molecular_function(GO:0003674);cellular_component:nucleus(GO:0005634);biological_process:biological_process(GO:0008150)
AT1G02780	1736	515.96	454.46	483.2	459.24	450.35	RPL19A	K02885	molecular_function:mRNA binding(GO:0003729);molecular_function:structural constituent of ribosome(GO:0003735);cellular_component:nucleolus(GO:0005730);cellular_component:cytoplasm(GO:0005737);cellular_component:cytosol(GO:0005829);cellular_component:ribosome(GO:0005840);cellular_component:plasma membrane(GO:0005886);biological_process:translation(GO:0006412);cellular_component:plasmodesma(GO:0009…
AT1G02790	1962	0	0	0.2	0	0	PGA3	K01213	molecular_function:polygalacturonase activity(GO:0004650);cellular_component:extracellular region(GO:0005576);cellular_component:cell wall(GO:0005618);biological_process:carbohydrate metabolic process(GO:0005975);molecular_function:galacturan 1,4-alpha-galacturonidase activity(GO:0047911);biological_process:cell wall organization(GO:0071555)
AT1G02800	3035	0	0.03	0.09	0.03	0	CEL2	_	molecular_function:hydrolase activity, hydrolyzing O-glycosyl compounds(GO:0004553);cellular_component:extracellular region(GO:0005576);biological_process:pattern specification process(GO:0007389);molecular_function:cellulase activity(GO:0008810);biological_process:response to nematode(GO:0009624);biological_process:cellulose catabolic process(GO:0030245);biological_process:cell wall organization…
AT1G02810	2442	0.13	0.13	0	0.09	0.26	PME7	K01051	cellular_component:extracellular region(GO:0005576);cellular_component:cell wall(GO:0005618);cellular_component:plant-type cell wall(GO:0009505);molecular_function:pectinesterase activity(GO:0030599);biological_process:cell wall modification(GO:0042545);molecular_function:aspartyl esterase activity(GO:0045330);biological_process:pectin catabolic process(GO:0045490)
AT1G02813	652	0	0	0	0	0		_	cellular_component:extracellular region(GO:0005576);biological_process:biological_process(GO:0008150)
AT1G02816	1602	11.77	9.86	21.53	15.34	19.03		_	molecular_function:molecular_function(GO:0003674);cellular_component:extracellular region(GO:0005576);cellular_component:vacuole(GO:0005773);cellular_component:vacuolar membrane(GO:0005774);biological_process:biological_process(GO:0008150)
AT1G02820	912	0.4	0.4	1.29	1.19	1.5		_	molecular_function:molecular_function(GO:0003674);cellular_component:nucleus(GO:0005634);cellular_component:cytosol(GO:0005829);biological_process:response to water deprivation(GO:0009414);cellular_component:chloroplast(GO:0009507);biological_process:response to salt stress(GO:0009651);biological_process:embryo development ending in seed dormancy(GO:0009793)
AT1G02830	525	0	0	0	0	0	RPL22A	K02891	cellular_component:ribosome(GO:0005840);cellular_component:chloroplast(GO:0009507);cellular_component:cytosolic large ribosomal subunit(GO:0022625)
AT1G02840	3355	28.8	22.46	36.67	31.56	27.48	SR34	K12890	molecular_function:RNA binding(GO:0003723);molecular_function:mRNA binding(GO:0003729);molecular_function:protein binding(GO:0005515);cellular_component:nucleus(GO:0005634);cellular_component:spliceosomal complex(GO:0005681);biological_process:mRNA processing(GO:0006397);biological_process:RNA splicing(GO:0008380);cellular_component:nuclear speck(GO:0016607);cellular_component:interchromatin gran…
AT1G02850	3047	28	25.2	14.03	20.86	23.58	BGLU11	K01188	molecular_function:hydrolase activity, hydrolyzing O-glycosyl compounds(GO:0004553);cellular_component:extracellular region(GO:0005576);biological_process:carbohydrate metabolic process(GO:0005975);molecular_function:beta-glucosidase activity(GO:0008422);;biological_process:glycosyl compound metabolic process(GO:1901657)
AT1G02860	2119	7.98	3.22	3.43	5.18	9.37	BAH1	_	molecular_function:ubiquitin-protein transferase activity(GO:0004842);molecular_function:protein binding(GO:0005515);cellular_component:nucleus(GO:0005634);cellular_component:plasma membrane(GO:0005886);molecular_function:zinc ion binding(GO:0008270);biological_process:plant-type hypersensitive response(GO:0009626);biological_process:systemic acquired resistance(GO:0009627);biological_process:sal…
AT1G04147	278	0	0	0	0	0		_	_
AT1G02870	1468	34.16	30.2	40.06	36.33	35.48		K14839	molecular_function:molecular_function(GO:0003674);cellular_component:nucleus(GO:0005634)
AT1G04153	460	0.35	0.48	0	0.3	0		_	_
AT1G02880	2399	6.33	6.53	1.83	4.22	4.59	TPK1	K00949	molecular_function:thiamine diphosphokinase activity(GO:0004788);cellular_component:cytoplasm(GO:0005737);cellular_component:cytosol(GO:0005829);biological_process:thiamine metabolic process(GO:0006772);biological_process:thiamine diphosphate biosynthetic process(GO:0009229)
AT1G02890	6918	15.07	17.52	9.08	12.9	10.93		_	molecular_function:ATPase activity(GO:0016887)
AT1G02900	854	1.59	0.96	1.5	2.65	2.34	RALF1	_	molecular_function:signal transducer activity(GO:0004871);molecular_function:protein binding(GO:0005515);cellular_component:extracellular region(GO:0005576);biological_process:cell-cell signaling(GO:0007267);cellular_component:plasmodesma(GO:0009506);biological_process:calcium-mediated signaling(GO:0019722);biological_process:negative regulation of cell growth(GO:0030308);cellular_component:apopl…
AT1G02910	2649	27.78	32.08	31.86	34.28	24.08	LPA1	_	cellular_component:chloroplast(GO:0009507);cellular_component:chloroplast thylakoid membrane(GO:0009535);biological_process:photosystem II oxygen evolving complex assembly(GO:0010270);cellular_component:integral component of membrane(GO:0016021)
AT1G02920	1403	340.52	152.57	73.93	59.72	104.68	GSTF7	K00799	molecular_function:glutathione transferase activity(GO:0004364);molecular_function:copper ion binding(GO:0005507);cellular_component:nucleus(GO:0005634);cellular_component:cytoplasm(GO:0005737);cellular_component:vacuole(GO:0005773);cellular_component:cytosol(GO:0005829);biological_process:toxin catabolic process(GO:0009407);biological_process:response to toxic substance(GO:0009636);biological_pr…
AT1G02930	1388	336.99	101.13	62.21	47.13	71.43	GSTF6	K00799	molecular_function:glutathione transferase activity(GO:0004364);molecular_function:copper ion binding(GO:0005507);cellular_component:cell wall(GO:0005618);cellular_component:cytoplasm(GO:0005737);cellular_component:mitochondrion(GO:0005739);cellular_component:vacuole(GO:0005773);cellular_component:cytosol(GO:0005829);biological_process:response to oxidative stress(GO:0006979);biological_process:t…
AT1G02940	1328	0.02	0.22	0.14	0.1	0.04	ATGSTF5	K00799	molecular_function:glutathione transferase activity(GO:0004364);cellular_component:cytoplasm(GO:0005737);cellular_component:mitochondrion(GO:0005739);cellular_component:cytosol(GO:0005829);biological_process:toxin catabolic process(GO:0009407);biological_process:response to toxic substance(GO:0009636)
AT1G02950	1353	0.83	0.56	0.18	0.81	0.85	ATGSTF4	K00799	molecular_function:glutathione transferase activity(GO:0004364);cellular_component:cytoplasm(GO:0005737);cellular_component:cytosol(GO:0005829);biological_process:toxin catabolic process(GO:0009407);biological_process:response to toxic substance(GO:0009636);molecular_function:transferase activity(GO:0016740)
AT1G02952	1014	0	0	0	0	0		_	molecular_function:molecular_function(GO:0003674);cellular_component:cellular_component(GO:0005575);biological_process:biological_process(GO:0008150)
AT1G02960	3113	5.65	5.01	1.78	6.08	4		_	cellular_component:nucleus(GO:0005634)
AT1G02965	1154	0	0	0	0	0		_	molecular_function:molecular_function(GO:0003674);biological_process:biological_process(GO:0008150);cellular_component:chloroplast(GO:0009507)
AT1G02970	3114	0.6	0.78	0.47	0.76	0.32	WEE1	K06632	biological_process:DNA replication checkpoint(GO:0000076);molecular_function:protein kinase activity(GO:0004672);molecular_function:non-membrane spanning protein tyrosine kinase activity(GO:0004715);molecular_function:protein binding(GO:0005515);molecular_function:ATP binding(GO:0005524);cellular_component:nucleus(GO:0005634);biological_process:cell cycle arrest(GO:0007050);molecular_function:kin…
AT1G02980	4019	0	0	0	0	0	CUL2	K03347	molecular_function:protein binding(GO:0005515);cellular_component:chloroplast envelope(GO:0009941);cellular_component:SCF ubiquitin ligase complex(GO:0019005);cellular_component:cullin-RING ubiquitin ligase complex(GO:0031461);molecular_function:ubiquitin protein ligase binding(GO:0031625);biological_process:protein ubiquitination involved in ubiquitin-dependent protein catabolic process(GO:00427…
AT1G02990	6055	2.54	3.01	0.55	1.81	1.52		_	molecular_function:molecular_function(GO:0003674);cellular_component:nucleus(GO:0005634);biological_process:biological_process(GO:0008150)
AT1G03000	4866	9.49	8.89	7.89	9.82	8.09	PEX6	K13339	molecular_function:protein binding(GO:0005515);molecular_function:ATP binding(GO:0005524);cellular_component:cytoplasm(GO:0005737);biological_process:fatty acid beta-oxidation(GO:0006635);cellular_component:chloroplast(GO:0009507);biological_process:protein import into peroxisome matrix(GO:0016558);molecular_function:ATPase activity(GO:0016887)
AT1G03010	3315	1.14	1.14	0.2	2.43	2.11		_	molecular_function:signal transducer activity(GO:0004871);cellular_component:plasma membrane(GO:0005886);biological_process:response to light stimulus(GO:0009416);biological_process:pollen tube growth(GO:0009860);biological_process:protein ubiquitination(GO:0016567)
AT1G03020	673	4.35	2.27	7.92	5.15	5.86	GRXS1	_	cellular_component:cytoplasm(GO:0005737);molecular_function:arsenate reductase (glutaredoxin) activity(GO:0008794);molecular_function:electron carrier activity(GO:0009055);molecular_function:protein disulfide oxidoreductase activity(GO:0015035);biological_process:cell redox homeostasis(GO:0045454);molecular_function:metal ion binding(GO:0046872);molecular_function:2 iron, 2 sulfur cluster binding…
AT1G03030	2565	7.93	8.27	7.29	7.91	8.43		_	molecular_function:ATP binding(GO:0005524);cellular_component:cytoplasm(GO:0005737);biological_process:biosynthetic process(GO:0009058);cellular_component:chloroplast(GO:0009507);molecular_function:kinase activity(GO:0016301);biological_process:phosphorylation(GO:0016310)
AT1G03040	2843	12.78	11.94	13.07	13.52	14.4		_	molecular_function:DNA binding(GO:0003677);molecular_function:sequence-specific DNA binding transcription factor activity(GO:0003700);cellular_component:nucleus(GO:0005634);biological_process:regulation of transcription, DNA-templated(GO:0006355);molecular_function:protein dimerization activity(GO:0046983)
AT1G03050	2557	0	0	0	0	0		_	molecular_function:1-phosphatidylinositol binding(GO:0005545);cellular_component:nucleus(GO:0005634);cellular_component:Golgi apparatus(GO:0005794);cellular_component:coated pit(GO:0005905);biological_process:endocytosis(GO:0006897);cellular_component:clathrin-coated vesicle(GO:0030136);molecular_function:clathrin binding(GO:0030276);biological_process:clathrin coat assembly(GO:0048268)
AT1G03055	1840	0.32	0.88	0.32	1.21	0.69	D27	K17911	cellular_component:nucleus(GO:0005634);cellular_component:chloroplast(GO:0009507);cellular_component:plastid(GO:0009536);biological_process:secondary shoot formation(GO:0010223);biological_process:strigolactone biosynthetic process(GO:1901601)
AT1G03060	15114	4.34	3.76	1.25	2.84	1.91	SPI	_	cellular_component:cytoplasmic mRNA processing body(GO:0000932);molecular_function:protein binding(GO:0005515);cellular_component:nucleus(GO:0005634);biological_process:vacuole organization(GO:0007033);biological_process:signal transduction(GO:0007165);biological_process:response to abscisic acid(GO:0009737);biological_process:multidimensional cell growth(GO:0009825);biological_process:trichome m…
AT1G03070	1736	0.08	0.22	0.2	0.12	0.23		K06890	biological_process:biological_process(GO:0008150);cellular_component:integral component of membrane(GO:0016021);molecular_function:glutamate binding(GO:0016595)
AT1G03080	6753	6.07	5.24	0.66	3.65	3.1	NET1D	_	cellular_component:plasma membrane(GO:0005886)
AT1G03090	4641	7.9	6.74	9.63	9.04	6.53	MCCA	K01968	molecular_function:biotin carboxylase activity(GO:0004075);molecular_function:methylcrotonoyl-CoA carboxylase activity(GO:0004485);molecular_function:ATP binding(GO:0005524);cellular_component:mitochondrion(GO:0005739);cellular_component:mitochondrial matrix(GO:0005759);biological_process:leucine catabolic process(GO:0006552);cellular_component:cytosolic ribosome(GO:0022626);molecular_function:co…
AT1G04157	225	0	0	0	0	0		_	_
AT1G03100	2817	1.12	0.78	0.06	0.85	0.57		_	molecular_function:molecular_function(GO:0003674);cellular_component:mitochondrion(GO:0005739);biological_process:biological_process(GO:0008150)
AT1G04163	1424	0	0	0	0	0		_	_
AT1G03103	861	0	0	0	0	0		_	molecular_function:molecular_function(GO:0003674);cellular_component:plasma membrane(GO:0005886);cellular_component:membrane(GO:0016020)
AT1G03106	934	0.12	0	0.12	0	0.12		_	molecular_function:molecular_function(GO:0003674);cellular_component:mitochondrion(GO:0005739);biological_process:biological_process(GO:0008150)
AT1G03110	2731	4.16	7.73	4.01	4.83	3.7	TRM82	K15443	molecular_function:nucleotide binding(GO:0000166);cellular_component:nucleus(GO:0005634);cellular_component:cytoplasm(GO:0005737);cellular_component:cytosol(GO:0005829);biological_process:tRNA modification(GO:0006400);molecular_function:tRNA (guanine-N7-)-methyltransferase activity(GO:0008176);biological_process:7-methylguanosine metabolic process(GO:0008618);biological_process:tRNA methylation(G…
AT1G03120	950	0	0.2	0.05	0	0.1	ATRAB28	_	cellular_component:nucleus(GO:0005634);cellular_component:nucleolus(GO:0005730);cellular_component:cytoplasm(GO:0005737);cellular_component:cytosol(GO:0005829);biological_process:cellular ion homeostasis(GO:0006873);biological_process:multicellular organismal development(GO:0007275);biological_process:seed germination(GO:0009845);biological_process:response to lithium ion(GO:0010226)
AT1G03130	956	178.65	407.65	219.04	243	240.12	PSAD2	K02692	molecular_function:molecular_function(GO:0003674);cellular_component:chloroplast(GO:0009507);cellular_component:chloroplast thylakoid(GO:0009534);cellular_component:chloroplast thylakoid membrane(GO:0009535);cellular_component:photosystem I reaction center(GO:0009538);cellular_component:thylakoid(GO:0009579);cellular_component:chloroplast envelope(GO:0009941);biological_process:photosynthesis(GO:…
AT1G03140	2043	32.1	30.44	31.32	38.68	34.87		K12817	cellular_component:nucleus(GO:0005634);cellular_component:spliceosomal complex(GO:0005681);biological_process:RNA splicing(GO:0008380)
AT1G03150	2265	18.35	13.85	12.49	13.54	16.89		K17972	molecular_function:N-acetyltransferase activity(GO:0008080)
AT1G04167	216	0	0	0	0	0		_	_
AT1G03160	4934	13.31	21.72	8.97	11.98	8.46	FZL	_	molecular_function:GTP binding(GO:0005525);cellular_component:chloroplast(GO:0009507);cellular_component:chloroplast thylakoid membrane(GO:0009535);cellular_component:chloroplast inner membrane(GO:0009706);cellular_component:chloroplast outer membrane(GO:0009707);biological_process:thylakoid membrane organization(GO:0010027);biological_process:vegetative to reproductive phase transition of merist…
AT1G03165	989	0.24	0	0	0	0.24		_	_
AT1G04173	349	0.27	0.27	0	0	0.54		_	_
AT1G03170	2309	0.19	0.05	0.07	0	0.12	FAF2	_	molecular_function:molecular_function(GO:0003674);cellular_component:nucleus(GO:0005634);biological_process:regulation of meristem growth(GO:0010075)
AT1G03180	2005	0.29	0.43	0.24	0.17	0.19		_	molecular_function:molecular_function(GO:0003674);cellular_component:nucleus(GO:0005634);cellular_component:mitochondrion(GO:0005739);biological_process:biological_process(GO:0008150)
AT1G03190	4536	2.7	3.82	2.44	2.46	2.34	XPD	K10844	molecular_function:DNA binding(GO:0003677);molecular_function:ATP-dependent DNA helicase activity(GO:0004003);molecular_function:protein binding(GO:0005515);molecular_function:ATP binding(GO:0005524);cellular_component:nucleus(GO:0005634);biological_process:DNA repair(GO:0006281);biological_process:nucleotide-excision repair(GO:0006289);biological_process:transcription, DNA-templated(GO:0006351);…
AT1G04177	303	0	0	0	0	0		_	_
AT1G03200	2428	1.37	0.88	0	0.11	0.64		_	molecular_function:molecular_function(GO:0003674);cellular_component:cellular_component(GO:0005575);biological_process:biological_process(GO:0008150)
AT1G03210	1443	15.8	21.88	20.68	23.73	24.63		_	molecular_function:catalytic activity(GO:0003824);cellular_component:nucleus(GO:0005634);biological_process:biosynthetic process(GO:0009058)
AT1G03220	1891	21.38	17.28	17.74	12.95	12.37		_	cellular_component:extracellular region(GO:0005576);cellular_component:cell wall(GO:0005618);cellular_component:Golgi apparatus(GO:0005794);cellular_component:cytosol(GO:0005829);cellular_component:plasma membrane(GO:0005886);cellular_component:plant-type cell wall(GO:0009505);cellular_component:plasmodesma(GO:0009506);biological_process:response to salt stress(GO:0009651);cellular_component:memb…
AT1G03230	1870	9.68	12.01	9.38	6.97	7.66		_	cellular_component:extracellular region(GO:0005576);cellular_component:cell wall(GO:0005618);cellular_component:Golgi apparatus(GO:0005794);cellular_component:plasma membrane(GO:0005886);cellular_component:plant-type cell wall(GO:0009505);biological_process:response to salt stress(GO:0009651)
AT1G03240	839	0.1	0	0	0	0		_	molecular_function:molecular_function(GO:0003674);biological_process:biological_process(GO:0008150)
AT1G03250	2089	6.58	7.61	4.03	6.73	6.83		_	cellular_component:nucleus(GO:0005634);biological_process:biological_process(GO:0008150)
AT1G03260	3043	7.21	5.38	9.81	8.04	8.47		_	cellular_component:cytosol(GO:0005829);cellular_component:plasma membrane(GO:0005886);cellular_component:integral component of membrane(GO:0016021)
AT1G03270	3511	1.01	1.39	0.35	1.54	0.85	CBSDUF4	K16302	molecular_function:molecular_function(GO:0003674);cellular_component:plasma membrane(GO:0005886);biological_process:biological_process(GO:0008150);cellular_component:integral component of membrane(GO:0016021)
AT1G03280	4097	15.06	12.74	11.79	13.11	10.4		K03136	molecular_function:translation initiation factor activity(GO:0003743);cellular_component:nucleus(GO:0005634);cellular_component:transcription factor TFIIE complex(GO:0005673);biological_process:transcription initiation from RNA polymerase II promoter(GO:0006367);biological_process:translational initiation(GO:0006413);molecular_function:sequence-specific DNA binding(GO:0043565)
AT1G03290	5856	9.02	12.44	1.88	8.84	9.37		_	cellular_component:extracellular region(GO:0005576)
AT1G03300	2054	0	0	0	0	0	DUF1	_	cellular_component:nucleus(GO:0005634);biological_process:transport(GO:0006810);biological_process:regulation of growth(GO:0040008)
AT1G03310	3400	8.38	22.2	4.31	9.31	7.36	ISA2	K01214	molecular_function:alpha-amylase activity(GO:0004556);biological_process:carbohydrate metabolic process(GO:0005975);biological_process:glycogen metabolic process(GO:0005977);cellular_component:chloroplast(GO:0009507);biological_process:amylopectin biosynthetic process(GO:0010021);molecular_function:isoamylase activity(GO:0019156);biological_process:starch biosynthetic process(GO:0019252)
AT1G03320	779	0.39	0.31	0	0.13	0.16		_	molecular_function:molecular_function(GO:0003674);cellular_component:nucleus(GO:0005634);biological_process:biological_process(GO:0008150)
AT1G03325	126	0	0	0	0	0		_	_
AT1G03330	1630	46.63	35.26	8.17	42.03	45.01	LSM2	K12621	biological_process:mRNA splicing, via spliceosome(GO:0000398);cellular_component:cytoplasmic mRNA processing body(GO:0000932);molecular_function:RNA binding(GO:0003723);cellular_component:nucleus(GO:0005634);cellular_component:U6 snRNP(GO:0005688);cellular_component:small nucleolar ribonucleoprotein complex(GO:0005732);cellular_component:cytosol(GO:0005829);cellular_component:U4/U6 x U5 tri-snRNP…
AT1G03340	1865	1.94	3.16	0.74	1.38	2.47		_	molecular_function:molecular_function(GO:0003674);cellular_component:mitochondrion(GO:0005739);biological_process:biological_process(GO:0008150)
AT1G03350	1829	22.96	22.56	15.51	23.16	24.9		_	molecular_function:molecular_function(GO:0003674);cellular_component:cytoplasm(GO:0005737);biological_process:biological_process(GO:0008150)
AT1G03360	1883	5.48	9.61	2.77	8.23	6.2	RRP4	K03679	cellular_component:nuclear exosome (RNase complex)(GO:0000176);cellular_component:cytoplasmic exosome (RNase complex)(GO:0000177);biological_process:maturation of 5.8S rRNA(GO:0000460);biological_process:exonucleolytic trimming to generate mature 3'-end of 5.8S rRNA from tricistronic rRNA transcript (SSU-rRNA, 5.8S rRNA, LSU-rRNA)(GO:0000467);molecular_function:RNA binding(GO:0003723);molecular_f…
AT1G03365	3871	3	3.41	0.65	3.38	2.68	RF4	_	cellular_component:nucleus(GO:0005634);molecular_function:zinc ion binding(GO:0008270);biological_process:protein ubiquitination(GO:0016567)
AT1G03370	4862	26.78	15.85	7.62	17.3	12.53		_	cellular_component:nucleus(GO:0005634);biological_process:biological_process(GO:0008150);cellular_component:integral component of membrane(GO:0016021)
AT1G03380	5607	11.1	12.02	6.43	10.33	7.7	ATG18G	_	molecular_function:molecular_function(GO:0003674);cellular_component:cytoplasm(GO:0005737);cellular_component:vacuolar membrane(GO:0005774);biological_process:autophagy(GO:0006914);biological_process:protein transport(GO:0015031);biological_process:vesicle-mediated transport(GO:0016192);cellular_component:pre-autophagosomal structure membrane(GO:0034045);biological_process:response to starvation(…
AT1G03390	1386	0	0	0	0	0.04		_	cellular_component:cytoplasm(GO:0005737);molecular_function:transferase activity(GO:0016740);molecular_function:transferase activity, transferring acyl groups other than amino-acyl groups(GO:0016747)
AT1G03395	482	0	0	0	0	0		_	_
AT1G03400	1593	19.69	21.14	41.86	33.79	30.11		_	cellular_component:cytoplasm(GO:0005737);molecular_function:1-aminocyclopropane-1-carboxylate oxidase activity(GO:0009815);molecular_function:metal ion binding(GO:0046872);biological_process:oxidation-reduction process(GO:0055114)
AT1G03410	3248	0.77	0.67	0.9	0.7	0.65	2A6	_	cellular_component:cytoplasm(GO:0005737)
AT1G04183	2007	0.13	0.16	0.42	0.14	0.19		_	_
AT1G03430	1829	11.31	15.16	3.63	11.41	14.71	AHP5	K14490	biological_process:phosphorelay signal transduction system(GO:0000160);cellular_component:nucleus(GO:0005634);cellular_component:cytoplasm(GO:0005737);cellular_component:cytosol(GO:0005829);biological_process:signal transduction(GO:0007165);biological_process:cytokinin-activated signaling pathway(GO:0009736);molecular_function:histidine phosphotransfer kinase activity(GO:0009927);biological_proce…
AT1G03440	2147	5.38	4.99	7.14	6.41	6.62		_	cellular_component:mitochondrion(GO:0005739);biological_process:signal transduction(GO:0007165)
AT1G03445	5292	0.02	0	0	0	0	BSU1	K14501	molecular_function:protein serine/threonine phosphatase activity(GO:0004722);molecular_function:protein binding(GO:0005515);cellular_component:nucleus(GO:0005634);biological_process:brassinosteroid mediated signaling pathway(GO:0009742);biological_process:regulation of protein localization(GO:0032880);molecular_function:metal ion binding(GO:0046872)
AT1G03457	3612	3.33	0.27	2.31	7.24	5.33		K13207	molecular_function:RNA binding(GO:0003723);molecular_function:mRNA binding(GO:0003729);cellular_component:cytoplasm(GO:0005737);biological_process:mRNA catabolic process(GO:0006402);biological_process:flower development(GO:0009908);cellular_component:ribonucleoprotein complex(GO:0030529);biological_process:photoperiodism, flowering(GO:0048573);biological_process:regulation of photoperiodism, flow…
AT1G03470	1839	0.57	0.24	0.18	0.62	0.67	NET3A	_	molecular_function:actin binding(GO:0003779);cellular_component:nucleus(GO:0005634);cellular_component:vacuolar membrane(GO:0005774);cellular_component:cytoskeleton(GO:0005856);cellular_component:nuclear membrane(GO:0031965)
AT1G03475	2456	119.1	156.1	128.97	142.66	129.38	CPX1	K00228	molecular_function:coproporphyrinogen oxidase activity(GO:0004109);biological_process:protoporphyrinogen IX biosynthetic process(GO:0006782);cellular_component:chloroplast(GO:0009507);cellular_component:plastid(GO:0009536);cellular_component:chloroplast stroma(GO:0009570);biological_process:response to cytokinin(GO:0009735);biological_process:chlorophyll biosynthetic process(GO:0015995);biologica…
AT1G03490	1033	0	0	0	0	0	NAC006	_	molecular_function:DNA binding(GO:0003677);molecular_function:sequence-specific DNA binding transcription factor activity(GO:0003700);cellular_component:nucleus(GO:0005634);biological_process:transcription, DNA-templated(GO:0006351);biological_process:regulation of transcription, DNA-templated(GO:0006355);biological_process:multicellular organismal development(GO:0007275)
AT1G03495	1311	6.57	6.55	5.46	5.29	3.69		_	cellular_component:cytoplasm(GO:0005737);molecular_function:transferase activity(GO:0016740);molecular_function:transferase activity, transferring acyl groups other than amino-acyl groups(GO:0016747)
AT1G04187	134	6.07	6.12	1.24	4.83	5.39		_	_
AT1G04193	117	0	0	0	0	0		_	_
AT1G03502	114	0	0	0	0	0		_	biological_process:rRNA modification(GO:0000154);molecular_function:molecular_function(GO:0003674);cellular_component:small nucleolar ribonucleoprotein complex(GO:0005732)
AT1G03506	87	0	0	0	0	0		_	biological_process:rRNA modification(GO:0000154);molecular_function:molecular_function(GO:0003674);cellular_component:small nucleolar ribonucleoprotein complex(GO:0005732)
AT1G04197	145	0.75	0.75	0.77	0	1.53		_	_
AT1G03510	1470	1.59	1.71	0.64	2.11	1.51	PCMP-E3	_	cellular_component:mitochondrion(GO:0005739);biological_process:biological_process(GO:0008150)
AT1G03515	72	0	0	0	0	0		_	cellular_component:cellular_component(GO:0005575);biological_process:translation(GO:0006412);biological_process:translational elongation(GO:0006414);molecular_function:triplet codon-amino acid adaptor activity(GO:0030533)
AT1G03520	2399	3.61	4.44	1.36	3.93	4.1		_	cellular_component:nucleus(GO:0005634);cellular_component:Golgi apparatus(GO:0005794);molecular_function:acetylglucosaminyltransferase activity(GO:0008375);cellular_component:membrane(GO:0016020);cellular_component:integral component of membrane(GO:0016021);biological_process:carbohydrate biosynthetic process(GO:0016051);molecular_function:transferase activity, transferring glycosyl groups(GO:001…
AT1G03530	3216	4.04	5.78	3.86	5.54	2.93	ATNAF1	K14763	biological_process:pseudouridine synthesis(GO:0001522);cellular_component:nucleus(GO:0005634);cellular_component:plasmodesma(GO:0009506);biological_process:ribosome biogenesis(GO:0042254)
AT1G03540	1929	0.62	0.77	0.29	0.67	0.49	PCMP-E4	_	cellular_component:mitochondrion(GO:0005739);biological_process:biological_process(GO:0008150)
AT1G03550	2334	3.06	2.85	1.09	1.58	1.34	SCAMP2	_	cellular_component:plasma membrane(GO:0005886);biological_process:protein transport(GO:0015031);cellular_component:integral component of membrane(GO:0016021);molecular_function:transmembrane transporter activity(GO:0022857);cellular_component:transport vesicle membrane(GO:0030658)
AT1G03545	2032	1.74	1.39	0.19	1.31	0.87		_	molecular_function:molecular_function(GO:0003674);cellular_component:cellular_component(GO:0005575);biological_process:biological_process(GO:0008150)
AT1G03560	2338	4.1	3.2	2.04	3.6	2.95		_	cellular_component:mitochondrion(GO:0005739);biological_process:biological_process(GO:0008150)
AT1G03570	72	0	0	0	0	0		_	cellular_component:cellular_component(GO:0005575);biological_process:translation(GO:0006412);biological_process:translational elongation(GO:0006414);molecular_function:triplet codon-amino acid adaptor activity(GO:0030533)
AT1G03590	3481	8.13	7	4.98	7.37	7.36	PPC6-6	_	molecular_function:protein serine/threonine phosphatase activity(GO:0004722);cellular_component:plasma membrane(GO:0005886);biological_process:protein dephosphorylation(GO:0006470);molecular_function:metal ion binding(GO:0046872)
AT1G03600	1315	156.7	192.61	295.73	204.03	212.67	PSB27-1	K08902	molecular_function:molecular_function(GO:0003674);cellular_component:chloroplast(GO:0009507);cellular_component:chloroplast thylakoid(GO:0009534);cellular_component:chloroplast thylakoid membrane(GO:0009535);cellular_component:chloroplast thylakoid lumen(GO:0009543);cellular_component:thylakoid(GO:0009579);biological_process:photosystem II repair(GO:0010206);biological_process:photosystem II asse…
AT1G03610	2339	12.22	9.98	7.22	13.59	16.56		_	molecular_function:molecular_function(GO:0003674);cellular_component:nucleus(GO:0005634);biological_process:biological_process(GO:0008150)
AT1G03620	3612	0.35	0.26	0.26	0.38	0.38		_	molecular_function:molecular_function(GO:0003674);cellular_component:cytoplasm(GO:0005737)
AT1G03630	2128	38.78	80.81	43.2	50.04	49.46	PORC	K00218	molecular_function:NADPH dehydrogenase activity(GO:0003959);cellular_component:chloroplast(GO:0009507);cellular_component:chloroplast thylakoid(GO:0009534);cellular_component:chloroplast thylakoid membrane(GO:0009535);cellular_component:chloroplast envelope(GO:0009941);biological_process:photosynthesis(GO:0015979);biological_process:chlorophyll biosynthetic process(GO:0015995);molecular_function:…
AT1G03640	73	0	0	0	0	0		_	cellular_component:cellular_component(GO:0005575);biological_process:translation(GO:0006412);biological_process:translational elongation(GO:0006414);molecular_function:triplet codon-amino acid adaptor activity(GO:0030533)
AT1G03650	1270	13.36	8.27	16.12	13.67	16.13		_	cellular_component:cytoplasm(GO:0005737);molecular_function:N-acetyltransferase activity(GO:0008080)
AT1G03660	2499	0.3	0.06	0	0.08	0.21		_	molecular_function:molecular_function(GO:0003674)
AT1G04203	206	0	0	0	0	0		_	_
AT1G03670	2001	0.03	0	0	0	0		_	molecular_function:molecular_function(GO:0003674)
AT1G03680	1293	393.96	521.68	656.04	486.75	510.22	ATHM1	K03671	molecular_function:thioredoxin-disulfide reductase activity(GO:0004791);molecular_function:enzyme inhibitor activity(GO:0004857);biological_process:regulation of carbohydrate metabolic process(GO:0006109);biological_process:glycerol ether metabolic process(GO:0006662);biological_process:response to oxidative stress(GO:0006979);molecular_function:enzyme activator activity(GO:0008047);biological_pr…
AT1G03687	2308	6.08	4.73	4.73	6.39	6.66		_	molecular_function:molecular_function(GO:0003674);biological_process:biological_process(GO:0008150)
AT1G03700	1149	0	0	0	0	0		_	cellular_component:plasma membrane(GO:0005886);cellular_component:integral component of membrane(GO:0016021)
AT1G03710	1341	0	0.07	0	0.06	0		_	molecular_function:cysteine-type endopeptidase inhibitor activity(GO:0004869);cellular_component:nucleus(GO:0005634)
AT1G03720	1478	0	0	0	0	0		_	cellular_component:cellular_component(GO:0005575);biological_process:proteolysis(GO:0006508);molecular_function:cysteine-type peptidase activity(GO:0008234)
AT1G04207	212	0	0	0	0	0		_	_
AT1G03730	1271	25.62	9.37	11.36	9.12	12.32		_	molecular_function:molecular_function(GO:0003674);biological_process:biological_process(GO:0008150);cellular_component:chloroplast(GO:0009507);cellular_component:integral component of membrane(GO:0016021)
AT1G03740	3727	37.67	16.55	5.31	14.15	11.32		_	molecular_function:protein kinase activity(GO:0004672);molecular_function:ATP binding(GO:0005524);cellular_component:nucleus(GO:0005634);biological_process:protein phosphorylation(GO:0006468);molecular_function:kinase activity(GO:0016301);biological_process:phosphorylation(GO:0016310)
AT1G04213	110	0	0	0	0	0		_	_
AT1G03743	81	0	0	0	0	0		_	biological_process:rRNA modification(GO:0000154);molecular_function:molecular_function(GO:0003674);cellular_component:small nucleolar ribonucleoprotein complex(GO:0005732)
AT1G03746	85	0	0	0	0	0		_	biological_process:rRNA modification(GO:0000154);molecular_function:molecular_function(GO:0003674);cellular_component:small nucleolar ribonucleoprotein complex(GO:0005732)
AT1G03750	3337	2.34	2.91	1.02	1.95	1.36	SWI2	K20098	molecular_function:helicase activity(GO:0004386);cellular_component:nucleus(GO:0005634);cellular_component:membrane(GO:0016020)
AT1G03760	2316	10.35	12.06	6.39	11.53	12.34		K17560	cellular_component:nucleus(GO:0005634);biological_process:protein folding(GO:0006457);cellular_component:prefoldin complex(GO:0016272)
AT1G03770	3111	0.83	0.66	0.19	0.65	0.59	RING1B	K10695	biological_process:cell fate determination(GO:0001709);molecular_function:protein binding(GO:0005515);cellular_component:nucleus(GO:0005634);biological_process:transcription, DNA-templated(GO:0006351);molecular_function:zinc ion binding(GO:0008270);biological_process:maintenance of floral meristem identity(GO:0010076);biological_process:maintenance of inflorescence meristem identity(GO:0010077);b…
AT1G03780	4331	0.2	0.22	0.04	0.29	0.13	TPX2	K16812	cellular_component:nucleus(GO:0005634);cellular_component:microtubule(GO:0005874);molecular_function:microtubule binding(GO:0008017);cellular_component:chloroplast envelope(GO:0009941);biological_process:spindle assembly(GO:0051225)
AT1G03790	1855	0	0.06	0	0	0	SOM	_	molecular_function:nucleic acid binding(GO:0003676);molecular_function:DNA binding(GO:0003677);molecular_function:sequence-specific DNA binding transcription factor activity(GO:0003700);molecular_function:protein binding(GO:0005515);cellular_component:nucleus(GO:0005634);biological_process:transcription, DNA-templated(GO:0006351);biological_process:regulation of transcription, DNA-templated(GO:00…
AT1G03800	1280	0.04	0	0.13	0	0	ERF10	K09286	molecular_function:DNA binding(GO:0003677);molecular_function:sequence-specific DNA binding transcription factor activity(GO:0003700);cellular_component:intracellular(GO:0005622);cellular_component:nucleus(GO:0005634);biological_process:transcription, DNA-templated(GO:0006351);biological_process:regulation of transcription, DNA-templated(GO:0006355);biological_process:ethylene-activated signaling…
AT1G03810	851	0	0	0	0	0		K07466	molecular_function:molecular_function(GO:0003674);cellular_component:nucleus(GO:0005634);biological_process:biological_process(GO:0008150)
AT1G03820	1127	21.2	4.95	2.12	1.84	3.06		_	molecular_function:molecular_function(GO:0003674);biological_process:biological_process(GO:0008150);cellular_component:chloroplast(GO:0009507)
AT1G03830	5107	1.49	1.98	0.84	1.43	0.93		_	molecular_function:GTPase activity(GO:0003924);molecular_function:GTP binding(GO:0005525);cellular_component:nucleus(GO:0005634);biological_process:immune response(GO:0006955)
AT1G03840	2865	0.05	0.08	0.03	0.07	0.11	MGP	_	molecular_function:nucleic acid binding(GO:0003676);molecular_function:sequence-specific DNA binding transcription factor activity(GO:0003700);molecular_function:protein binding(GO:0005515);cellular_component:nucleus(GO:0005634);biological_process:transcription, DNA-templated(GO:0006351);biological_process:regulation of transcription, DNA-templated(GO:0006355);biological_process:asymmetric cell d…
AT1G03850	2041	5.35	3.88	1.74	0.79	1.91		_	cellular_component:nucleus(GO:0005634);cellular_component:cytoplasm(GO:0005737);cellular_component:mitochondrion(GO:0005739);molecular_function:electron carrier activity(GO:0009055);biological_process:response to cytokinin(GO:0009735);molecular_function:protein disulfide oxidoreductase activity(GO:0015035);biological_process:cell redox homeostasis(GO:0045454);molecular_function:metal ion binding(…
AT1G03860	2696	32.11	33.78	36.17	37.68	34.9	PHB2	K17081	cellular_component:cell wall(GO:0005618);cellular_component:mitochondrion(GO:0005739);cellular_component:mitochondrial respiratory chain complex I(GO:0005747);cellular_component:vacuole(GO:0005773);cellular_component:vacuolar membrane(GO:0005774);biological_process:biological_process(GO:0008150);cellular_component:chloroplast(GO:0009507);cellular_component:plastid(GO:0009536);cellular_component:i…
AT1G03870	1164	115.63	21.32	210.77	240.22	223.65	FLA9	_	cellular_component:plasma membrane(GO:0005886);cellular_component:anchored component of membrane(GO:0031225);cellular_component:anchored component of plasma membrane(GO:0046658)
AT1G03880	2396	0	0	0	0	0	CRB	_	cellular_component:protein storage vacuole(GO:0000326);biological_process:response to abscisic acid(GO:0009737);biological_process:seed germination(GO:0009845);biological_process:seed maturation(GO:0010431);molecular_function:nutrient reservoir activity(GO:0045735);biological_process:cellular response to abscisic acid stimulus(GO:0071215)
AT1G03890	1823	0	0	0	0	0	CRD	_	cellular_component:protein storage vacuole(GO:0000326);cellular_component:extracellular region(GO:0005576);biological_process:seed maturation(GO:0010431);molecular_function:nutrient reservoir activity(GO:0045735)
AT1G03900	2021	110.34	82.19	151.76	105.98	108.8	ATNAP4	K20069	molecular_function:transporter activity(GO:0005215);cellular_component:cytoplasm(GO:0005737);biological_process:extracellular transport(GO:0006858);biological_process:endocytosis(GO:0006897);cellular_component:membrane(GO:0016020);molecular_function:ATPase activity, coupled to transmembrane movement of substances(GO:0042626);biological_process:transmembrane transport(GO:0055085)
AT1G03905	2590	1.1	0.52	0.45	0.58	0.58	ABCI19	K12608	molecular_function:ATP binding(GO:0005524);cellular_component:cytoplasm(GO:0005737);cellular_component:plasma membrane(GO:0005886);biological_process:transport(GO:0006810);molecular_function:ATPase activity(GO:0016887)
AT1G03910	4554	19.86	17.9	14.25	20.44	15.94	CTN	_	cellular_component:nucleus(GO:0005634);biological_process:embryo development ending in seed dormancy(GO:0009793)
AT1G03920	3295	0.03	0.13	0.02	0.08	0.05		_	cellular_component:nucleus(GO:0005634);cellular_component:cytosol(GO:0005829);cellular_component:plasma membrane(GO:0005886);molecular_function:kinase activity(GO:0016301)
AT1G03930	3683	16.31	20.54	6.11	12.09	9.83	CKL9	_	molecular_function:protein serine/threonine kinase activity(GO:0004674);molecular_function:protein serine/threonine/tyrosine kinase activity(GO:0004712);molecular_function:ATP binding(GO:0005524);cellular_component:nucleus(GO:0005634);cellular_component:cytoplasm(GO:0005737);biological_process:endocytosis(GO:0006897);biological_process:signal transduction(GO:0007165);biological_process:regulation…
AT1G04217	144	4.52	0.76	2.7	2.57	3.86		_	_
AT1G03935	87	7.47	3.77	2.55	4.78	8.94		_	biological_process:rRNA modification(GO:0000154);molecular_function:molecular_function(GO:0003674);cellular_component:small nucleolar ribonucleoprotein complex(GO:0005732)
AT1G04223	117	0	0	0	0	0		_	_
AT1G03940	1918	3.39	2.37	2.03	1.81	0.98	3AT1	_	cellular_component:cytoplasm(GO:0005737);molecular_function:transferase activity(GO:0016740);molecular_function:transferase activity, transferring acyl groups other than amino-acyl groups(GO:0016747)
AT1G04227	108	0	0	0	0	0		_	_
AT1G03950	2215	21.56	23.24	20.68	20.41	22.59	VPS2.3	K12192	cellular_component:ESCRT III complex(GO:0000815);biological_process:vacuolar transport(GO:0007034);biological_process:protein transport(GO:0015031);biological_process:vesicle-mediated transport(GO:0016192)
AT1G03960	4315	1.37	1.55	0.35	1.27	0.65	B''EPSILON	_	molecular_function:calcium ion binding(GO:0005509);cellular_component:nucleus(GO:0005634);biological_process:biological_process(GO:0008150)
AT1G03970	1190	26.55	24.53	34.3	30.59	36.73	GBF4	K14432	molecular_function:DNA binding(GO:0003677);molecular_function:sequence-specific DNA binding transcription factor activity(GO:0003700);molecular_function:protein binding(GO:0005515);cellular_component:nucleus(GO:0005634);biological_process:transcription, DNA-templated(GO:0006351);biological_process:regulation of transcription, DNA-templated(GO:0006355);cellular_component:chloroplast(GO:0009507);mo…
AT1G04233	392	0	0	0	0	0		_	_
AT1G03980	2798	0.08	0	0.02	0.04	0	ATPCS2	K05941	cellular_component:chloroplast(GO:0009507);biological_process:response to metal ion(GO:0010038);molecular_function:glutathione gamma-glutamylcysteinyltransferase activity(GO:0016756);molecular_function:metal ion binding(GO:0046872);biological_process:phytochelatin biosynthetic process(GO:0046938)
AT1G03982	1469	0	0	0	0	0	RIC8	_	molecular_function:molecular_function(GO:0003674);cellular_component:nucleus(GO:0005634);biological_process:biological_process(GO:0008150)
AT1G03990	2877	0.86	0.94	0.91	0.39	0.65	FAO1	K17756	cellular_component:integral component of membrane(GO:0016021);molecular_function:oxidoreductase activity(GO:0016491);molecular_function:flavin adenine dinucleotide binding(GO:0050660);biological_process:oxidation-reduction process(GO:0055114)
AT1G04000	1267	8.13	8.67	6.53	5.25	4.69		_	molecular_function:molecular_function(GO:0003674);cellular_component:nucleus(GO:0005634);biological_process:biological_process(GO:0008150)
AT1G04010	5308	6.13	4.14	4.1	5.5	4.93	PSAT	_	molecular_function:phosphatidylcholine-sterol O-acyltransferase activity(GO:0004607);cellular_component:endoplasmic reticulum(GO:0005783);biological_process:lipid metabolic process(GO:0006629);biological_process:leaf senescence(GO:0010150);cellular_component:integral component of membrane(GO:0016021);biological_process:sterol catabolic process(GO:0016127);cellular_component:organelle membrane(GO:…
AT1G04020	3770	1.65	2.5	0.93	1.93	0.93	ATBARD1	K10683	molecular_function:DNA binding(GO:0003677);molecular_function:transcription coactivator activity(GO:0003713);molecular_function:ubiquitin-protein transferase activity(GO:0004842);cellular_component:intracellular(GO:0005622);cellular_component:nucleus(GO:0005634);cellular_component:plasma membrane(GO:0005886);biological_process:DNA repair(GO:0006281);biological_process:regulation of meristem struc…
AT1G04030	2518	1.41	1.55	0.55	1.24	0.85		_	molecular_function:molecular_function(GO:0003674);cellular_component:nucleus(GO:0005634);biological_process:biological_process(GO:0008150)
AT1G04040	1526	110.77	36.19	74.86	90.96	72.06		_	molecular_function:acid phosphatase activity(GO:0003993);cellular_component:cell wall(GO:0005618);cellular_component:vacuole(GO:0005773);cellular_component:vacuolar membrane(GO:0005774);cellular_component:plant-type cell wall(GO:0009505);cellular_component:plasmodesma(GO:0009506)
AT1G04237	298	0	0	0.19	0	0		_	_
AT1G04050	4267	0.74	1.01	0.42	0.88	0.45	SUVR1	_	molecular_function:protein binding(GO:0005515);cellular_component:nucleus(GO:0005634);cellular_component:chromosome(GO:0005694);cellular_component:nucleolus(GO:0005730);molecular_function:zinc ion binding(GO:0008270);molecular_function:histone-lysine N-methyltransferase activity(GO:0018024);biological_process:gene silencing by RNA(GO:0031047);biological_process:histone lysine methylation(GO:00349…
AT1G04070	690	8.87	8.24	15.61	9.44	12.56	TOM9-1	_	cellular_component:mitochondrion(GO:0005739);cellular_component:mitochondrial outer membrane translocase complex(GO:0005742);biological_process:protein targeting to mitochondrion(GO:0006626);molecular_function:protein channel activity(GO:0015266);molecular_function:P-P-bond-hydrolysis-driven protein transmembrane transporter activity(GO:0015450);biological_process:protein import into mitochondria…
AT1G04080	5516	17.48	17.86	12.36	15.17	11.22	PRP39	K13217	cellular_component:commitment complex(GO:0000243);biological_process:mRNA 5'-splice site recognition(GO:0000395);cellular_component:nucleus(GO:0005634);cellular_component:U1 snRNP(GO:0005685);cellular_component:cytosol(GO:0005829);molecular_function:pre-mRNA 5'-splice site binding(GO:0030627);biological_process:regulation of timing of transition from vegetative to reproductive phase(GO:0048510);c…
AT1G04090	2414	0.1	0.16	0.08	0.09	0.03		_	molecular_function:molecular_function(GO:0003674);biological_process:biological_process(GO:0008150)
AT1G04100	1740	3.44	3.72	1.19	1.87	2.42	IAA10	K14484	molecular_function:sequence-specific DNA binding transcription factor activity(GO:0003700);cellular_component:nucleus(GO:0005634);biological_process:transcription, DNA-templated(GO:0006351);biological_process:regulation of transcription, DNA-templated(GO:0006355);biological_process:response to auxin(GO:0009733);biological_process:auxin-activated signaling pathway(GO:0009734);biological_process:re…
AT1G04105	619	0	0	0	0	0		_	_
AT1G04110	2513	0.06	0.13	0.02	0.15	0.18	SBT1.2	_	molecular_function:serine-type endopeptidase activity(GO:0004252);cellular_component:extracellular region(GO:0005576);biological_process:proteolysis(GO:0006508);cellular_component:external side of plasma membrane(GO:0009897);biological_process:stomatal complex morphogenesis(GO:0010103);biological_process:regulation of cell proliferation(GO:0042127);cellular_component:apoplast(GO:0048046)
AT1G04120	6817	4.93	5.17	1.55	3.26	2.77	ABCC5	_	cellular_component:plant-type vacuole(GO:0000325);molecular_function:ATP binding(GO:0005524);cellular_component:vacuole(GO:0005773);cellular_component:vacuolar membrane(GO:0005774);cellular_component:plasma membrane(GO:0005886);molecular_function:sulfonylurea receptor activity(GO:0008281);molecular_function:xenobiotic-transporting ATPase activity(GO:0008559);biological_process:response to salt st…
AT1G04243	207	0	0	0	0	0		_	_
AT1G04130	2295	4.69	5.88	3.82	4	3.66	TPR2	_	cellular_component:cytoplasm(GO:0005737);molecular_function:Hsp90 protein binding(GO:0051879)
AT1G04140	5088	33.5	28.78	37.38	35.99	30.3		K17985	molecular_function:nucleotide binding(GO:0000166)
AT1G04150	3408	0	0	0	0	0		_	biological_process:biological_process(GO:0008150);cellular_component:integral component of membrane(GO:0016021);molecular_function:transferase activity, transferring glycosyl groups(GO:0016757)
AT1G04160	10341	1.01	0.96	0.24	0.58	0.38	XI-B	_	molecular_function:motor activity(GO:0003774);cellular_component:nucleus(GO:0005634);biological_process:actin filament-based movement(GO:0030048);biological_process:root hair elongation(GO:0048767)
AT1G04170	3020	36.05	35.79	26.04	38.29	36.15	EIF2 GAMMA	K03242	molecular_function:translation initiation factor activity(GO:0003743);molecular_function:GTPase activity(GO:0003924);molecular_function:GTP binding(GO:0005525);cellular_component:cytoplasm(GO:0005737);cellular_component:cytosol(GO:0005829);biological_process:translational initiation(GO:0006413);molecular_function:translation factor activity, RNA binding(GO:0008135)
AT1G04180	1749	0	0.07	0	0	0	YUC9	K11816	molecular_function:monooxygenase activity(GO:0004497);molecular_function:N,N-dimethylaniline monooxygenase activity(GO:0004499);biological_process:auxin biosynthetic process(GO:0009851);molecular_function:flavin adenine dinucleotide binding(GO:0050660);molecular_function:NADP binding(GO:0050661);biological_process:oxidation-reduction process(GO:0055114)
AT1G04190	2372	18.42	22.32	7.64	19.13	20.49	TPR3	_	cellular_component:nucleus(GO:0005634);cellular_component:cytosol(GO:0005829);biological_process:biological_process(GO:0008150)
AT1G04200	4761	10.17	5.85	2.57	6.05	5.16		_	molecular_function:molecular_function(GO:0003674);cellular_component:nucleus(GO:0005634)
AT1G04210	5365	13.48	10.72	2.72	8.78	5.85		_	molecular_function:protein kinase activity(GO:0004672);molecular_function:ATP binding(GO:0005524);cellular_component:nucleus(GO:0005634)
AT1G04220	3088	0	0.16	0.22	0.02	0.03	KCS2	K15397	cellular_component:nucleus(GO:0005634);biological_process:fatty acid biosynthetic process(GO:0006633);biological_process:response to osmotic stress(GO:0006970);biological_process:response to wounding(GO:0009611);molecular_function:fatty acid elongase activity(GO:0009922);biological_process:suberin biosynthetic process(GO:0010345);cellular_component:integral component of membrane(GO:0016021)
AT1G04247	2302	0.02	0.02	0.02	0	0.02		_	_
AT1G04230	3274	5.12	5.09	3.72	5.29	4.77		_	molecular_function:molecular_function(GO:0003674);cellular_component:nucleus(GO:0005634)
AT1G04240	1541	17.21	16.8	3.98	46.76	61.28	SHY2	K14484	molecular_function:sequence-specific DNA binding transcription factor activity(GO:0003700);molecular_function:protein binding(GO:0005515);cellular_component:nucleus(GO:0005634);biological_process:transcription, DNA-templated(GO:0006351);biological_process:regulation of transcription, DNA-templated(GO:0006355);biological_process:response to auxin(GO:0009733);biological_process:auxin-activated sign…
AT1G04253	690	0	0	0	0	0		_	_
AT1G04250	2586	1.77	1.45	2.53	3.16	3.04	IAA17	K14484	molecular_function:sequence-specific DNA binding transcription factor activity(GO:0003700);molecular_function:protein binding(GO:0005515);cellular_component:nucleus(GO:0005634);biological_process:transcription, DNA-templated(GO:0006351);biological_process:regulation of transcription, DNA-templated(GO:0006355);biological_process:response to auxin(GO:0009733);biological_process:auxin-activated sign…
AT1G04260	1287	9.81	10.62	19.29	13.43	15.71	PRA1D	K20359	molecular_function:protein binding(GO:0005515);cellular_component:cytoplasm(GO:0005737);cellular_component:endoplasmic reticulum(GO:0005783);cellular_component:endosome membrane(GO:0010008);cellular_component:integral component of membrane(GO:0016021);biological_process:vesicle-mediated transport(GO:0016192);biological_process:transport of virus in multicellular host(GO:0046739)
AT1G04270	1573	162.07	164.04	173.95	177.36	227.94	RPS15A	K02958	biological_process:ribosomal small subunit assembly(GO:0000028);molecular_function:RNA binding(GO:0003723);molecular_function:structural constituent of ribosome(GO:0003735);cellular_component:cytoplasm(GO:0005737);cellular_component:vacuolar membrane(GO:0005774);cellular_component:Golgi apparatus(GO:0005794);cellular_component:cytosol(GO:0005829);cellular_component:plasma membrane(GO:0005886);bio…
AT1G04280	3656	16.4	10.56	9.54	9.89	10.73		_	molecular_function:ATP binding(GO:0005524);cellular_component:nucleus(GO:0005634);cellular_component:membrane(GO:0016020);molecular_function:kinase activity(GO:0016301);molecular_function:hydrolase activity(GO:0016787)
AT1G04290	1237	8.52	9.9	13.61	8.05	9.95		K17362	cellular_component:peroxisome(GO:0005777);biological_process:biological_process(GO:0008150);molecular_function:hydrolase activity, acting on ester bonds(GO:0016788);molecular_function:acyl-CoA hydrolase activity(GO:0047617)
AT1G04295	655	0.2	0	0.4	0.17	0.2		_	molecular_function:molecular_function(GO:0003674);cellular_component:cellular_component(GO:0005575);biological_process:biological_process(GO:0008150)
AT1G04300	6104	10.63	8.24	8.45	10.09	7.68		_	cellular_component:nucleus(GO:0005634);cellular_component:plasma membrane(GO:0005886)
AT1G04310	3074	3.17	2.1	4.98	4.47	3.87	ERS2	K14509	molecular_function:phosphorelay sensor kinase activity(GO:0000155);molecular_function:protein histidine kinase activity(GO:0004673);molecular_function:protein serine/threonine kinase activity(GO:0004674);molecular_function:receptor activity(GO:0004872);molecular_function:protein binding(GO:0005515);molecular_function:ATP binding(GO:0005524);cellular_component:extracellular region(GO:0005576);cell…
AT1G04320	71	0	0	0	0	0		_	cellular_component:cellular_component(GO:0005575);biological_process:translation(GO:0006412);biological_process:translational elongation(GO:0006414);molecular_function:triplet codon-amino acid adaptor activity(GO:0030533)
AT1G04330	694	0.08	0.55	0.48	0.2	0.56		_	molecular_function:molecular_function(GO:0003674);biological_process:biological_process(GO:0008150);cellular_component:chloroplast(GO:0009507)
AT1G04340	1957	18.01	14.71	13.19	21.02	27.82		_	molecular_function:molecular_function(GO:0003674);biological_process:biological_process(GO:0008150);cellular_component:chloroplast(GO:0009507);cellular_component:integral component of membrane(GO:0016021)
AT1G04350	2226	16.18	24.9	13.95	18.27	20.89		_	cellular_component:cytoplasm(GO:0005737);molecular_function:oxidoreductase activity(GO:0016491);molecular_function:oxidoreductase activity, acting on paired donors, with incorporation or reduction of molecular oxygen, 2-oxoglutarate as one donor, and incorporation of one atom each of oxygen into both donors(GO:0016706);molecular_function:metal ion binding(GO:0046872);biological_process:oxidation-…
AT1G04360	1747	0.65	0.25	0.79	0.87	0.67	ATL1	_	cellular_component:nucleus(GO:0005634);molecular_function:zinc ion binding(GO:0008270);cellular_component:integral component of membrane(GO:0016021);biological_process:protein ubiquitination(GO:0016567);biological_process:proteasome-mediated ubiquitin-dependent protein catabolic process(GO:0043161);molecular_function:ubiquitin protein ligase activity(GO:0061630)
AT1G04370	736	0	0	0	0	0	ERF14	_	molecular_function:DNA binding(GO:0003677);molecular_function:sequence-specific DNA binding transcription factor activity(GO:0003700);cellular_component:intracellular(GO:0005622);cellular_component:nucleus(GO:0005634);biological_process:transcription, DNA-templated(GO:0006351);biological_process:regulation of transcription, DNA-templated(GO:0006355);biological_process:defense response(GO:0006952)…
AT1G04380	1945	0.06	0.03	0	0.07	0		_	cellular_component:cytoplasm(GO:0005737);molecular_function:oxidoreductase activity(GO:0016491);molecular_function:oxidoreductase activity, acting on paired donors, with incorporation or reduction of molecular oxygen, 2-oxoglutarate as one donor, and incorporation of one atom each of oxygen into both donors(GO:0016706);molecular_function:metal ion binding(GO:0046872);biological_process:oxidation-…
AT1G04257	252	0	0	0	0	0		_	_
AT1G04390	4395	3.25	2.82	1.62	3.51	3.16		_	biological_process:biological_process(GO:0008150);cellular_component:chloroplast(GO:0009507)
AT1G04400	3185	46.52	59.6	39.11	47.99	42.06	CRY2	K12119	molecular_function:protein binding(GO:0005515);molecular_function:ATP binding(GO:0005524);cellular_component:nucleus(GO:0005634);cellular_component:cytoplasm(GO:0005737);cellular_component:vacuole(GO:0005773);biological_process:chromatin organization(GO:0006325);biological_process:chromatin remodeling(GO:0006338);biological_process:circadian rhythm(GO:0007623);biological_process:response to water…
AT1G04410	2464	415.61	424.05	508.86	405.48	438.52	MDH1	K00025	molecular_function:protein binding(GO:0005515);cellular_component:nucleus(GO:0005634);cellular_component:cytoplasm(GO:0005737);cellular_component:vacuole(GO:0005773);cellular_component:vacuolar membrane(GO:0005774);cellular_component:Golgi apparatus(GO:0005794);cellular_component:cytosol(GO:0005829);cellular_component:plasma membrane(GO:0005886);biological_process:carbohydrate metabolic process(G…
AT1G04420	2366	73.2	88.01	57.77	84.33	75.86		_	molecular_function:aldo-keto reductase (NADP) activity(GO:0004033);cellular_component:chloroplast(GO:0009507);cellular_component:chloroplast stroma(GO:0009570);cellular_component:chloroplast envelope(GO:0009941)
AT1G04425	2703	0.36	0.48	0.36	1.21	0.49		_	molecular_function:molecular_function(GO:0003674);cellular_component:cellular_component(GO:0005575);biological_process:biological_process(GO:0008150)
AT1G04430	3624	57.02	26.08	31.34	81.31	55.83		_	cellular_component:Golgi membrane(GO:0000139);cellular_component:endosome(GO:0005768);cellular_component:vacuolar membrane(GO:0005774);cellular_component:Golgi apparatus(GO:0005794);cellular_component:trans-Golgi network(GO:0005802);cellular_component:integral component of membrane(GO:0016021)
AT1G04440	3850	37.71	23.84	15.62	28.39	28.31	CKL13	K00924	molecular_function:protein serine/threonine kinase activity(GO:0004674);molecular_function:ATP binding(GO:0005524);cellular_component:nucleus(GO:0005634);cellular_component:cytoplasm(GO:0005737);biological_process:endocytosis(GO:0006897);biological_process:regulation of cell shape(GO:0008360);cellular_component:plasmodesma(GO:0009506);biological_process:Wnt signaling pathway(GO:0016055);molecular…
AT1G04445	1180	0.03	0	0	0	0.07		_	molecular_function:nucleic acid binding(GO:0003676);biological_process:biological_process(GO:0008150);molecular_function:zinc ion binding(GO:0008270)
AT1G04450	1506	0	0	0	0	0	RIC3	_	molecular_function:protein binding(GO:0005515);cellular_component:cell(GO:0005623);cellular_component:nucleus(GO:0005634);cellular_component:cytoplasm(GO:0005737);biological_process:positive regulation of cytosolic calcium ion concentration(GO:0007204);biological_process:pollen tube growth(GO:0009860);biological_process:regulation of exocytosis(GO:0017157);biological_process:regulation of actin f…
AT1G04455	354	0	0	0	0	0		_	_
AT1G04470	3918	0	0	0	0	0		_	molecular_function:molecular_function(GO:0003674);biological_process:biological_process(GO:0008150)
AT1G04263	101	0	0	0	0	0		_	_
AT1G04480	1547	151.42	114.64	182.33	142.49	156.16	RPL23B	K02894	molecular_function:structural constituent of ribosome(GO:0003735);cellular_component:ribosome(GO:0005840);biological_process:translation(GO:0006412);cellular_component:chloroplast(GO:0009507)
AT1G04267	140	0	0	0	0	0		_	_
AT1G04273	144	0	0	0	0	0		_	_
AT1G04277	141	0.38	1.16	0	2.29	0.79		_	_
AT1G04490	3210	0.11	0.01	0	0	0.01		_	molecular_function:molecular_function(GO:0003674);cellular_component:nucleus(GO:0005634);biological_process:biological_process(GO:0008150)
AT1G04500	3129	0.07	0.05	0	0.03	0.03		_	molecular_function:molecular_function(GO:0003674);cellular_component:nucleus(GO:0005634);biological_process:biological_process(GO:0008150)
AT1G04510	4465	18.25	18.24	20.48	23.35	18.57	PRP19A	K10599	molecular_function:nucleotide binding(GO:0000166);biological_process:generation of catalytic spliceosome for first transesterification step(GO:0000349);cellular_component:Prp19 complex(GO:0000974);molecular_function:ubiquitin-protein transferase activity(GO:0004842);cellular_component:nucleus(GO:0005634);cellular_component:nucleolus(GO:0005730);biological_process:DNA repair(GO:0006281);biological…
AT1G04520	2581	2.24	5.3	0.46	2.47	2.83	CRRSP3	_	molecular_function:molecular_function(GO:0003674);cellular_component:extracellular region(GO:0005576);cellular_component:plasmodesma(GO:0009506);biological_process:plasmodesmata-mediated intercellular transport(GO:0010497);cellular_component:integral component of membrane(GO:0016021);biological_process:transport of virus in multicellular host(GO:0046739)
AT1G04530	2031	30.79	37.8	11.84	24.86	27.95	TPR4	_	cellular_component:nucleus(GO:0005634);biological_process:RNA processing(GO:0006396)
AT1G04540	2446	1.68	0.69	2.13	1.49	1.18		_	biological_process:biological_process(GO:0008150);cellular_component:membrane(GO:0016020)
AT1G04550	1864	8.43	6.43	2.99	7.98	7.16	IAA12	_	molecular_function:sequence-specific DNA binding transcription factor activity(GO:0003700);molecular_function:protein binding(GO:0005515);cellular_component:nucleus(GO:0005634);biological_process:transcription, DNA-templated(GO:0006351);biological_process:regulation of transcription, DNA-templated(GO:0006355);biological_process:response to auxin(GO:0009733);biological_process:auxin-activated sign…
AT1G04555	1739	9.84	9.76	8.63	6.67	9.86		_	molecular_function:molecular_function(GO:0003674);cellular_component:mitochondrion(GO:0005739);biological_process:biological_process(GO:0008150);cellular_component:integral component of membrane(GO:0016021)
AT1G04560	1113	0	0	0	0	0		_	molecular_function:molecular_function(GO:0003674);cellular_component:extracellular region(GO:0005576);biological_process:biological_process(GO:0008150);cellular_component:integral component of membrane(GO:0016021)
AT1G04570	2276	0.1	0.85	0.09	0.1	0.11		_	molecular_function:transporter activity(GO:0005215);biological_process:transport(GO:0006810);cellular_component:membrane(GO:0016020)
AT1G04580	5889	0	0	0	0	0	AAO4	_	molecular_function:aldehyde oxidase activity(GO:0004031);molecular_function:xanthine dehydrogenase activity(GO:0004854);molecular_function:iron ion binding(GO:0005506);cellular_component:nucleus(GO:0005634);cellular_component:cytosol(GO:0005829);molecular_function:electron carrier activity(GO:0009055);biological_process:xanthine catabolic process(GO:0009115);biological_process:abscisic acid biosy…
AT1G04590	2915	7.57	8.71	6.01	8.23	6.09		_	molecular_function:molecular_function(GO:0003674);cellular_component:chloroplast(GO:0009507)
AT1G04600	10827	0.68	0.36	0.18	0.25	0.31	XI-A	_	molecular_function:motor activity(GO:0003774);cellular_component:Golgi apparatus(GO:0005794);cellular_component:myosin complex(GO:0016459);biological_process:actin filament-based movement(GO:0030048)
AT1G04610	2268	0	0	0	0	0	YUC3	K11816	molecular_function:N,N-dimethylaniline monooxygenase activity(GO:0004499);cellular_component:nucleus(GO:0005634);biological_process:auxin biosynthetic process(GO:0009851);molecular_function:flavin adenine dinucleotide binding(GO:0050660);molecular_function:NADP binding(GO:0050661);biological_process:oxidation-reduction process(GO:0055114)
AT1G04620	4457	34.43	40.37	27.32	36.26	31.07	HCAR	K18010	cellular_component:chloroplast(GO:0009507);biological_process:chlorophyll metabolic process(GO:0015994);biological_process:chlorophyll cycle(GO:0033354);molecular_function:metal ion binding(GO:0046872);molecular_function:coenzyme F420 hydrogenase activity(GO:0050454);molecular_function:iron-sulfur cluster binding(GO:0051536);biological_process:oxidation-reduction process(GO:0055114);molecular_fun…
AT1G04625	1990	0	0	0	0	0		_	cellular_component:cellular_component(GO:0005575);biological_process:biological_process(GO:0008150)
AT1G04630	1379	26.84	27.07	41.22	29.77	27.21	MEE4	K11353	molecular_function:molecular_function(GO:0003674);cellular_component:mitochondrion(GO:0005739);cellular_component:mitochondrial respiratory chain complex I(GO:0005747);cellular_component:chloroplast(GO:0009507);biological_process:embryo development ending in seed dormancy(GO:0009793);biological_process:photorespiration(GO:0009853);cellular_component:integral component of membrane(GO:0016021);cell…
AT1G04635	725	1.27	2.64	1.15	1.4	1.07	EMB1687	K03537	molecular_function:ribonuclease P activity(GO:0004526);cellular_component:nucleus(GO:0005634);cellular_component:nucleolus(GO:0005730);cellular_component:vacuole(GO:0005773);biological_process:tRNA processing(GO:0008033);biological_process:embryo development ending in seed dormancy(GO:0009793)
AT1G04640	1376	32.39	32.42	23.46	40.29	44.14	LIP2	K03801	cellular_component:cytoplasm(GO:0005737);cellular_component:mitochondrion(GO:0005739);biological_process:lipoate metabolic process(GO:0009106);biological_process:lipoate biosynthetic process(GO:0009107);biological_process:protein lipoylation(GO:0009249);molecular_function:octanoyltransferase activity(GO:0016415);molecular_function:lipoyltransferase activity(GO:0017118);molecular_function:lipoyl(o…
AT1G04645	494	0	0	0.22	0.19	0.11		_	molecular_function:molecular_function(GO:0003674);biological_process:biological_process(GO:0008150)
AT1G04650	4397	0.26	0.63	0.13	0.42	0.28		_	cellular_component:cellular_component(GO:0005575)
AT1G04283	244	0	0	0	0	0		_	_
AT1G04660	1406	0.04	0	0.12	0.13	0.4		_	molecular_function:molecular_function(GO:0003674);biological_process:biological_process(GO:0008150)
AT1G04670	930	0	0	0	0	0		_	molecular_function:molecular_function(GO:0003674);biological_process:biological_process(GO:0008150)
AT1G04680	4507	17.84	13.28	17.48	18.89	13.95		K01728	cellular_component:extracellular region(GO:0005576);cellular_component:membrane(GO:0016020);molecular_function:lyase activity(GO:0016829);molecular_function:pectate lyase activity(GO:0030570);biological_process:pectin catabolic process(GO:0045490);molecular_function:metal ion binding(GO:0046872)
AT1G04690	2381	43.88	55.37	61.26	47.78	46.81	KAB1	_	molecular_function:voltage-gated ion channel activity(GO:0005244);molecular_function:potassium channel activity(GO:0005267);cellular_component:cytoplasm(GO:0005737);cellular_component:cytosol(GO:0005829);cellular_component:plasma membrane(GO:0005886);biological_process:potassium ion transport(GO:0006813);cellular_component:plasmodesma(GO:0009506);cellular_component:membrane(GO:0016020);biological…
AT1G04700	4862	0.03	0.03	0.01	0.04	0.03		_	molecular_function:protein kinase activity(GO:0004672);molecular_function:protein serine/threonine/tyrosine kinase activity(GO:0004712);cellular_component:cytosol(GO:0005829);cellular_component:plasma membrane(GO:0005886);biological_process:protein phosphorylation(GO:0006468)
AT1G04710	2956	16.59	14.94	13.85	14.48	14.25	KAT1	K07513	molecular_function:acetyl-CoA C-acyltransferase activity(GO:0003988);cellular_component:mitochondrion(GO:0005739);cellular_component:vacuole(GO:0005773);cellular_component:peroxisome(GO:0005777);biological_process:oxylipin biosynthetic process(GO:0031408)
AT1G04720	85	0	0	0	0	0		_	cellular_component:cellular_component(GO:0005575);biological_process:translation(GO:0006412);biological_process:translational elongation(GO:0006414);molecular_function:triplet codon-amino acid adaptor activity(GO:0030533)
AT1G04730	6071	0.88	1.64	0.38	1.42	0.65	CTF18	K11269	cellular_component:nucleus(GO:0005634);cellular_component:replication fork(GO:0005657);biological_process:sister chromatid cohesion(GO:0007062);molecular_function:ATPase activity(GO:0016887)
AT1G04750	2186	28.63	37.57	27.17	36.59	45.92	VAMP721	_	molecular_function:SNARE binding(GO:0000149);molecular_function:SNAP receptor activity(GO:0005484);molecular_function:protein binding(GO:0005515);cellular_component:endosome(GO:0005768);cellular_component:plasma membrane(GO:0005886);biological_process:exocytosis(GO:0006887);biological_process:vesicle fusion(GO:0006906);cellular_component:cell plate(GO:0009504);cellular_component:plasmodesma(GO:00…
AT1G04287	317	0	0	0	0	0		_	_
AT1G04760	2172	0.19	0.51	0.02	0.17	0.27	VAMP726	K08511	molecular_function:SNARE binding(GO:0000149);molecular_function:SNAP receptor activity(GO:0005484);cellular_component:endosome(GO:0005768);cellular_component:plasma membrane(GO:0005886);biological_process:exocytosis(GO:0006887);biological_process:vesicle fusion(GO:0006906);cellular_component:chloroplast(GO:0009507);biological_process:protein transport(GO:0015031);cellular_component:membrane(GO:00…
AT1G04770	1576	4.94	153.8	3.94	3.81	7.22		_	biological_process:chloroplast organization(GO:0009658);biological_process:regulation of glucosinolate biosynthetic process(GO:0010439)
AT1G04778	978	0.26	0.13	0.2	0.22	0.72		_	molecular_function:molecular_function(GO:0003674);cellular_component:nucleus(GO:0005634);biological_process:biological_process(GO:0008150)
AT1G04780	3241	23.83	23.83	12.93	20.39	14.94		_	molecular_function:molecular_function(GO:0003674);cellular_component:nucleus(GO:0005634);cellular_component:plasma membrane(GO:0005886);biological_process:biological_process(GO:0008150)
AT1G04790	3880	12.65	11.27	5.67	12.58	11.08		_	cellular_component:nucleus(GO:0005634);molecular_function:zinc ion binding(GO:0008270)
AT1G04800	1027	5.59	10.7	9.52	9.63	11.25		_	molecular_function:molecular_function(GO:0003674)
AT1G04810	5387	19.73	17.84	21.61	22.49	15.57	RPN2B	K03032	cellular_component:proteasome complex(GO:0000502);cellular_component:nucleus(GO:0005634);cellular_component:cytosol(GO:0005829);cellular_component:plasma membrane(GO:0005886);biological_process:ubiquitin-dependent protein catabolic process(GO:0006511);cellular_component:proteasome regulatory particle, base subcomplex(GO:0008540);cellular_component:chloroplast(GO:0009507);biological_process:protei…
AT1G04820	2464	111.89	173.9	186.51	179.04	133.15	TUBA2	K07374	molecular_function:mRNA binding(GO:0003729);molecular_function:structural constituent of cytoskeleton(GO:0005200);cellular_component:cell wall(GO:0005618);cellular_component:cytoplasm(GO:0005737);cellular_component:vacuolar membrane(GO:0005774);cellular_component:cytosol(GO:0005829);cellular_component:plasma membrane(GO:0005886);biological_process:microtubule-based process(GO:0007017);cellular_co…
AT1G04830	3446	5.29	6.21	8.2	7.43	8.09		_	cellular_component:cytoplasm(GO:0005737)
AT1G04840	2801	0.92	1.13	0.29	0.79	0.76	PCMP-H64	_	biological_process:biological_process(GO:0008150);molecular_function:zinc ion binding(GO:0008270);cellular_component:chloroplast(GO:0009507)
AT1G04850	3834	41.42	37.57	35.14	36.57	30.29		_	molecular_function:nucleic acid binding(GO:0003676);cellular_component:cytoplasm(GO:0005737);cellular_component:cytosol(GO:0005829);biological_process:biological_process(GO:0008150)
AT1G04860	4068	13.1	9.19	6.27	11.33	8.97	UBP2	K11844	cellular_component:proteasome complex(GO:0000502);molecular_function:ubiquitin-specific protease activity(GO:0004843);cellular_component:nucleus(GO:0005634);biological_process:ubiquitin-dependent protein catabolic process(GO:0006511);molecular_function:zinc ion binding(GO:0008270);cellular_component:chloroplast(GO:0009507);biological_process:protein deubiquitination(GO:0016579);molecular_function…
AT1G04870	2588	19.16	19.4	17.38	19.85	16.59	PRMT10	K11434	cellular_component:nucleus(GO:0005634);cellular_component:cytosol(GO:0005829);molecular_function:methyltransferase activity(GO:0008168);molecular_function:histone-arginine N-methyltransferase activity(GO:0008469);biological_process:vegetative to reproductive phase transition of meristem(GO:0010228);molecular_function:[myelin basic protein]-arginine N-methyltransferase activity(GO:0016277);biologi…
AT1G04880	3405	0	0.09	0.03	0	0	HMGB15	_	molecular_function:four-way junction DNA binding(GO:0000400);molecular_function:sequence-specific DNA binding transcription factor activity(GO:0003700);cellular_component:nucleus(GO:0005634);biological_process:transcription, DNA-templated(GO:0006351);biological_process:regulation of transcription, DNA-templated(GO:0006355);molecular_function:transcription factor binding(GO:0008134);biological_pro…
AT1G04890	2218	0	0	0	0	0		_	molecular_function:molecular_function(GO:0003674);cellular_component:cytoplasm(GO:0005737);biological_process:biological_process(GO:0008150)
AT1G04293	270	0	0	0	0	0		_	_
AT1G04895	415	0	0	0	0	0		_	_
AT1G04900	4055	9.34	7.41	1.41	8.63	6.79		_	molecular_function:molecular_function(GO:0003674);cellular_component:mitochondrion(GO:0005739);biological_process:biological_process(GO:0008150)
AT1G04297	655	0	0.58	0	0	0		_	_
AT1G04910	3511	20.18	17.25	13.53	19.72	13.61		_	cellular_component:Golgi membrane(GO:0000139);cellular_component:mitochondrion(GO:0005739);cellular_component:endosome(GO:0005768);cellular_component:Golgi apparatus(GO:0005794);cellular_component:trans-Golgi network(GO:0005802);biological_process:biological_process(GO:0008150);cellular_component:integral component of membrane(GO:0016021);molecular_function:transferase activity, transferring glyc…
AT1G04303	238	0	0	0	0	0		_	_
AT1G04920	4520	0.18	0.2	0.15	0.17	0.09	SPS3	K00696	cellular_component:nucleus(GO:0005634);cellular_component:Golgi apparatus(GO:0005794);biological_process:sucrose biosynthetic process(GO:0005986);molecular_function:sucrose synthase activity(GO:0016157);molecular_function:transferase activity, transferring glycosyl groups(GO:0016757);molecular_function:sucrose-phosphate synthase activity(GO:0046524)
AT1G04930	2858	1.29	1.1	0.6	1.19	0.62		_	cellular_component:nucleus(GO:0005634)
AT1G04945	3939	1.56	1.99	0.66	1.62	1.54		_	cellular_component:nucleus(GO:0005634);biological_process:biological_process(GO:0008150);cellular_component:chloroplast(GO:0009507)
AT1G04940	1649	10.9	10.81	12.84	8.56	11.92	TIC20-I	_	molecular_function:protein binding(GO:0005515);cellular_component:intracellular(GO:0005622);cellular_component:cell(GO:0005623);molecular_function:protein transporter activity(GO:0008565);cellular_component:chloroplast(GO:0009507);cellular_component:chloroplast inner membrane(GO:0009706);cellular_component:membrane(GO:0016020);cellular_component:integral component of membrane(GO:0016021);biologic…
AT1G04950	4447	10.27	10.03	7.4	12.98	11.03	TAF6	K03131	cellular_component:nucleus(GO:0005634);biological_process:DNA-templated transcription, initiation(GO:0006352);biological_process:pollen tube growth(GO:0009860);molecular_function:protein heterodimerization activity(GO:0046982);biological_process:regulation of sequence-specific DNA binding transcription factor activity(GO:0051090)
AT1G04960	3162	11.04	9.87	5.44	8.54	10.03		_	molecular_function:molecular_function(GO:0003674);cellular_component:extracellular region(GO:0005576);biological_process:biological_process(GO:0008150)
AT1G04970	2540	7.84	7.17	3.99	6.67	8.62		_	molecular_function:lipopolysaccharide binding(GO:0001530);cellular_component:extracellular region(GO:0005576);cellular_component:extracellular space(GO:0005615);cellular_component:vacuole(GO:0005773);cellular_component:vacuolar membrane(GO:0005774);molecular_function:lipid binding(GO:0008289);biological_process:regulation of gene expression(GO:0010468);biological_process:reactive oxygen species b…
AT1G04980	2575	15.6	17.12	11.16	20.29	22.56	PDIL2-2	K09584	molecular_function:protein disulfide isomerase activity(GO:0003756);cellular_component:endoplasmic reticulum(GO:0005783);cellular_component:endoplasmic reticulum lumen(GO:0005788);biological_process:protein folding(GO:0006457);cellular_component:plant-type cell wall(GO:0009505);cellular_component:chloroplast(GO:0009507);biological_process:response to endoplasmic reticulum stress(GO:0034976);biolo…
AT1G04985	2686	22.01	16.06	17.74	19.26	16.54		_	molecular_function:molecular_function(GO:0003674);cellular_component:mitochondrion(GO:0005739);biological_process:biological_process(GO:0008150);cellular_component:integral component of membrane(GO:0016021)
AT1G04990	3252	8.66	10.88	9.09	6.73	6.04		_	molecular_function:nucleic acid binding(GO:0003676);molecular_function:DNA binding(GO:0003677);molecular_function:mRNA binding(GO:0003729);molecular_function:nuclease activity(GO:0004518);cellular_component:nucleus(GO:0005634);biological_process:biological_process(GO:0008150);molecular_function:metal ion binding(GO:0046872)
AT1G05000	3331	1.56	0.89	0.78	1.1	1.31		_	molecular_function:phosphoprotein phosphatase activity(GO:0004721);molecular_function:protein tyrosine phosphatase activity(GO:0004725);cellular_component:cytoplasm(GO:0005737);biological_process:dephosphorylation(GO:0016311);molecular_function:phosphatase activity(GO:0016791)
AT1G05005	1009	0	0	0	0	0		_	_
AT1G04307	448	0	0	0	0	0		_	_
AT1G05010	1834	364.48	319.33	172.8	176.95	184.07	ACO4	K05933	cellular_component:cytoplasm(GO:0005737);biological_process:defense response(GO:0006952);biological_process:response to fungus(GO:0009620);biological_process:ethylene biosynthetic process(GO:0009693);molecular_function:1-aminocyclopropane-1-carboxylate oxidase activity(GO:0009815);biological_process:fruit ripening(GO:0009835);molecular_function:L-ascorbic acid binding(GO:0031418);molecular_functi…
AT1G05020	2609	0.71	0.31	0.21	0.32	0.26	AP180	_	molecular_function:protein binding(GO:0005515);molecular_function:1-phosphatidylinositol binding(GO:0005545);cellular_component:nucleus(GO:0005634);cellular_component:Golgi apparatus(GO:0005794);cellular_component:coated pit(GO:0005905);biological_process:endocytosis(GO:0006897);biological_process:protein transport(GO:0015031);cellular_component:clathrin-coated vesicle(GO:0030136);molecular_funct…
AT1G05030	3886	4.21	4.84	4.42	5.79	4.97		_	molecular_function:sugar:proton symporter activity(GO:0005351);cellular_component:plasma membrane(GO:0005886);biological_process:carbohydrate transport(GO:0008643);molecular_function:carbohydrate transmembrane transporter activity(GO:0015144);cellular_component:membrane(GO:0016020);cellular_component:integral component of membrane(GO:0016021);molecular_function:substrate-specific transmembrane tr…
AT1G04313	348	0.16	0.16	0	0.4	0.16		_	_
AT1G05035	1134	0.15	0.75	0	0.64	0.15		_	_
AT1G04323	239	0	1.14	0	0.77	0.23		_	_
AT1G05040	1095	0	0	0	0	0		_	molecular_function:molecular_function(GO:0003674);cellular_component:nucleus(GO:0005634);biological_process:biological_process(GO:0008150)
AT1G05055	2271	5.73	5.27	8.41	5.18	5.11	GTF2H2	K03142	cellular_component:core TFIIH complex(GO:0000439);molecular_function:nucleic acid binding(GO:0003676);cellular_component:nucleus(GO:0005634);cellular_component:holo TFIIH complex(GO:0005675);biological_process:nucleotide-excision repair(GO:0006289);biological_process:transcription, DNA-templated(GO:0006351);biological_process:regulation of transcription from RNA polymerase II promoter(GO:0006357)…
AT1G05060	1871	26.22	28.74	24.66	29.59	36.27		_	molecular_function:molecular_function(GO:0003674);cellular_component:chloroplast(GO:0009507)
AT1G05065	717	0.6	1.3	1.94	1.68	1.47	CLE20	_	cellular_component:extracellular space(GO:0005615);cellular_component:mitochondrion(GO:0005739);biological_process:multicellular organismal development(GO:0007275);cellular_component:apoplast(GO:0048046)
AT1G05070	1796	20.18	25.98	21.74	23.03	26.34		_	molecular_function:molecular_function(GO:0003674);cellular_component:endosome(GO:0005768);cellular_component:Golgi apparatus(GO:0005794);cellular_component:trans-Golgi network(GO:0005802);biological_process:biological_process(GO:0008150)
AT1G05080	1489	0	0	0	0	0		_	molecular_function:molecular_function(GO:0003674);cellular_component:nucleus(GO:0005634)
AT1G05085	683	0	0	0	0	0.3		_	molecular_function:molecular_function(GO:0003674);cellular_component:mitochondrion(GO:0005739);biological_process:biological_process(GO:0008150)
AT1G04327	224	0	0	0	0	0		_	_
AT1G04333	298	0	0	0	0	0		_	_
AT1G05087	1066	0.95	2.07	1.69	1.4	1.22		_	_
AT1G05090	1637	1.47	1.19	0.7	1.1	1.03		_	molecular_function:molecular_function(GO:0003674);cellular_component:nucleus(GO:0005634);biological_process:biological_process(GO:0008150)
AT1G05100	1341	0.53	0.16	0.62	0.31	0.54	MAPKKK18	K20716	molecular_function:receptor signaling protein serine/threonine kinase activity(GO:0004702);molecular_function:ATP binding(GO:0005524);cellular_component:cytoplasm(GO:0005737);molecular_function:kinase activity(GO:0016301)
AT1G05120	4967	7.28	7.01	5.06	4.97	4.56		K15083	molecular_function:DNA binding(GO:0003677);molecular_function:ATP binding(GO:0005524);cellular_component:nucleus(GO:0005634)
AT1G05136	141	6.15	10.47	6.7	4.59	5.12		_	molecular_function:molecular_function(GO:0003674);cellular_component:cellular_component(GO:0005575);biological_process:biological_process(GO:0008150)
AT1G05140	1514	40.76	55.49	53.18	49.35	58.04	ARASP2	_	molecular_function:metalloendopeptidase activity(GO:0004222);cellular_component:plasma membrane(GO:0005886);biological_process:proteolysis(GO:0006508);biological_process:response to cold(GO:0009409);cellular_component:chloroplast(GO:0009507);cellular_component:plastid(GO:0009536);cellular_component:chloroplast inner membrane(GO:0009706);cellular_component:integral component of membrane(GO:0016021…
AT1G05150	2961	7.87	10.12	6.88	10.69	8.35		_	molecular_function:calcium ion binding(GO:0005509);cellular_component:nucleus(GO:0005634);cellular_component:endosome(GO:0005768);cellular_component:Golgi apparatus(GO:0005794);cellular_component:trans-Golgi network(GO:0005802);cellular_component:plasma membrane(GO:0005886);biological_process:biological_process(GO:0008150);cellular_component:plasmodesma(GO:0009506);molecular_function:transferase …
AT1G05160	3628	7.76	5.57	3.85	7.57	6.09	KAO1	K04123	molecular_function:iron ion binding(GO:0005506);cellular_component:endoplasmic reticulum(GO:0005783);cellular_component:endoplasmic reticulum membrane(GO:0005789);biological_process:multicellular organismal development(GO:0007275);biological_process:gibberellin biosynthetic process(GO:0009686);biological_process:brassinosteroid homeostasis(GO:0010268);cellular_component:integral component of memb…
AT1G05170	3275	2.81	4.9	1.37	2.96	4.03	B3GALT2	K20855	cellular_component:Golgi membrane(GO:0000139);cellular_component:Golgi apparatus(GO:0005794);biological_process:protein glycosylation(GO:0006486);molecular_function:galactosyltransferase activity(GO:0008378);cellular_component:integral component of membrane(GO:0016021);molecular_function:transferase activity, transferring glycosyl groups(GO:0016757);molecular_function:transferase activity, transf…
AT1G04337	368	0	0	0	0	0		_	_
AT1G05180	3840	16.94	16.14	8.68	18.17	14.26	AXR1	_	molecular_function:nucleotide binding(GO:0000166);molecular_function:protein binding(GO:0005515);cellular_component:nucleus(GO:0005634);cellular_component:cytosol(GO:0005829);cellular_component:plasma membrane(GO:0005886);biological_process:DNA repair(GO:0006281);biological_process:reciprocal meiotic recombination(GO:0007131);molecular_function:small protein activating enzyme activity(GO:0008641)…
AT1G05190	1603	374.71	464.05	303.81	454.47	491.43	RPL6	K02933	biological_process:cytoplasmic translation(GO:0002181);molecular_function:RNA binding(GO:0003723);molecular_function:structural constituent of ribosome(GO:0003735);cellular_component:ribosome(GO:0005840);biological_process:translation(GO:0006412);cellular_component:chloroplast(GO:0009507);cellular_component:chloroplast stroma(GO:0009570);biological_process:response to cytokinin(GO:0009735);biolog…
AT1G05200	4212	5.8	7.21	4.38	5.15	3.93	GLR3.4	_	molecular_function:ionotropic glutamate receptor activity(GO:0004970);molecular_function:intracellular ligand-gated ion channel activity(GO:0005217);molecular_function:calcium channel activity(GO:0005262);molecular_function:protein binding(GO:0005515);cellular_component:extracellular region(GO:0005576);cellular_component:plasma membrane(GO:0005886);biological_process:calcium ion transport(GO:0006…
AT1G04343	370	0	0	0	0	0		_	_
AT1G05205	1239	14.58	13.82	20.07	14.83	17.64		_	molecular_function:molecular_function(GO:0003674);cellular_component:nucleus(GO:0005634);biological_process:biological_process(GO:0008150)
AT1G04347	411	0.13	0.27	0	0	0.14		_	_
AT1G05210	1280	2.6	5.18	5.55	5.82	5.12		_	molecular_function:molecular_function(GO:0003674);biological_process:biological_process(GO:0008150);cellular_component:integral component of membrane(GO:0016021)
AT1G05220	948	0.38	0.61	0.39	0.77	1.01		_	molecular_function:molecular_function(GO:0003674);cellular_component:mitochondrion(GO:0005739);biological_process:biological_process(GO:0008150);cellular_component:integral component of membrane(GO:0016021)
AT1G04353	1945	0.41	0.26	0.04	0.25	0.15		_	_
AT1G05230	6005	1.23	1.31	0.91	1.07	1.16	HDG2	_	molecular_function:DNA binding(GO:0003677);molecular_function:sequence-specific DNA binding transcription factor activity(GO:0003700);cellular_component:nucleus(GO:0005634);biological_process:transcription, DNA-templated(GO:0006351);biological_process:regulation of transcription, DNA-templated(GO:0006355);molecular_function:lipid binding(GO:0008289);biological_process:trichome morphogenesis(GO:00…
AT1G05240	2746	0	0.04	0	0	0	PER1	K00430	molecular_function:peroxidase activity(GO:0004601);cellular_component:extracellular region(GO:0005576);cellular_component:plant-type cell wall(GO:0009505);cellular_component:plasmodesma(GO:0009506)
AT1G04357	509	2.87	2.9	2.95	2.9	2.51		_	_
AT1G04363	350	0	0	0	0	0		_	_
AT1G04367	671	0.32	0.08	0	0.55	0.41		_	_
AT1G05250	1760	0	0	0	0	0	PER1	K00430	molecular_function:peroxidase activity(GO:0004601);cellular_component:extracellular region(GO:0005576);cellular_component:plant-type cell wall(GO:0009505);biological_process:plant-type cell wall organization(GO:0009664);biological_process:lignin metabolic process(GO:0009808);biological_process:oxidation-reduction process(GO:0055114)
AT1G05260	1718	0.04	0.31	0.18	0.07	0.22	PER3	K00430	molecular_function:peroxidase activity(GO:0004601);cellular_component:extracellular region(GO:0005576);cellular_component:endoplasmic reticulum(GO:0005783);biological_process:response to oxidative stress(GO:0006979);biological_process:response to desiccation(GO:0009269);biological_process:response to cold(GO:0009409);cellular_component:plant-type cell wall(GO:0009505);biological_process:plant-typ…
AT1G05270	3127	24.96	24.71	21.12	28.26	25.43		_	molecular_function:molecular_function(GO:0003674);cellular_component:plasma membrane(GO:0005886);biological_process:biological_process(GO:0008150);cellular_component:integral component of mitochondrial outer membrane(GO:0031307)
AT1G05280	2773	0	0	0	0	0		_	biological_process:biological_process(GO:0008150);molecular_function:transferase activity, transferring glycosyl groups(GO:0016757)
AT1G04373	212	0	0	0	0	0		_	_
AT1G05290	1411	0	0	0	0	0		_	molecular_function:sequence-specific DNA binding transcription factor activity(GO:0003700);cellular_component:nucleus(GO:0005634);biological_process:regulation of transcription, DNA-templated(GO:0006355)
AT1G05291	1085	0	0	0	0	0		_	molecular_function:molecular_function(GO:0003674);biological_process:biological_process(GO:0008150);cellular_component:integral component of membrane(GO:0016021)
AT1G04377	319	0	0	0	0	0		_	_
AT1G04383	238	0	0	0	0	0		_	_
AT1G04387	451	0	0	0	0	0		_	_
AT1G05300	2923	3.4	3.92	2.11	1.02	1.64	ZIP5	K14709	molecular_function:zinc ion transmembrane transporter activity(GO:0005385);cellular_component:plasma membrane(GO:0005886);biological_process:cation transport(GO:0006812);molecular_function:cation transmembrane transporter activity(GO:0008324);cellular_component:integral component of membrane(GO:0016021);molecular_function:metal ion transmembrane transporter activity(GO:0046873);biological_process…
AT1G05310	2085	0.82	1.02	5.53	0.8	2.92	PME8	_	cellular_component:extracellular region(GO:0005576);cellular_component:cell wall(GO:0005618);cellular_component:plant-type cell wall(GO:0009505);molecular_function:pectinesterase activity(GO:0030599);biological_process:cell wall modification(GO:0042545);molecular_function:aspartyl esterase activity(GO:0045330);biological_process:pectin catabolic process(GO:0045490)
AT1G05320	4281	1.86	2.78	0.07	1.4	1.29		_	molecular_function:molecular_function(GO:0003674);cellular_component:cytoplasm(GO:0005737)
AT1G05330	688	0	0.16	0	0	0		_	molecular_function:molecular_function(GO:0003674);cellular_component:cytoplasm(GO:0005737);biological_process:biological_process(GO:0008150)
AT1G05340	1140	12.26	0.83	9.62	1.58	6.39		_	molecular_function:molecular_function(GO:0003674);cellular_component:nucleus(GO:0005634);cellular_component:cytoplasm(GO:0005737);biological_process:biological_process(GO:0008150)
AT1G05350	3732	17.42	15.77	10.19	16.71	13.36		K12164	molecular_function:catalytic activity(GO:0003824);molecular_function:ATP binding(GO:0005524);cellular_component:cytoplasm(GO:0005737);cellular_component:cytosol(GO:0005829);molecular_function:small protein activating enzyme activity(GO:0008641);molecular_function:metal ion binding(GO:0046872)
AT1G05360	3018	1.57	1.82	0.38	1.6	0.89	KMS2	_	cellular_component:pre-autophagosomal structure(GO:0000407);molecular_function:molecular_function(GO:0003674);cellular_component:endoplasmic reticulum(GO:0005783);biological_process:exocytosis(GO:0006887);biological_process:endoplasmic reticulum organization(GO:0007029);biological_process:Golgi organization(GO:0007030);cellular_component:chloroplast(GO:0009507);biological_process:regulation of au…
AT1G05370	3323	0.54	0.32	0.39	0.65	0.39		_	molecular_function:molecular_function(GO:0003674);cellular_component:nucleus(GO:0005634);biological_process:biological_process(GO:0008150)
AT1G05380	5851	4.23	4.08	2.32	4.72	4.06		_	molecular_function:DNA binding(GO:0003677);cellular_component:nucleus(GO:0005634);biological_process:regulation of transcription, DNA-templated(GO:0006355);molecular_function:zinc ion binding(GO:0008270);molecular_function:transferase activity, transferring acyl groups(GO:0016746)
AT1G05385	1090	16.68	13.6	4.07	15.83	18.67	PSB27-2	_	molecular_function:molecular_function(GO:0003674);cellular_component:chloroplast(GO:0009507);cellular_component:chloroplast thylakoid lumen(GO:0009543);biological_process:photosystem II assembly(GO:0010207)
AT1G05390	74	0	0	0	0	0		_	cellular_component:cellular_component(GO:0005575);biological_process:translation(GO:0006412);biological_process:translational elongation(GO:0006414);molecular_function:triplet codon-amino acid adaptor activity(GO:0030533)
AT1G05400	1349	0.45	0.1	0.28	0.15	0.35		_	cellular_component:mitochondrion(GO:0005739);biological_process:biological_process(GO:0008150)
AT1G05410	2424	5.84	5.57	4.71	7.59	6.61		_	molecular_function:molecular_function(GO:0003674);cellular_component:nucleus(GO:0005634);biological_process:biological_process(GO:0008150)
AT1G05420	1040	0	0	0.17	0.09	0.03	ATOFP12	_	cellular_component:nucleus(GO:0005634);biological_process:negative regulation of transcription, DNA-templated(GO:0045892)
AT1G05430	1871	23.87	24.54	12.7	26.6	29.47		_	molecular_function:molecular_function(GO:0003674);cellular_component:cellular_component(GO:0005575);biological_process:biological_process(GO:0008150)
AT1G05440	1934	0.03	0.14	0	0	0.07		_	cellular_component:nucleus(GO:0005634)
AT1G05450	1339	0	0.09	0	0	0		_	cellular_component:mitochondrion(GO:0005739);cellular_component:plasma membrane(GO:0005886);biological_process:proteolysis(GO:0006508);molecular_function:peptidase activity(GO:0008233);cellular_component:anchored component of membrane(GO:0031225)
AT1G05460	3887	1.97	4.02	1.41	2.72	2.16	SDE3	_	molecular_function:RNA helicase activity(GO:0003724);molecular_function:protein binding(GO:0005515);molecular_function:ATP binding(GO:0005524);cellular_component:cytoplasm(GO:0005737);biological_process:virus induced gene silencing(GO:0009616);biological_process:posttranscriptional gene silencing by RNA(GO:0035194)
AT1G05470	4639	0.9	1.23	0.44	1.19	1.14	IP5P6	_	molecular_function:phosphatidylinositol-4,5-bisphosphate 5-phosphatase activity(GO:0004439);molecular_function:protein binding(GO:0005515);cellular_component:cytoplasm(GO:0005737);biological_process:response to abscisic acid(GO:0009737);biological_process:abscisic acid-activated signaling pathway(GO:0009738);biological_process:auxin metabolic process(GO:0009850);biological_process:xylem and phloe…
AT1G05490	4986	0.05	0.03	0	0.13	0	CLSY3	K10875	cellular_component:nucleus(GO:0005634)
AT1G05500	4371	12.63	13.6	4.4	12.8	11.83	SYT5	_	cellular_component:endoplasmic reticulum(GO:0005783);cellular_component:plasma membrane(GO:0005886);biological_process:biological_process(GO:0008150);molecular_function:lipid binding(GO:0008289);cellular_component:plasmodesma(GO:0009506);cellular_component:endomembrane system(GO:0012505);cellular_component:integral component of membrane(GO:0016021);molecular_function:metal ion binding(GO:0046872)
AT1G05510	1418	0	0	0	0	0	OBAP1A	_	molecular_function:molecular_function(GO:0003674);cellular_component:lipid particle(GO:0005811);biological_process:response to abscisic acid(GO:0009737);biological_process:embryo development ending in seed dormancy(GO:0009793);biological_process:seed oilbody biogenesis(GO:0010344);biological_process:lipid storage(GO:0019915)
AT1G05520	5170	13.22	14.82	11.34	14.03	12.62		K14006	molecular_function:transporter activity(GO:0005215);cellular_component:cytoplasm(GO:0005737);cellular_component:cytosol(GO:0005829);biological_process:transport(GO:0006810);biological_process:intracellular protein transport(GO:0006886);biological_process:ER to Golgi vesicle-mediated transport(GO:0006888);molecular_function:zinc ion binding(GO:0008270);cellular_component:COPII vesicle coat(GO:0030…
AT1G05530	1666	0	0.03	0.07	0	0.03	UGT75B2	K13692	cellular_component:cytoplasm(GO:0005737);cellular_component:Golgi apparatus(GO:0005794);biological_process:metabolic process(GO:0008152);molecular_function:UDP-glycosyltransferase activity(GO:0008194);molecular_function:abscisic acid glucosyltransferase activity(GO:0010294);molecular_function:transferase activity, transferring glycosyl groups(GO:0016757);molecular_function:UDP-glucosyltransferase…
AT1G05540	1657	1.11	2.01	1.22	1.22	1.51		_	molecular_function:molecular_function(GO:0003674);cellular_component:mitochondrion(GO:0005739);biological_process:biological_process(GO:0008150)
AT1G05550	2959	0.01	0.01	0.03	0.06	0.06		_	molecular_function:molecular_function(GO:0003674);cellular_component:cellular_component(GO:0005575);biological_process:biological_process(GO:0008150)
AT1G05562	2136	0	0	0	0	0		_	molecular_function:molecular_function(GO:0003674);cellular_component:cellular_component(GO:0005575);biological_process:biological_process(GO:0008150)
AT1G05560	2136	0	0	0	0	0	UGT1	K13692	molecular_function:protein binding(GO:0005515);cellular_component:Golgi apparatus(GO:0005794);cellular_component:cytoskeleton(GO:0005856);molecular_function:UDP-glycosyltransferase activity(GO:0008194);cellular_component:chloroplast(GO:0009507);cellular_component:phragmoplast(GO:0009524);biological_process:response to salicylic acid(GO:0009751);biological_process:cell plate formation involved in …
AT1G05570	12037	14.33	10.44	4.91	10.65	8.79	CALS1	K11000	cellular_component:1,3-beta-D-glucan synthase complex(GO:0000148);molecular_function:1,3-beta-D-glucan synthase activity(GO:0003843);cellular_component:plasma membrane(GO:0005886);biological_process:(1->3)-beta-D-glucan biosynthetic process(GO:0006075);biological_process:regulation of cell shape(GO:0008360);cellular_component:cell plate(GO:0009504);cellular_component:plasmodesma(GO:0009506);cellu…
AT1G04393	404	0	0	0	0	0		_	_
AT1G04397	207	0.26	0	0	0	0		_	_
AT1G05575	710	50.29	4.16	4.07	2.99	4.54		_	molecular_function:molecular_function(GO:0003674);cellular_component:endoplasmic reticulum(GO:0005783);biological_process:anaerobic respiration(GO:0009061)
AT1G05577	2047	0	0.04	0	0	0		_	molecular_function:molecular_function(GO:0003674);cellular_component:cellular_component(GO:0005575);biological_process:biological_process(GO:0008150)
AT1G05580	3569	0	0	0.01	0	0	CHX23	_	molecular_function:monovalent cation:proton antiporter activity(GO:0005451);cellular_component:endoplasmic reticulum(GO:0005783);cellular_component:endoplasmic reticulum membrane(GO:0005789);cellular_component:plasma membrane(GO:0005886);biological_process:cation transport(GO:0006812);biological_process:sodium ion transport(GO:0006814);biological_process:regulation of pH(GO:0006885);biological_pr…
AT1G05590	2553	1.53	2.79	1.19	1.9	2	HEXO2	K12373	molecular_function:hydrolase activity, hydrolyzing O-glycosyl compounds(GO:0004553);molecular_function:beta-N-acetylhexosaminidase activity(GO:0004563);cellular_component:extracellular region(GO:0005576);cellular_component:plasma membrane(GO:0005886);biological_process:carbohydrate metabolic process(GO:0005975);molecular_function:hexosaminidase activity(GO:0015929);molecular_function:UDP-glucosyl…
AT1G05600	2008	1.28	0.85	0.27	1.18	1.21		_	molecular_function:RNA binding(GO:0003723);molecular_function:endonuclease activity(GO:0004519);cellular_component:mitochondrion(GO:0005739);biological_process:RNA modification(GO:0009451);cellular_component:intracellular membrane-bounded organelle(GO:0043231)
AT1G05610	2217	0.12	0.17	0	0.04	0.05	APS2	K00975	molecular_function:glucose-1-phosphate adenylyltransferase activity(GO:0008878);cellular_component:chloroplast(GO:0009507)
AT1G05615	764	0	0	0	0	0		_	cellular_component:nucleus(GO:0005634)
AT1G05620	2830	7.74	7.58	9.13	10.54	10.62	URH2	_	cellular_component:cytoplasm(GO:0005737);cellular_component:cytosol(GO:0005829);biological_process:inosine catabolic process(GO:0006148);biological_process:leaf senescence(GO:0010150);molecular_function:hydrolase activity(GO:0016787);molecular_function:UDP-glucosyltransferase activity(GO:0035251);molecular_function:uridine nucleosidase activity(GO:0045437);molecular_function:inosine nucleosidase …
AT1G05630	5140	9.48	8.01	7.42	10.79	6.67	AT5PTASE13	_	molecular_function:inositol-polyphosphate 5-phosphatase activity(GO:0004445);cellular_component:nucleus(GO:0005634);cellular_component:cytoplasm(GO:0005737);biological_process:response to nutrient(GO:0007584);biological_process:response to wounding(GO:0009611);biological_process:gravitropism(GO:0009630);biological_process:response to blue light(GO:0009637);biological_process:response to abscisic …
AT1G05640	2520	1.81	1.17	0.59	1.48	1.47		_	molecular_function:molecular_function(GO:0003674);biological_process:biological_process(GO:0008150);cellular_component:integral component of membrane(GO:0016021)
AT1G05650	2178	0.07	0	0	0	0		_	molecular_function:polygalacturonase activity(GO:0004650);cellular_component:extracellular region(GO:0005576);biological_process:carbohydrate metabolic process(GO:0005975);molecular_function:lyase activity(GO:0016829);biological_process:cell wall organization(GO:0071555)
AT1G04403	329	0	0	0	0	0		_	_
AT1G05660	2122	0	0	0	0	0		_	molecular_function:polygalacturonase activity(GO:0004650);cellular_component:extracellular region(GO:0005576);biological_process:carbohydrate metabolic process(GO:0005975);molecular_function:lyase activity(GO:0016829);biological_process:cell wall organization(GO:0071555)
AT1G05670	3525	0.92	0.61	0.06	0.67	0.43		_	cellular_component:mitochondrion(GO:0005739);cellular_component:endoplasmic reticulum(GO:0005783);cellular_component:Golgi apparatus(GO:0005794);molecular_function:transferase activity, transferring glycosyl groups(GO:0016757)
AT1G05675	1634	13.9	0.59	1.26	1.08	0.93	UGT74E1	_	biological_process:metabolic process(GO:0008152)
AT1G05680	1837	4.08	0.19	0.25	0.13	0.06	UGT74E2	_	molecular_function:UDP-glycosyltransferase activity(GO:0008194);biological_process:shoot system morphogenesis(GO:0010016);molecular_function:transferase activity, transferring glycosyl groups(GO:0016757);molecular_function:transferase activity, transferring hexosyl groups(GO:0016758);molecular_function:UDP-glucosyltransferase activity(GO:0035251);biological_process:cellular response to water depr…
AT1G05690	2625	2.78	2.97	1.62	2.56	2.45	BT3	_	molecular_function:transcription cofactor activity(GO:0003712);molecular_function:histone acetyltransferase activity(GO:0004402);molecular_function:calmodulin binding(GO:0005516);cellular_component:nucleus(GO:0005634);cellular_component:cytoplasm(GO:0005737);biological_process:regulation of transcription, DNA-templated(GO:0006355);molecular_function:zinc ion binding(GO:0008270);biological_process…
AT1G05700	3802	0.05	0	0	0	0		_	molecular_function:protein serine/threonine kinase activity(GO:0004674);molecular_function:ATP binding(GO:0005524);cellular_component:plasma membrane(GO:0005886);biological_process:protein phosphorylation(GO:0006468);cellular_component:integral component of membrane(GO:0016021);molecular_function:kinase activity(GO:0016301);biological_process:phosphorylation(GO:0016310)
AT1G04407	262	0	0	0	0	0		_	_
AT1G05710	2473	1.37	0.3	0.26	0.45	0.59		_	molecular_function:sequence-specific DNA binding transcription factor activity(GO:0003700);cellular_component:nucleus(GO:0005634);biological_process:regulation of transcription, DNA-templated(GO:0006355);biological_process:response to ethylene(GO:0009723);molecular_function:protein dimerization activity(GO:0046983)
AT1G05720	1521	37.16	37.35	26.71	40.65	50.72		_	biological_process:biological_process(GO:0008150);molecular_function:selenium binding(GO:0008430)
AT1G04413	360	0	0.46	0	0.51	0.15		_	_
AT1G05730	2033	0.54	0.65	0.42	0.39	0.45		_	molecular_function:molecular_function(GO:0003674);cellular_component:mitochondrion(GO:0005739);biological_process:biological_process(GO:0008150)
AT1G04417	360	0	0	0	0	0		_	_
AT1G05740	717	0.21	0	0	0	0		_	molecular_function:molecular_function(GO:0003674);cellular_component:mitochondrion(GO:0005739);biological_process:biological_process(GO:0008150)
AT1G05750	3226	1.83	1.57	1.56	1.97	1.43	PDE247	_	molecular_function:RNA binding(GO:0003723);molecular_function:endonuclease activity(GO:0004519);cellular_component:mitochondrion(GO:0005739);biological_process:RNA modification(GO:0009451);cellular_component:chloroplast(GO:0009507)
AT1G05760	801	0	0	0	0	0	RTM1	_	molecular_function:protein binding(GO:0005515);cellular_component:cytoplasm(GO:0005737);biological_process:response to virus(GO:0009615);molecular_function:carbohydrate binding(GO:0030246);molecular_function:protein self-association(GO:0043621);biological_process:transport of virus in host, tissue to tissue(GO:0046741);biological_process:defense response to virus(GO:0051607)
AT1G05770	934	0.21	0.07	0.35	0.35	0.35	JAL2	_	cellular_component:cellular_component(GO:0005575);molecular_function:carbohydrate binding(GO:0030246)
AT1G05780	1963	8.03	5.95	3.15	7.27	6.43		_	molecular_function:molecular_function(GO:0003674);cellular_component:endoplasmic reticulum membrane(GO:0005789);cellular_component:chloroplast(GO:0009507);cellular_component:ER to Golgi transport vesicle membrane(GO:0012507);cellular_component:integral component of membrane(GO:0016021);cellular_component:endoplasmic reticulum-Golgi intermediate compartment membrane(GO:0033116);biological_process:…
AT1G04423	153	0.71	1.43	0	2.72	2.18		_	_
AT1G05783	1132	0.59	1.59	0	0.59	0.81		_	_
AT1G04427	304	0.89	1.26	0.73	1.22	2.01		_	_
AT1G05785	2416	1.46	1.59	0.67	1.54	1.64		_	molecular_function:molecular_function(GO:0003674);cellular_component:plasma membrane(GO:0005886);cellular_component:integral component of membrane(GO:0016021);biological_process:vesicle-mediated transport(GO:0016192)
AT1G05790	4782	8.46	6.66	6.16	7.31	6.07		_	molecular_function:triglyceride lipase activity(GO:0004806);cellular_component:plasma membrane(GO:0005886);biological_process:lipid metabolic process(GO:0006629);cellular_component:integral component of membrane(GO:0016021);molecular_function:hydrolase activity(GO:0016787)
AT1G05800	1416	0.11	0.08	0	0	0	DGL	_	molecular_function:triglyceride lipase activity(GO:0004806);cellular_component:lipid particle(GO:0005811);biological_process:lipid metabolic process(GO:0006629);molecular_function:phosphatidylcholine 1-acylhydrolase activity(GO:0008970);cellular_component:chloroplast(GO:0009507);biological_process:response to wounding(GO:0009611);biological_process:jasmonic acid biosynthetic process(GO:0009695);b…
AT1G05805	3291	22.31	34.83	31.49	28.7	29.12	BHLH128	_	molecular_function:core promoter sequence-specific DNA binding(GO:0001046);molecular_function:RNA polymerase II transcription regulatory region sequence-specific DNA binding transcription factor activity involved in positive regulation of transcription(GO:0001228);molecular_function:DNA binding(GO:0003677);molecular_function:sequence-specific DNA binding transcription factor activity(GO:0003700);…
AT1G05810	1268	9.23	5.03	12.37	14.19	12.61	ARA	_	molecular_function:GTPase activity(GO:0003924);molecular_function:GTP binding(GO:0005525);cellular_component:plasma membrane(GO:0005886);biological_process:protein transport(GO:0015031)
AT1G05820	4559	0.51	0.24	0.21	0.23	0.25	SPPL5	_	molecular_function:aspartic-type endopeptidase activity(GO:0004190);cellular_component:lysosomal membrane(GO:0005765);cellular_component:plasma membrane(GO:0005886);biological_process:proteolysis(GO:0006508);molecular_function:peptidase activity(GO:0008233);cellular_component:endosome membrane(GO:0010008);cellular_component:integral component of membrane(GO:0016021);cellular_component:Golgi-assoc…
AT1G05830	7780	3.76	3.73	1.68	3.37	2.28	ATX2	_	molecular_function:DNA binding(GO:0003677);cellular_component:nucleus(GO:0005634);biological_process:regulation of transcription, DNA-templated(GO:0006355);molecular_function:zinc ion binding(GO:0008270);molecular_function:histone methyltransferase activity (H3-K4 specific)(GO:0042800);biological_process:histone H3-K4 methylation(GO:0051568)
AT1G05835	670	0.72	1	0.65	0.85	2.13		_	_
AT1G04433	331	0	0	0	0	0		_	_
AT1G05840	3550	32.73	24.31	17.61	37.91	38.78		_	cellular_component:plasma membrane(GO:0005886);biological_process:proteolysis(GO:0006508);cellular_component:anchored component of membrane(GO:0031225)
AT1G04437	257	0	0	0	0.18	0		_	_
AT1G05850	2335	162.48	211.73	271.38	298.62	280.63	CTL1	_	molecular_function:chitinase activity(GO:0004568);cellular_component:extracellular region(GO:0005576);cellular_component:Golgi apparatus(GO:0005794);biological_process:chitin catabolic process(GO:0006032);biological_process:response to heat(GO:0009408);biological_process:response to water deprivation(GO:0009414);biological_process:response to salt stress(GO:0009651);biological_process:response to…
AT1G05860	2301	3.15	3.49	2.52	4.14	2.83		_	cellular_component:histone acetyltransferase complex(GO:0000123);molecular_function:molecular_function(GO:0003674);biological_process:biological_process(GO:0008150);cellular_component:chloroplast(GO:0009507)
AT1G05870	2001	0.77	1.84	1.48	1.35	1.67		_	molecular_function:molecular_function(GO:0003674);cellular_component:nucleus(GO:0005634)
AT1G05880	2911	0.02	0	0	0.02	0	ARI12	K11968	cellular_component:ubiquitin ligase complex(GO:0000151);biological_process:protein polyubiquitination(GO:0000209);cellular_component:nucleus(GO:0005634);cellular_component:cytoplasm(GO:0005737);biological_process:response to UV-B(GO:0010224);molecular_function:ubiquitin conjugating enzyme binding(GO:0031624);biological_process:positive regulation of proteasomal ubiquitin-dependent protein catabol…
AT1G05890	5420	31.31	19.96	23.21	28.56	24.99	ARI5	K11968	cellular_component:ubiquitin ligase complex(GO:0000151);biological_process:protein polyubiquitination(GO:0000209);molecular_function:ubiquitin-protein transferase activity(GO:0004842);cellular_component:nucleus(GO:0005634);cellular_component:cytoplasm(GO:0005737);molecular_function:zinc ion binding(GO:0008270);cellular_component:integral component of membrane(GO:0016021);biological_process:protei…
AT1G05894	1591	0.14	0.1	0	0.03	0.1		_	cellular_component:nucleus(GO:0005634)
AT1G05900	2889	5.53	6.43	1.42	4.78	5.02	NTH2	_	molecular_function:oxidized pyrimidine nucleobase lesion DNA N-glycosylase activity(GO:0000703);cellular_component:nucleus(GO:0005634);cellular_component:mitochondrion(GO:0005739);biological_process:base-excision repair(GO:0006284);biological_process:base-excision repair, AP site formation(GO:0006285);biological_process:nucleotide-excision repair, DNA incision, 5'-to lesion(GO:0006296);molecular_…
AT1G05910	6500	7.36	8.04	4.67	5.36	3.94		_	molecular_function:chromatin binding(GO:0003682);molecular_function:protein binding(GO:0005515);molecular_function:ATP binding(GO:0005524);cellular_component:nucleus(GO:0005634);molecular_function:ATPase activity(GO:0016887);biological_process:negative regulation of chromatin silencing(GO:0031936);molecular_function:histone binding(GO:0042393);biological_process:positive regulation of transcripti…
AT1G05920	1477	0	0	0	0	0		_	molecular_function:DNA binding(GO:0003677);cellular_component:nucleus(GO:0005634);biological_process:transcription, DNA-templated(GO:0006351);biological_process:regulation of transcription, DNA-templated(GO:0006355)
AT1G05930	1516	0	0	0	0	0		_	molecular_function:DNA binding(GO:0003677);cellular_component:nucleus(GO:0005634);biological_process:transcription, DNA-templated(GO:0006351);biological_process:regulation of transcription, DNA-templated(GO:0006355)
AT1G05940	2891	7.82	9.39	11.61	10.01	9.93	CAT9	_	biological_process:amino acid transmembrane transport(GO:0003333);cellular_component:vacuolar membrane(GO:0005774);cellular_component:chloroplast(GO:0009507);molecular_function:amino acid transmembrane transporter activity(GO:0015171);molecular_function:basic amino acid transmembrane transporter activity(GO:0015174);cellular_component:integral component of membrane(GO:0016021);cellular_component:…
AT1G05950	3270	2.08	2.06	0.46	1.83	1.2		_	molecular_function:molecular_function(GO:0003674);cellular_component:nucleus(GO:0005634);biological_process:biological_process(GO:0008150)
AT1G05960	7609	14.14	12.14	5.92	11.49	7.46		_	cellular_component:plasma membrane(GO:0005886);biological_process:biological_process(GO:0008150)
AT1G05970	1512	4.18	3.45	8.43	7.85	9.26		_	molecular_function:nucleic acid binding(GO:0003676);cellular_component:cellular_component(GO:0005575);biological_process:biological_process(GO:0008150)
AT1G05980	72	0	0	0	0	0		_	cellular_component:cellular_component(GO:0005575);biological_process:translation(GO:0006412);biological_process:translational elongation(GO:0006414);molecular_function:triplet codon-amino acid adaptor activity(GO:0030533)
AT1G05990	793	0	0	0	0.06	0	CML7	K13448	molecular_function:calcium ion binding(GO:0005509);cellular_component:cellular_component(GO:0005575)
AT1G06002	1634	0	0	0	0	0.03		_	molecular_function:molecular_function(GO:0003674);cellular_component:cellular_component(GO:0005575);biological_process:biological_process(GO:0008150)
AT1G06000	1587	0.24	0.24	0.21	0.03	0.1	UGT89C1	_	cellular_component:nucleus(GO:0005634);molecular_function:UDP-glycosyltransferase activity(GO:0008194);molecular_function:transferase activity, transferring glycosyl groups(GO:0016757);cellular_component:intracellular membrane-bounded organelle(GO:0043231);biological_process:flavonol biosynthetic process(GO:0051555);molecular_function:quercetin 3-O-glucosyltransferase activity(GO:0080043);molecul…
AT1G06010	1654	11.59	10.67	10.04	12.99	17.58		_	molecular_function:molecular_function(GO:0003674);biological_process:biological_process(GO:0008150);cellular_component:integral component of membrane(GO:0016021)
AT1G06020	1914	0.27	0.47	0.08	0.07	0.08		K00847	molecular_function:ribokinase activity(GO:0004747);molecular_function:ATP binding(GO:0005524);cellular_component:cytoplasm(GO:0005737);biological_process:D-ribose metabolic process(GO:0006014);molecular_function:fructokinase activity(GO:0008865);molecular_function:kinase activity(GO:0016301);biological_process:starch biosynthetic process(GO:0019252)
AT1G06030	1477	0	0	0	0	0		K00847	molecular_function:ribokinase activity(GO:0004747);molecular_function:ATP binding(GO:0005524);cellular_component:cytoplasm(GO:0005737);cellular_component:Golgi apparatus(GO:0005794);biological_process:D-ribose metabolic process(GO:0006014);molecular_function:fructokinase activity(GO:0008865);cellular_component:plasmodesma(GO:0009506);molecular_function:kinase activity(GO:0016301);biological_proce…
AT1G06040	1644	12.19	44.12	11.94	15.97	20.89	BBX24	_	molecular_function:DNA binding(GO:0003677);molecular_function:sequence-specific DNA binding transcription factor activity(GO:0003700);molecular_function:transcription cofactor activity(GO:0003712);molecular_function:protein binding(GO:0005515);cellular_component:nucleus(GO:0005634);biological_process:transcription, DNA-templated(GO:0006351);biological_process:regulation of transcription, DNA-temp…
AT1G06045	344	0	0	0	0	0		_	_
AT1G06050	2085	9.41	6.93	3.07	4.76	4.67		_	molecular_function:molecular_function(GO:0003674);cellular_component:nucleus(GO:0005634);biological_process:biological_process(GO:0008150)
AT1G06060	1921	12.85	14.47	6.81	15.14	15.72		_	molecular_function:molecular_function(GO:0003674);biological_process:biological_process(GO:0008150)
AT1G06070	2930	8.3	9.96	7.04	9.11	8.87		_	molecular_function:DNA binding(GO:0003677);molecular_function:sequence-specific DNA binding transcription factor activity(GO:0003700);cellular_component:nucleus(GO:0005634);biological_process:regulation of transcription, DNA-templated(GO:0006355);molecular_function:sequence-specific DNA binding(GO:0043565)
AT1G04443	247	0	0	0	0	0		_	_
AT1G06080	2849	0	0.02	0.4	0.31	0.33	ADS1	_	cellular_component:endoplasmic reticulum membrane(GO:0005789);biological_process:unsaturated fatty acid biosynthetic process(GO:0006636);cellular_component:integral component of membrane(GO:0016021);molecular_function:oxidoreductase activity(GO:0016491);molecular_function:oxidoreductase activity, acting on paired donors, with oxidation of a pair of donors resulting in the reduction of molecular o…
AT1G06090	2993	0	0	0	0	0		_	cellular_component:endoplasmic reticulum membrane(GO:0005789);biological_process:unsaturated fatty acid biosynthetic process(GO:0006636);cellular_component:integral component of membrane(GO:0016021);molecular_function:oxidoreductase activity(GO:0016491);molecular_function:oxidoreductase activity, acting on paired donors, with oxidation of a pair of donors resulting in the reduction of molecular o…
AT1G06100	1548	0	0	0	0	0.06		_	cellular_component:mitochondrion(GO:0005739);cellular_component:endoplasmic reticulum membrane(GO:0005789);biological_process:unsaturated fatty acid biosynthetic process(GO:0006636);cellular_component:integral component of membrane(GO:0016021);molecular_function:oxidoreductase activity(GO:0016491);molecular_function:oxidoreductase activity, acting on paired donors, with oxidation of a pair of don…
AT1G06110	2320	11.33	9.79	14.4	15.28	18.14	SKIP16	_	molecular_function:protein binding(GO:0005515);cellular_component:nucleus(GO:0005634);biological_process:protein ubiquitination(GO:0016567);cellular_component:SCF ubiquitin ligase complex(GO:0019005)
AT1G06120	1809	0	0	0	0	0		_	cellular_component:endoplasmic reticulum membrane(GO:0005789);biological_process:unsaturated fatty acid biosynthetic process(GO:0006636);cellular_component:integral component of membrane(GO:0016021);molecular_function:oxidoreductase activity(GO:0016491);molecular_function:oxidoreductase activity, acting on paired donors, with oxidation of a pair of donors resulting in the reduction of molecular o…
AT1G06130	3182	30.2	18.84	16.69	19.99	22.72	GLX2-4	K01069	molecular_function:hydroxyacylglutathione hydrolase activity(GO:0004416);cellular_component:mitochondrion(GO:0005739);cellular_component:chloroplast(GO:0009507);biological_process:methylglyoxal catabolic process to D-lactate(GO:0019243);molecular_function:metal ion binding(GO:0046872)
AT1G06135	559	0.1	0	0	0	0		_	molecular_function:molecular_function(GO:0003674);cellular_component:extracellular region(GO:0005576);biological_process:biological_process(GO:0008150)
AT1G06137	416	0.13	0	0	0.11	0		_	molecular_function:molecular_function(GO:0003674);cellular_component:mitochondrion(GO:0005739);biological_process:biological_process(GO:0008150)
AT1G06140	2226	1.17	0.83	0.3	0.5	0.17	PCMP-E61	_	molecular_function:RNA binding(GO:0003723);molecular_function:endonuclease activity(GO:0004519);cellular_component:mitochondrion(GO:0005739);biological_process:mitochondrial mRNA modification(GO:0080156)
AT1G06143	1869	1.51	1.61	0.83	1.63	1.81	EMB1444	_	_
AT1G06150	4742	14.12	11.01	5.42	11.14	9.36	EMB1444	_	molecular_function:DNA binding(GO:0003677);molecular_function:sequence-specific DNA binding transcription factor activity(GO:0003700);molecular_function:protein serine/threonine kinase activity(GO:0004674);cellular_component:nucleus(GO:0005634);cellular_component:cytosol(GO:0005829);biological_process:transcription, DNA-templated(GO:0006351);biological_process:regulation of transcription, DNA-tem…
AT1G06148	2689	0.06	0.04	0.04	0.1	0.08		_	molecular_function:molecular_function(GO:0003674);cellular_component:nucleus(GO:0005634);cellular_component:mitochondrion(GO:0005739);biological_process:biological_process(GO:0008150)
AT1G06160	1086	37.97	19.83	19.23	12.21	18	ERF094	_	molecular_function:DNA binding(GO:0003677);molecular_function:sequence-specific DNA binding transcription factor activity(GO:0003700);cellular_component:intracellular(GO:0005622);cellular_component:nucleus(GO:0005634);biological_process:transcription, DNA-templated(GO:0006351);biological_process:regulation of transcription, DNA-templated(GO:0006355);biological_process:response to ethylene(GO:0009…
AT1G06170	1924	0.04	0.06	0.02	0.02	0.02	BHLH89	_	molecular_function:DNA binding(GO:0003677);molecular_function:sequence-specific DNA binding transcription factor activity(GO:0003700);cellular_component:nucleus(GO:0005634);biological_process:transcription, DNA-templated(GO:0006351);biological_process:regulation of transcription, DNA-templated(GO:0006355);biological_process:pollen development(GO:0009555);molecular_function:protein dimerization ac…
AT1G04447	325	0	0	0	0	0		_	_
AT1G06180	1915	6.75	9.96	5.63	3.69	7.48	ATMYB13	K09422	molecular_function:sequence-specific DNA binding RNA polymerase II transcription factor activity(GO:0000981);molecular_function:RNA polymerase II transcription factor recruiting transcription factor activity(GO:0001135);molecular_function:DNA binding(GO:0003677);molecular_function:sequence-specific DNA binding transcription factor activity(GO:0003700);cellular_component:nucleus(GO:0005634);biolog…
AT1G06190	1964	8.69	11.55	4.22	9.41	7.62		_	molecular_function:protein binding(GO:0005515);cellular_component:nucleus(GO:0005634);biological_process:DNA-templated transcription, termination(GO:0006353);cellular_component:chloroplast(GO:0009507);biological_process:response to abscisic acid(GO:0009737);biological_process:chloroplast mRNA processing(GO:0010239);molecular_function:rRNA binding(GO:0019843);molecular_function:protein self-associ…
AT1G06200	2739	36.16	36.54	25.35	37.48	40.67		_	cellular_component:mitochondrion(GO:0005739)
AT1G06210	2109	6.04	8.3	2.34	4.76	5.41		_	cellular_component:intracellular(GO:0005622);cellular_component:nucleus(GO:0005634);cellular_component:Golgi stack(GO:0005795);biological_process:intracellular protein transport(GO:0006886);biological_process:intra-Golgi vesicle-mediated transport(GO:0006891);molecular_function:protein transporter activity(GO:0008565);biological_process:protein transport(GO:0015031)
AT1G06220	4947	13.29	17.46	8.95	13.31	10.37	CLO	K12852	molecular_function:translation elongation factor activity(GO:0003746);molecular_function:GTPase activity(GO:0003924);molecular_function:protein binding(GO:0005515);molecular_function:GTP binding(GO:0005525);cellular_component:cell wall(GO:0005618);cellular_component:spliceosomal complex(GO:0005681);cellular_component:cytoplasm(GO:0005737);cellular_component:cytosol(GO:0005829);cellular_component:…
AT1G06225	381	0	0	0	0	0	CLE3	_	cellular_component:extracellular region(GO:0005576);cellular_component:extracellular space(GO:0005615);biological_process:multicellular organismal development(GO:0007275);cellular_component:apoplast(GO:0048046)
AT1G06230	4094	5.47	5.35	2.92	5.66	4.07	GTE4	_	molecular_function:DNA binding(GO:0003677);cellular_component:nucleus(GO:0005634);biological_process:transcription, DNA-templated(GO:0006351);biological_process:regulation of transcription, DNA-templated(GO:0006355);biological_process:DNA mediated transformation(GO:0009294);biological_process:positive regulation of mitotic cell cycle(GO:0045931);biological_process:root development(GO:0048364)
AT1G06240	2201	7.35	10.78	12.27	10.94	9.36		_	biological_process:biological_process(GO:0008150);cellular_component:chloroplast(GO:0009507)
AT1G06250	1721	0.78	0.98	0.64	0.56	0.45		_	molecular_function:triglyceride lipase activity(GO:0004806);biological_process:lipid metabolic process(GO:0006629);cellular_component:chloroplast(GO:0009507);biological_process:lipid catabolic process(GO:0016042)
AT1G06265	2719	1.12	1.29	0.48	0.94	0.64		_	molecular_function:molecular_function(GO:0003674);cellular_component:cellular_component(GO:0005575);biological_process:biological_process(GO:0008150)
AT1G06260	1156	0.1	0.31	0.26	0	0.05		_	cellular_component:extracellular region(GO:0005576);biological_process:proteolysis(GO:0006508);molecular_function:cysteine-type peptidase activity(GO:0008234);cellular_component:apoplast(GO:0048046)
AT1G06270	1770	1.54	2.03	1.72	2.23	1.75		_	molecular_function:molecular_function(GO:0003674);cellular_component:mitochondrion(GO:0005739);biological_process:biological_process(GO:0008150);cellular_component:plastid membrane(GO:0042170)
AT1G06280	643	0	0	0	0	0	LBD2	_	cellular_component:nucleus(GO:0005634);biological_process:biological_process(GO:0008150)
AT1G06290	4071	23.7	25.19	16.36	20.14	17.97	ACX3	K00232	molecular_function:acyl-CoA oxidase activity(GO:0003997);cellular_component:peroxisome(GO:0005777);biological_process:fatty acid beta-oxidation(GO:0006635);biological_process:medium-chain fatty acid metabolic process(GO:0051791)
AT1G06310	3746	0	0	0	0	0	ACX3.2	K00232	molecular_function:acyl-CoA dehydrogenase activity(GO:0003995);molecular_function:acyl-CoA oxidase activity(GO:0003997);cellular_component:peroxisome(GO:0005777);biological_process:fatty acid beta-oxidation(GO:0006635);molecular_function:flavin adenine dinucleotide binding(GO:0050660)
AT1G06320	927	0	0	0	0	0		_	molecular_function:molecular_function(GO:0003674);cellular_component:nucleus(GO:0005634);biological_process:biological_process(GO:0008150)
AT1G06330	1201	0	0	0	0	0		_	molecular_function:copper ion binding(GO:0005507);cellular_component:cytoplasm(GO:0005737);biological_process:copper ion transport(GO:0006825)
AT1G06340	820	0.07	0	0	0	0		_	cellular_component:nucleus(GO:0005634);biological_process:biological_process(GO:0008150)
AT1G06350	1615	0	0	0	0	0		_	cellular_component:mitochondrion(GO:0005739);cellular_component:endoplasmic reticulum membrane(GO:0005789);biological_process:unsaturated fatty acid biosynthetic process(GO:0006636);cellular_component:integral component of membrane(GO:0016021);molecular_function:oxidoreductase activity(GO:0016491);molecular_function:oxidoreductase activity, acting on paired donors, with oxidation of a pair of don…
AT1G06360	1635	0.91	0.69	2.24	2.3	3.95		_	cellular_component:mitochondrion(GO:0005739);cellular_component:endoplasmic reticulum membrane(GO:0005789);biological_process:unsaturated fatty acid biosynthetic process(GO:0006636);cellular_component:integral component of membrane(GO:0016021);molecular_function:oxidoreductase activity(GO:0016491);molecular_function:oxidoreductase activity, acting on paired donors, with oxidation of a pair of don…
AT1G06380	1311	6.45	6.63	4.28	6.24	5.17		K14775	cellular_component:nucleus(GO:0005634);cellular_component:chloroplast(GO:0009507);cellular_component:chloroplast envelope(GO:0009941)
AT1G06390	4115	47.39	35.01	30.26	49.06	45.62	ASK9	_	molecular_function:protein serine/threonine kinase activity(GO:0004674);molecular_function:ATP binding(GO:0005524);cellular_component:cytosol(GO:0005829);cellular_component:plasma membrane(GO:0005886);biological_process:protein phosphorylation(GO:0006468);biological_process:brassinosteroid mediated signaling pathway(GO:0009742);molecular_function:kinase activity(GO:0016301);biological_process:reg…
AT1G06400	2285	64.88	38.52	77.49	70.75	78.5	RABA1A	_	molecular_function:GTPase activity(GO:0003924);molecular_function:GTP binding(GO:0005525);cellular_component:cytoplasm(GO:0005737);cellular_component:endosome(GO:0005768);cellular_component:plasma membrane(GO:0005886);biological_process:response to auxin(GO:0009733);biological_process:protein transport(GO:0015031);biological_process:cell wall biogenesis(GO:0042546)
AT1G04453	459	0	0	0	0	0		_	_
AT1G06410	4193	36.97	14.81	12.1	31.04	24.58	TPS7	K16055	molecular_function:alpha,alpha-trehalose-phosphate synthase (UDP-forming) activity(GO:0003825);molecular_function:trehalose-phosphatase activity(GO:0004805);cellular_component:nucleus(GO:0005634);cellular_component:cytosol(GO:0005829);biological_process:trehalose biosynthetic process(GO:0005992);molecular_function:transferase activity, transferring glycosyl groups(GO:0016757);molecular_function:p…
AT1G06420	1150	0.13	0.13	0.03	0.11	0.11		_	molecular_function:molecular_function(GO:0003674);cellular_component:cellular_component(GO:0005575);biological_process:biological_process(GO:0008150)
AT1G06430	3159	13.9	19.06	26.72	20.44	20.6	FTSH8	K03798	molecular_function:ATP-dependent peptidase activity(GO:0004176);molecular_function:metalloendopeptidase activity(GO:0004222);molecular_function:ATP binding(GO:0005524);cellular_component:mitochondrion(GO:0005739);biological_process:proteolysis(GO:0006508);biological_process:multicellular organismal development(GO:0007275);molecular_function:metallopeptidase activity(GO:0008237);molecular_function…
AT1G06440	1909	1.82	1.57	0.26	1.06	1.45		_	cellular_component:chloroplast(GO:0009507);molecular_function:hydrolase activity(GO:0016787)
AT1G06450	1380	0.31	0.87	0.64	0.57	0.36	CAF1-1	K12581	molecular_function:RNA binding(GO:0003723);molecular_function:poly(A)-specific ribonuclease activity(GO:0004535);molecular_function:ribonuclease activity(GO:0004540);cellular_component:nucleus(GO:0005634);cellular_component:cytoplasm(GO:0005737);biological_process:transcription, DNA-templated(GO:0006351);biological_process:regulation of transcription, DNA-templated(GO:0006355);biological_process:…
AT1G04463	921	0	0	0	0	0		_	_
AT1G06460	2570	181.42	331.42	172.56	213.32	176.89	ACD32.1	_	cellular_component:peroxisome(GO:0005777);biological_process:response to heat(GO:0009408)
AT1G04467	472	0	0.12	0.12	0.2	0.24		_	_
AT1G06470	4869	3.94	4.21	1.08	3.76	3.96		K15280	cellular_component:plasma membrane(GO:0005886);biological_process:carbohydrate transport(GO:0008643);cellular_component:membrane(GO:0016020);cellular_component:integral component of membrane(GO:0016021)
AT1G06475	574	0	0	0	0	0		_	molecular_function:molecular_function(GO:0003674);biological_process:biological_process(GO:0008150);cellular_component:membrane(GO:0016020);cellular_component:integral component of membrane(GO:0016021)
AT1G06480	74	0	0	0	0	0		_	cellular_component:cellular_component(GO:0005575);biological_process:translation(GO:0006412);biological_process:translational elongation(GO:0006414);molecular_function:triplet codon-amino acid adaptor activity(GO:0030533)
AT1G06490	11032	0.13	0.15	0.08	0.14	0.16	CALS7	K11000	cellular_component:1,3-beta-D-glucan synthase complex(GO:0000148);molecular_function:1,3-beta-D-glucan synthase activity(GO:0003843);cellular_component:plasma membrane(GO:0005886);biological_process:(1->3)-beta-D-glucan biosynthetic process(GO:0006075);biological_process:regulation of cell shape(GO:0008360);biological_process:phloem transport(GO:0010233);cellular_component:integral component of m…
AT1G06500	1252	5.61	5.84	7.38	7	7.2		_	molecular_function:molecular_function(GO:0003674);biological_process:biological_process(GO:0008150);cellular_component:chloroplast(GO:0009507)
AT1G04473	477	0.57	0.34	0	0.1	0.23		_	_
AT1G06515	1595	17.04	10.93	3.4	22.8	25.13		_	cellular_component:mitochondrion(GO:0005739);cellular_component:endoplasmic reticulum(GO:0005783);biological_process:pollen development(GO:0009555);cellular_component:integral component of membrane(GO:0016021);molecular_function:protein complex binding(GO:0032403);biological_process:regulation of sphingolipid biosynthetic process(GO:0090153);biological_process:positive regulation of serine C-palm…
AT1G04477	384	0.71	0.14	0.14	0.6	1.01		_	_
AT1G06510	1613	22.59	25.58	12.33	25.35	24.62		_	molecular_function:molecular_function(GO:0003674);cellular_component:nucleus(GO:0005634);biological_process:biological_process(GO:0008150);cellular_component:chloroplast(GO:0009507)
AT1G06520	2453	0.3	0.31	0.36	0.42	0.67	GPAT1	K13508	molecular_function:glycerol-3-phosphate O-acyltransferase activity(GO:0004366);cellular_component:mitochondrion(GO:0005739);biological_process:cutin biosynthetic process(GO:0010143);cellular_component:membrane(GO:0016020);cellular_component:integral component of membrane(GO:0016021);biological_process:CDP-diacylglycerol biosynthetic process(GO:0016024);biological_process:dephosphorylation(GO:0016…
AT1G06530	1421	0	0	0.04	0	0	PMD2	_	molecular_function:protein binding(GO:0005515);cellular_component:mitochondrion(GO:0005739);cellular_component:vacuolar membrane(GO:0005774);cellular_component:cytosol(GO:0005829);biological_process:mitochondrion organization(GO:0007005);cellular_component:plastid(GO:0009536);cellular_component:integral component of mitochondrial outer membrane(GO:0031307)
AT1G06540	2041	0	0	0	0	0		_	molecular_function:molecular_function(GO:0003674);biological_process:biological_process(GO:0008150);cellular_component:chloroplast(GO:0009507)
AT1G06550	3586	14.47	13.66	2	11.67	8.91		K05605	molecular_function:3-hydroxyisobutyryl-CoA hydrolase activity(GO:0003860);cellular_component:cytoplasm(GO:0005737);biological_process:response to karrikin(GO:0080167)
AT1G06560	4392	7.54	7.55	6.6	10.83	8.49		_	biological_process:RNA methylation(GO:0001510);molecular_function:RNA methyltransferase activity(GO:0008173);molecular_function:S-adenosylmethionine-dependent methyltransferase activity(GO:0008757)
AT1G04483	227	0	0	0	0	0		_	_
AT1G06570	1661	6.52	5.7	15.26	8.01	11.09	HPD	_	molecular_function:4-hydroxyphenylpyruvate dioxygenase activity(GO:0003868);cellular_component:cytoplasm(GO:0005737);cellular_component:mitochondrion(GO:0005739);cellular_component:cytosol(GO:0005829);biological_process:L-phenylalanine catabolic process(GO:0006559);biological_process:tyrosine catabolic process(GO:0006572);biological_process:aromatic amino acid family metabolic process(GO:0009072)…
AT1G06580	2278	0.88	0.5	0.22	0.48	0.42		_	molecular_function:RNA binding(GO:0003723);molecular_function:endonuclease activity(GO:0004519);cellular_component:mitochondrion(GO:0005739);biological_process:mRNA processing(GO:0006397);biological_process:mitochondrial mRNA modification(GO:0080156)
AT1G06590	8444	3.07	3.27	1.74	3.5	2.5	APC5	K03352	molecular_function:protein binding(GO:0005515);cellular_component:nucleus(GO:0005634);biological_process:protein ubiquitination(GO:0016567);biological_process:cell division(GO:0051301)
AT1G06610	73	0	0	0	0	0		_	cellular_component:cellular_component(GO:0005575);biological_process:translation(GO:0006412);biological_process:translational elongation(GO:0006414);molecular_function:triplet codon-amino acid adaptor activity(GO:0030533)
AT1G06620	1870	7.83	1.46	1.17	0.71	1.06		_	cellular_component:cytoplasm(GO:0005737);molecular_function:oxidoreductase activity(GO:0016491);molecular_function:oxidoreductase activity, acting on paired donors, with incorporation or reduction of molecular oxygen, 2-oxoglutarate as one donor, and incorporation of one atom each of oxygen into both donors(GO:0016706);molecular_function:metal ion binding(GO:0046872);biological_process:oxidation-…
AT1G06630	3783	3.37	2.51	2.34	2.94	2.83		_	cellular_component:nucleus(GO:0005634);molecular_function:metal ion binding(GO:0046872);molecular_function:dioxygenase activity(GO:0051213);biological_process:oxidation-reduction process(GO:0055114)
AT1G06640	2487	14.54	8.6	12.75	13.64	12.36		_	cellular_component:cytoplasm(GO:0005737);molecular_function:oxidoreductase activity(GO:0016491);molecular_function:oxidoreductase activity, acting on paired donors, with incorporation or reduction of molecular oxygen, 2-oxoglutarate as one donor, and incorporation of one atom each of oxygen into both donors(GO:0016706);molecular_function:metal ion binding(GO:0046872);biological_process:oxidation-…
AT1G06645	1669	18.94	27.02	22.34	24.47	26.01		_	cellular_component:cytoplasm(GO:0005737)
AT1G04487	540	0	0	0	0	0		_	_
AT1G06650	1649	28.79	32.88	21.61	29.65	28.17		_	cellular_component:cytoplasm(GO:0005737);cellular_component:cytosol(GO:0005829);molecular_function:oxidoreductase activity(GO:0016491);molecular_function:oxidoreductase activity, acting on paired donors, with incorporation or reduction of molecular oxygen, 2-oxoglutarate as one donor, and incorporation of one atom each of oxygen into both donors(GO:0016706);molecular_function:metal ion binding(GO…
AT1G06660	3109	0.17	0.18	0.06	0.12	0.24	JASON	_	molecular_function:molecular_function(GO:0003674);cellular_component:nucleus(GO:0005634);biological_process:regulation of transcription, DNA-templated(GO:0006355);biological_process:male meiosis II(GO:0007142);biological_process:microsporogenesis(GO:0009556)
AT1G06670	7246	6.07	5.31	2.77	5.64	4.38	NIH	K14442	molecular_function:DNA binding(GO:0003677);molecular_function:DNA helicase activity(GO:0003678);molecular_function:ATP-dependent RNA helicase activity(GO:0004004);cellular_component:nucleus(GO:0005634);cellular_component:cytoplasm(GO:0005737);biological_process:DNA metabolic process(GO:0006259);biological_process:RNA processing(GO:0006396)
AT1G06680	1806	855.98	1622.11	1807.68	1279.36	1275.25	PSBP1	K02717	molecular_function:calcium ion binding(GO:0005509);molecular_function:poly(U) RNA binding(GO:0008266);cellular_component:chloroplast(GO:0009507);cellular_component:chloroplast thylakoid(GO:0009534);cellular_component:chloroplast thylakoid membrane(GO:0009535);cellular_component:chloroplast thylakoid lumen(GO:0009543);cellular_component:chloroplast stroma(GO:0009570);cellular_component:thylakoid(G…
AT1G06690	2771	22.12	34.52	38.32	24.32	23.3		_	molecular_function:aldo-keto reductase (NADP) activity(GO:0004033);cellular_component:cytoplasm(GO:0005737);cellular_component:chloroplast(GO:0009507);cellular_component:chloroplast thylakoid membrane(GO:0009535);cellular_component:chloroplast envelope(GO:0009941);cellular_component:plastoglobule(GO:0010287);molecular_function:oxidoreductase activity(GO:0016491);biological_process:oxidation-reduc…
AT1G06700	3179	25.04	18.79	17.36	25.84	23.93	PTI11	K13436	molecular_function:non-membrane spanning protein tyrosine kinase activity(GO:0004715);molecular_function:ATP binding(GO:0005524);cellular_component:plasma membrane(GO:0005886);cellular_component:plasmodesma(GO:0009506);molecular_function:kinase activity(GO:0016301);molecular_function:protein kinase binding(GO:0019901)
AT1G06710	4685	0.2	0.24	0.02	0.15	0.1		_	molecular_function:RNA binding(GO:0003723);molecular_function:endonuclease activity(GO:0004519);cellular_component:mitochondrion(GO:0005739);biological_process:RNA modification(GO:0009451);cellular_component:intracellular membrane-bounded organelle(GO:0043231)
AT1G04493	314	0	0	0	0	0		_	_
AT1G04497	308	0	0	0	0	0		_	_
AT1G06720	7040	9.24	8.71	2.69	7.67	4.66		K14569	cellular_component:nucleus(GO:0005634)
AT1G06730	2947	7.6	7.47	6.15	9.3	5.76		_	cellular_component:nucleus(GO:0005634);cellular_component:cytoplasm(GO:0005737);molecular_function:kinase activity(GO:0016301)
AT1G06740	2638	1.78	1.82	1.37	1.35	1.44		_	_
AT1G06750	3527	0	0.03	0.05	0	0.02		_	cellular_component:nucleus(GO:0005634)
AT1G06760	1264	46.8	54.71	85.62	66.97	73.56		K11275	cellular_component:nucleosome(GO:0000786);molecular_function:DNA binding(GO:0003677);cellular_component:nucleus(GO:0005634);biological_process:nucleosome assembly(GO:0006334)
AT1G04503	484	0	0	0	0	0		_	_
AT1G06770	3218	2.8	2.59	1.47	2.62	2.92	DRIP1	_	molecular_function:ubiquitin-protein transferase activity(GO:0004842);molecular_function:protein binding(GO:0005515);cellular_component:nucleus(GO:0005634);cellular_component:cytoplasm(GO:0005737);molecular_function:zinc ion binding(GO:0008270);biological_process:response to water deprivation(GO:0009414);biological_process:protein ubiquitination(GO:0016567);biological_process:protein autoubiquiti…
AT1G06780	3831	3.87	3.79	1.28	2.85	2.45	GAUT6	K13648	cellular_component:Golgi membrane(GO:0000139);cellular_component:Golgi apparatus(GO:0005794);cellular_component:integral component of membrane(GO:0016021);biological_process:carbohydrate biosynthetic process(GO:0016051);molecular_function:transferase activity, transferring glycosyl groups(GO:0016757);biological_process:pectin biosynthetic process(GO:0045489);molecular_function:polygalacturonate 4…
AT1G06790	2605	6	3.9	3.48	5.19	5.55		_	molecular_function:RNA polymerase III activity(GO:0001056);molecular_function:DNA-directed RNA polymerase activity(GO:0003899);cellular_component:nucleus(GO:0005634);cellular_component:DNA-directed RNA polymerase III complex(GO:0005666);biological_process:transcription, DNA-templated(GO:0006351);biological_process:transcription initiation from RNA polymerase III promoter(GO:0006384);biological_pr…
AT1G04507	248	0	0	0	0	0		_	_
AT1G06800	2270	2.84	1.72	4.11	2.53	3.13	PLA-I{gamma}1	_	molecular_function:triglyceride lipase activity(GO:0004806);biological_process:lipid metabolic process(GO:0006629);molecular_function:phosphatidylcholine 1-acylhydrolase activity(GO:0008970);cellular_component:chloroplast(GO:0009507);biological_process:lipid catabolic process(GO:0016042);molecular_function:hydrolase activity(GO:0016787);molecular_function:galactolipase activity(GO:0047714)
AT1G04513	1101	0.15	0	0	0.17	0		_	_
AT1G06810	802	0	0.18	0	0	0		_	molecular_function:molecular_function(GO:0003674);cellular_component:nucleus(GO:0005634);cellular_component:peroxisome(GO:0005777);biological_process:regulation of gene expression(GO:0010468)
AT1G06820	3839	6.98	8.19	3.58	7.46	6.68	CRTISO	_	cellular_component:chloroplast(GO:0009507);biological_process:etioplast organization(GO:0009662);biological_process:carotenoid biosynthetic process(GO:0016117);molecular_function:oxidoreductase activity(GO:0016491);cellular_component:chloroplast membrane(GO:0031969);molecular_function:carotenoid isomerase activity(GO:0046608);biological_process:oxidation-reduction process(GO:0055114)
AT1G06830	550	24.53	7.25	13.02	14.53	7.07	GRXS11	_	cellular_component:cytoplasm(GO:0005737);molecular_function:electron carrier activity(GO:0009055);molecular_function:protein disulfide oxidoreductase activity(GO:0015035);biological_process:cell redox homeostasis(GO:0045454);molecular_function:metal ion binding(GO:0046872);molecular_function:2 iron, 2 sulfur cluster binding(GO:0051537)
AT1G06840	5761	7.36	4.9	3.21	4.91	3.91		_	molecular_function:protein serine/threonine kinase activity(GO:0004674);molecular_function:ATP binding(GO:0005524);cellular_component:extracellular region(GO:0005576);cellular_component:plasma membrane(GO:0005886);biological_process:protein phosphorylation(GO:0006468);biological_process:transmembrane receptor protein tyrosine kinase signaling pathway(GO:0007169);cellular_component:membrane(GO:001…
AT1G06850	1702	5.13	6.22	3.42	5.9	4.63	AtbZIP52	_	molecular_function:DNA binding(GO:0003677);molecular_function:sequence-specific DNA binding transcription factor activity(GO:0003700);cellular_component:nucleus(GO:0005634);cellular_component:cytosol(GO:0005829);biological_process:regulation of transcription, DNA-templated(GO:0006355);molecular_function:sequence-specific DNA binding(GO:0043565)
AT1G04517	84	0	0	0	0	0		_	_
AT1G06860	71	0	0	0	0	0		_	cellular_component:cellular_component(GO:0005575);biological_process:translation(GO:0006412);biological_process:translational elongation(GO:0006414);molecular_function:triplet codon-amino acid adaptor activity(GO:0030533)
AT1G04523	249	0	0	0	0	0		_	_
AT1G06870	2475	9.22	10.7	6.34	9.22	9.36	TPP2	K03100	biological_process:proteolysis(GO:0006508);molecular_function:peptidase activity(GO:0008233);molecular_function:serine-type peptidase activity(GO:0008236);cellular_component:chloroplast(GO:0009507);cellular_component:chloroplast thylakoid membrane(GO:0009535);cellular_component:membrane(GO:0016020);cellular_component:integral component of membrane(GO:0016021)
AT1G04527	84	0	0	0	0	0		_	_
AT1G06880	71	0	0	0	0	0		_	cellular_component:cellular_component(GO:0005575);biological_process:translation(GO:0006412);biological_process:translational elongation(GO:0006414);molecular_function:triplet codon-amino acid adaptor activity(GO:0030533)
AT1G06890	3364	26.72	23.4	19.93	26.15	29.84		K15285	cellular_component:Golgi membrane(GO:0000139);molecular_function:UDP-xylose transmembrane transporter activity(GO:0005464);cellular_component:endosome(GO:0005768);cellular_component:Golgi apparatus(GO:0005794);cellular_component:trans-Golgi network(GO:0005802);cellular_component:plasma membrane(GO:0005886);molecular_function:antiporter activity(GO:0015297);biological_process:UDP-xylose transport(…
AT1G06900	5981	13.03	12.23	6.42	13.34	9.97		K01411	molecular_function:metalloendopeptidase activity(GO:0004222);cellular_component:cytoplasm(GO:0005737);cellular_component:cytosol(GO:0005829);biological_process:proteolysis(GO:0006508)
AT1G06910	2811	2.71	3.66	1.02	3.04	2.42	TRFL7	_	cellular_component:nuclear telomere cap complex(GO:0000783);molecular_function:DNA binding(GO:0003677);molecular_function:double-stranded telomeric DNA binding(GO:0003691);molecular_function:sequence-specific DNA binding transcription factor activity(GO:0003700);biological_process:response to salicylic acid(GO:0009751);biological_process:response to jasmonic acid(GO:0009753);biological_process:te…
AT1G06920	1227	0	0	0	0	0	OFP4	_	cellular_component:nucleus(GO:0005634);biological_process:negative regulation of transcription, DNA-templated(GO:0045892);biological_process:regulation of secondary cell wall biogenesis(GO:2000652)
AT1G06923	901	0	0	0	0	0		_	cellular_component:mitochondrion(GO:0005739)
AT1G04533	560	0.1	0	0	0	0		_	_
AT1G06925	908	0	0	0	0	0.13		_	molecular_function:molecular_function(GO:0003674);cellular_component:nucleus(GO:0005634)
AT1G06930	1041	0	0	0	0	0		_	molecular_function:molecular_function(GO:0003674);cellular_component:nucleus(GO:0005634);biological_process:biological_process(GO:0008150)
AT1G06950	5651	36.12	49.29	27.21	34.63	23.23	TIC110	_	molecular_function:protein binding(GO:0005515);cellular_component:chloroplast(GO:0009507);cellular_component:plastid(GO:0009536);biological_process:chloroplast organization(GO:0009658);cellular_component:chloroplast envelope(GO:0009941);cellular_component:membrane(GO:0016020);cellular_component:integral component of membrane(GO:0016021);cellular_component:Tic complex(GO:0031897);biological_proces…
AT1G06960	2029	3.84	3.28	3.67	4.33	3.86		_	molecular_function:RNA binding(GO:0003723);cellular_component:nucleus(GO:0005634);cellular_component:spliceosomal complex(GO:0005681);cellular_component:U2 snRNP(GO:0005686);cellular_component:cytoplasm(GO:0005737);cellular_component:Cajal body(GO:0015030)
AT1G06970	3105	0	0	0.02	0	0	CHX14	_	molecular_function:monovalent cation:proton antiporter activity(GO:0005451);cellular_component:plasma membrane(GO:0005886);biological_process:cation transport(GO:0006812);biological_process:potassium ion transport(GO:0006813);biological_process:regulation of pH(GO:0006885);cellular_component:endomembrane system(GO:0012505);molecular_function:solute:proton antiporter activity(GO:0015299);molecular…
AT1G06980	1039	0.89	1.63	4.65	3.74	3.37		_	molecular_function:molecular_function(GO:0003674);biological_process:biological_process(GO:0008150)
AT1G06990	1811	0	0	0	0	0		_	cellular_component:extracellular region(GO:0005576);biological_process:lipid catabolic process(GO:0016042);molecular_function:hydrolase activity, acting on ester bonds(GO:0016788);molecular_function:carboxylic ester hydrolase activity(GO:0052689)
AT1G07000	2384	120.54	23.29	39.89	39	31.8	ATEXO70B2	K07195	cellular_component:exocyst(GO:0000145);cellular_component:nucleus(GO:0005634);cellular_component:cytosol(GO:0005829);cellular_component:plasma membrane(GO:0005886);biological_process:exocytosis(GO:0006887);biological_process:vesicle docking involved in exocytosis(GO:0006904);cellular_component:extracellular exosome(GO:0070062)
AT1G07010	2472	15.15	16.83	13.94	13.69	14.46		_	molecular_function:phosphoprotein phosphatase activity(GO:0004721);molecular_function:protein serine/threonine phosphatase activity(GO:0004722);cellular_component:peroxisome(GO:0005777);cellular_component:chloroplast(GO:0009507);molecular_function:hydrolase activity(GO:0016787);molecular_function:phosphatase activity(GO:0016791);molecular_function:manganese ion binding(GO:0030145)
AT1G04537	410	0	0	0	0	0		_	_
AT1G07020	941	19.78	18.55	33.02	22	29.43		_	molecular_function:molecular_function(GO:0003674);cellular_component:nucleus(GO:0005634);biological_process:biological_process(GO:0008150)
AT1G04547	86	0	0	0	0	0.65		_	_
AT1G07025	501	0	0	0	0	0		_	cellular_component:mitochondrion(GO:0005739);cellular_component:mitochondrial inner membrane(GO:0005743);biological_process:transport(GO:0006810);biological_process:mitochondrial transport(GO:0006839)
AT1G07030	2406	18.8	16.36	23.77	15.41	14.58		K15113	cellular_component:mitochondrion(GO:0005739);cellular_component:mitochondrial inner membrane(GO:0005743);biological_process:transport(GO:0006810);biological_process:mitochondrial transport(GO:0006839)
AT1G07040	2469	18.97	27.45	20.97	20.47	18.94		_	biological_process:biological_process(GO:0008150);cellular_component:chloroplast(GO:0009507)
AT1G07050	1687	15.56	77.26	2.7	28.52	24.54		_	molecular_function:molecular_function(GO:0003674);cellular_component:nucleus(GO:0005634);biological_process:biological_process(GO:0008150)
AT1G07051	230	0	0	0	0.2	0.48	MIR847A	_	molecular_function:molecular_function(GO:0003674);cellular_component:cellular_component(GO:0005575);biological_process:biological_process(GO:0008150)
AT1G07060	2050	0.16	0	0.03	0.05	0.03		_	molecular_function:molecular_function(GO:0003674);cellular_component:mitochondrion(GO:0005739);biological_process:meiotic DNA double-strand break formation(GO:0042138)
AT1G04557	206	0	0	0	0	0		_	_
AT1G07070	1397	13.07	17.1	20.46	16.68	20.71	RPL35AA	K02917	molecular_function:structural constituent of ribosome(GO:0003735);cellular_component:cytoplasm(GO:0005737);cellular_component:cytosol(GO:0005829);cellular_component:ribosome(GO:0005840);biological_process:translation(GO:0006412);cellular_component:cytosolic large ribosomal subunit(GO:0022625);biological_process:ribosome biogenesis(GO:0042254)
AT1G07080	2218	81.65	91.48	126.63	82.73	92.24		_	molecular_function:catalytic activity(GO:0003824);cellular_component:extracellular region(GO:0005576);cellular_component:vacuole(GO:0005773);biological_process:biological_process(GO:0008150)
AT1G07090	1087	27.72	26.05	36.63	18.83	24.32	LSH6	_	molecular_function:DNA binding(GO:0003677);cellular_component:nucleus(GO:0005634);biological_process:regulation of transcription, DNA-templated(GO:0006355);biological_process:multicellular organismal development(GO:0007275);biological_process:mRNA transcription(GO:0009299);biological_process:response to light stimulus(GO:0009416)
AT1G07100	74	0	0	0	0	0		_	cellular_component:cellular_component(GO:0005575);biological_process:translation(GO:0006412);biological_process:translational elongation(GO:0006414);molecular_function:triplet codon-amino acid adaptor activity(GO:0030533)
AT1G07110	6172	71.17	65.24	51.27	67.31	46.92	FKFBP	K01103	molecular_function:6-phosphofructo-2-kinase activity(GO:0003873);molecular_function:fructose-2,6-bisphosphate 2-phosphatase activity(GO:0004331);molecular_function:ATP binding(GO:0005524);cellular_component:nucleus(GO:0005634);cellular_component:cytosol(GO:0005829);cellular_component:plasma membrane(GO:0005886);biological_process:fructose metabolic process(GO:0006000);biological_process:fructose …
AT1G07119	3624	0.34	0.31	0.15	0.45	0.32		_	molecular_function:molecular_function(GO:0003674);cellular_component:cellular_component(GO:0005575);biological_process:biological_process(GO:0008150)
AT1G07120	1869	0.04	0	0	0	0.11		_	molecular_function:molecular_function(GO:0003674);cellular_component:chloroplast(GO:0009507);cellular_component:chloroplast envelope(GO:0009941)
AT1G04563	249	0.22	0.22	0	0	0		_	_
AT1G07128	1169	1.25	0.28	0.24	0.32	0.14		_	molecular_function:molecular_function(GO:0003674);cellular_component:cellular_component(GO:0005575);biological_process:biological_process(GO:0008150)
AT1G07130	958	0	0	0	0	0	STN1	_	cellular_component:nuclear chromosome, telomeric region(GO:0000784);molecular_function:DNA binding(GO:0003677);molecular_function:protein binding(GO:0005515);cellular_component:nucleus(GO:0005634);biological_process:telomere capping(GO:0016233)
AT1G07135	908	120.07	5.96	7.34	9.06	8.2		_	molecular_function:molecular_function(GO:0003674);biological_process:biological_process(GO:0008150);cellular_component:anchored component of membrane(GO:0031225)
AT1G07140	2158	133.46	109.53	109.41	118.13	100.83	RANBP1A	K15306	biological_process:protein import into nucleus, translocation(GO:0000060);biological_process:G1/S transition of mitotic cell cycle(GO:0000082);molecular_function:GTPase activator activity(GO:0005096);cellular_component:nucleus(GO:0005634);cellular_component:nuclear pore(GO:0005643);cellular_component:cytoplasm(GO:0005737);cellular_component:centrosome(GO:0005813);biological_process:RNA export fro…
AT1G07150	2056	1.26	0.71	0.86	0.35	0.5	MAPKKK13	_	molecular_function:protein serine/threonine kinase activity(GO:0004674);molecular_function:receptor signaling protein serine/threonine kinase activity(GO:0004702);molecular_function:ATP binding(GO:0005524);cellular_component:nucleus(GO:0005634);cellular_component:cytoplasm(GO:0005737);biological_process:protein phosphorylation(GO:0006468);cellular_component:integral component of membrane(GO:00160…
AT1G07160	1920	1.16	0.18	0.04	0.06	0		_	molecular_function:protein serine/threonine phosphatase activity(GO:0004722);biological_process:protein dephosphorylation(GO:0006470);cellular_component:chloroplast(GO:0009507);molecular_function:metal ion binding(GO:0046872)
AT1G07170	1276	6.15	4.07	9.26	6.49	8.25		K12834	biological_process:mRNA splicing, via spliceosome(GO:0000398);molecular_function:molecular_function(GO:0003674);cellular_component:nucleus(GO:0005634);cellular_component:U12-type spliceosomal complex(GO:0005689)
AT1G07175	1089	0	0	0	0	0		_	molecular_function:molecular_function(GO:0003674);cellular_component:extracellular region(GO:0005576);biological_process:biological_process(GO:0008150)
AT1G07180	2996	2.2	2.65	1.51	1.04	1.13	NDA1	K17871	molecular_function:NADH dehydrogenase activity(GO:0003954);cellular_component:mitochondrion(GO:0005739);cellular_component:peroxisome(GO:0005777);cellular_component:intrinsic component of mitochondrial inner membrane(GO:0031304);biological_process:cellular response to light stimulus(GO:0071482)
AT1G07190	165	0	0	0	0	0		_	molecular_function:molecular_function(GO:0003674)
AT1G07200	4242	5.94	7.28	5.39	6.43	4.92	SMXL6	_	molecular_function:protein binding(GO:0005515);molecular_function:ATP binding(GO:0005524);cellular_component:nucleus(GO:0005634);cellular_component:cytoplasm(GO:0005737);biological_process:transcription, DNA-templated(GO:0006351);biological_process:regulation of transcription, DNA-templated(GO:0006355);molecular_function:hydrolase activity(GO:0016787);biological_process:protein metabolic process(…
AT1G07210	1767	31.95	31.41	13.24	37.76	35.75		_	molecular_function:structural constituent of ribosome(GO:0003735);cellular_component:ribosome(GO:0005840);biological_process:translation(GO:0006412)
AT1G07220	2725	13.5	8.98	8.21	8.18	6.66		_	cellular_component:integral component of membrane(GO:0016021)
AT1G04567	396	0	0	0	0	0.28		_	_
AT1G07230	2838	19.63	23.73	35.26	25.04	24.06	NPC1	K01114	molecular_function:acid phosphatase activity(GO:0003993);cellular_component:extracellular region(GO:0005576);cellular_component:plasma membrane(GO:0005886);biological_process:phospholipid catabolic process(GO:0009395);molecular_function:hydrolase activity, acting on ester bonds(GO:0016788)
AT1G07240	1900	40.44	27.39	50.59	34.75	34.23	UGT71C5	_	cellular_component:cytosol(GO:0005829);molecular_function:UDP-glycosyltransferase activity(GO:0008194);biological_process:abscisic acid metabolic process(GO:0009687);biological_process:drought recovery(GO:0009819);biological_process:positive regulation of seed germination(GO:0010030);molecular_function:abscisic acid glucosyltransferase activity(GO:0010294);molecular_function:transferase activity,…
AT1G07250	1850	23.08	28.24	44.96	30.49	25.7	UGT71C4	_	biological_process:metabolic process(GO:0008152);molecular_function:transferase activity, transferring glycosyl groups(GO:0016757);molecular_function:UDP-glucosyltransferase activity(GO:0035251);cellular_component:intracellular membrane-bounded organelle(GO:0043231);molecular_function:flavonol 3-O-glucosyltransferase activity(GO:0047893);molecular_function:quercetin 3-O-glucosyltransferase activi…
AT1G07260	1764	3.53	2.45	1.35	1.39	0.98	UGT71C3	_	biological_process:metabolic process(GO:0008152);molecular_function:UDP-glycosyltransferase activity(GO:0008194);molecular_function:transferase activity, transferring glycosyl groups(GO:0016757);cellular_component:intracellular membrane-bounded organelle(GO:0043231);molecular_function:quercetin 3-O-glucosyltransferase activity(GO:0080043);molecular_function:quercetin 7-O-glucosyltransferase activ…
AT1G07270	3574	0.4	0.49	0.13	0.54	0.26	CDC6B	K02213	molecular_function:protein binding(GO:0005515);cellular_component:nucleus(GO:0005634);biological_process:DNA replication(GO:0006260);biological_process:DNA replication initiation(GO:0006270);biological_process:cell cycle(GO:0007049);biological_process:cell division(GO:0051301);biological_process:regulation of cell cycle(GO:0051726)
AT1G07280	3455	22.12	46.35	27.7	30.77	21.87		_	biological_process:biological_process(GO:0008150)
AT1G04573	234	0	0	0	0	0		_	_
AT1G07290	2981	1.03	1.15	0.56	1.19	0.79	GONST2	K15356	cellular_component:Golgi membrane(GO:0000139);molecular_function:nucleotide-sugar transmembrane transporter activity(GO:0005338);cellular_component:plasma membrane(GO:0005886);biological_process:carbohydrate transport(GO:0008643);biological_process:nucleotide-sugar transport(GO:0015780);biological_process:GDP-mannose transport(GO:0015784);cellular_component:integral component of membrane(GO:00160…
AT1G07300	1548	2	1.68	0.74	0.82	1.45		_	molecular_function:molecular_function(GO:0003674);cellular_component:nucleus(GO:0005634);biological_process:biological_process(GO:0008150)
AT1G07310	1850	14.94	17.76	33.14	24.18	20.66		_	molecular_function:molecular_function(GO:0003674);cellular_component:nucleus(GO:0005634);biological_process:biological_process(GO:0008150)
AT1G07320	1563	53.09	58.52	80.82	61.31	58.22	RPL4	K02926	cellular_component:plastid large ribosomal subunit(GO:0000311);molecular_function:structural constituent of ribosome(GO:0003735);cellular_component:nucleus(GO:0005634);cellular_component:ribosome(GO:0005840);biological_process:translation(GO:0006412);molecular_function:poly(U) RNA binding(GO:0008266);cellular_component:chloroplast(GO:0009507);cellular_component:chloroplast thylakoid membrane(GO:0…
AT1G07330	3117	0.01	0.05	0	0	0.02		_	molecular_function:molecular_function(GO:0003674);cellular_component:nucleus(GO:0005634);biological_process:biological_process(GO:0008150)
AT1G07340	2029	0	0	0	0	0	STP2	_	molecular_function:sugar:proton symporter activity(GO:0005351);molecular_function:glucose transmembrane transporter activity(GO:0005355);cellular_component:plasma membrane(GO:0005886);cellular_component:integral component of plasma membrane(GO:0005887);biological_process:pollen development(GO:0009555);molecular_function:carbohydrate transmembrane transporter activity(GO:0015144);molecular_functio…
AT1G07350	2804	5.41	14.14	9.21	7.75	6.55	SR45A	_	molecular_function:nucleic acid binding(GO:0003676);molecular_function:RNA binding(GO:0003723);cellular_component:spliceosomal complex(GO:0005681);biological_process:mRNA processing(GO:0006397);biological_process:RNA splicing(GO:0008380);biological_process:response to high light intensity(GO:0009644);cellular_component:nuclear speck(GO:0016607);biological_process:regulation of RNA splicing(GO:004…
AT1G07360	2607	16.86	19.62	18.84	13.97	10.29		K12872	biological_process:spliceosomal snRNP assembly(GO:0000387);cellular_component:Prp19 complex(GO:0000974);molecular_function:DNA binding(GO:0003677);molecular_function:RNA binding(GO:0003723);molecular_function:mRNA binding(GO:0003729);cellular_component:nucleus(GO:0005634);molecular_function:U6 snRNA binding(GO:0017070);molecular_function:pre-mRNA binding(GO:0036002);biological_process:defense res…
AT1G07370	1517	5.27	9.43	8.5	9.85	8.41	PCNA	K04802	molecular_function:DNA binding(GO:0003677);molecular_function:protein binding(GO:0005515);cellular_component:nucleus(GO:0005634);cellular_component:nucleolus(GO:0005730);cellular_component:cytoplasm(GO:0005737);cellular_component:cytosol(GO:0005829);biological_process:DNA replication(GO:0006260);biological_process:regulation of DNA replication(GO:0006275);molecular_function:DNA polymerase process…
AT1G07380	4488	2.4	3.38	2.33	2.28	2.03		K12349	cellular_component:extracellular region(GO:0005576);cellular_component:cell(GO:0005623);cellular_component:vacuolar membrane(GO:0005774);cellular_component:endoplasmic reticulum(GO:0005783);molecular_function:ceramidase activity(GO:0017040);biological_process:cellular response to oxidative stress(GO:0034599);biological_process:cellular sphingolipid homeostasis(GO:0090156)
AT1G07390	5280	0.26	0.25	0.04	0.2	0.22	AtRLP1	_	biological_process:signal transduction(GO:0007165)
AT1G07400	858	0.32	1.08	0.13	0.22	0.32	HSP17.8	K13993	molecular_function:protein binding(GO:0005515);cellular_component:cytoplasm(GO:0005737);biological_process:response to oxidative stress(GO:0006979);biological_process:response to heat(GO:0009408);molecular_function:protein self-association(GO:0043621)
AT1G07410	1495	1.23	2	0.97	1.33	1.89	RABA2B	_	molecular_function:GTPase activity(GO:0003924);molecular_function:GTP binding(GO:0005525);cellular_component:endosome(GO:0005768);cellular_component:Golgi apparatus(GO:0005794);cellular_component:plasma membrane(GO:0005886);cellular_component:cell plate(GO:0009504);cellular_component:endosome membrane(GO:0010008);biological_process:protein transport(GO:0015031);biological_process:cell wall biogen…
AT1G07420	2948	10.47	11.17	7.66	14.36	13.44	SMO2-2	_	molecular_function:C-4 methylsterol oxidase activity(GO:0000254);molecular_function:iron ion binding(GO:0005506);cellular_component:endoplasmic reticulum(GO:0005783);cellular_component:endoplasmic reticulum membrane(GO:0005789);biological_process:embryo development ending in seed dormancy(GO:0009793);cellular_component:chloroplast envelope(GO:0009941);cellular_component:integral component of memb…
AT1G07430	2083	0.71	1.12	2.53	1.07	1.11	AIP1	K14497	molecular_function:protein serine/threonine phosphatase activity(GO:0004722);molecular_function:potassium channel activity(GO:0005267);cellular_component:plasma membrane(GO:0005886);biological_process:protein dephosphorylation(GO:0006470);biological_process:negative regulation of abscisic acid-activated signaling pathway(GO:0009788);biological_process:positive regulation of gibberellic acid media…
AT1G07440	1607	55	54.94	65.91	70.51	65.48		_	cellular_component:cellular_component(GO:0005575);molecular_function:oxidoreductase activity(GO:0016491);biological_process:response to cadmium ion(GO:0046686);biological_process:response to karrikin(GO:0080167)
AT1G07450	1411	0.22	0.22	0	0.09	0.23		K08081	molecular_function:oxidoreductase activity(GO:0016491);biological_process:oxidation-reduction process(GO:0055114)
AT1G07460	1143	0	0	0	0	0		_	cellular_component:plasma membrane(GO:0005886);biological_process:biological_process(GO:0008150);molecular_function:carbohydrate binding(GO:0030246);cellular_component:anchored component of membrane(GO:0031225)
AT1G07470	3190	14.47	13.14	18.58	16.59	14.72		K03122	molecular_function:sequence-specific DNA binding transcription factor activity(GO:0003700);cellular_component:nucleus(GO:0005634);cellular_component:transcription factor TFIIA complex(GO:0005672);biological_process:transcription, DNA-templated(GO:0006351);biological_process:transcription initiation from RNA polymerase II promoter(GO:0006367)
AT1G04577	238	0	0	0	0.19	0		_	_
AT1G07473	924	0.12	0.35	0	0	0.18		_	molecular_function:molecular_function(GO:0003674);cellular_component:nucleus(GO:0005634);biological_process:biological_process(GO:0008150)
AT1G04583	600	0	0	0	0	0		_	_
AT1G07476	945	0	0	0	0	0		_	molecular_function:molecular_function(GO:0003674);biological_process:biological_process(GO:0008150);cellular_component:chloroplast(GO:0009507);cellular_component:integral component of membrane(GO:0016021)
AT1G07480	3522	9.29	9.78	12.57	10.36	8.16		K03122	molecular_function:sequence-specific DNA binding transcription factor activity(GO:0003700);cellular_component:nucleus(GO:0005634);cellular_component:transcription factor TFIIA complex(GO:0005672);biological_process:transcription, DNA-templated(GO:0006351);biological_process:transcription initiation from RNA polymerase II promoter(GO:0006367)
AT1G04587	291	0.19	0.19	0	0	0.38		_	_
AT1G07485	747	0.49	0.17	0	0.21	0.42		_	molecular_function:molecular_function(GO:0003674);cellular_component:cellular_component(GO:0005575);biological_process:biological_process(GO:0008150)
AT1G07490	642	2.03	3.75	4.5	4.97	4.33	RTFL3	_	molecular_function:molecular_function(GO:0003674);cellular_component:nucleus(GO:0005634);biological_process:shoot system development(GO:0048367)
AT1G07510	7965	3.98	4.12	3.37	2.75	2.5	FTSH10	K08956	molecular_function:metalloendopeptidase activity(GO:0004222);molecular_function:ATP binding(GO:0005524);cellular_component:mitochondrion(GO:0005739);cellular_component:mitochondrial inner membrane(GO:0005743);biological_process:proteolysis(GO:0006508);molecular_function:zinc ion binding(GO:0008270);cellular_component:chloroplast thylakoid membrane(GO:0009535);cellular_component:plastid(GO:0009536…
AT1G07500	266	0	0	0	0	0	SMR5	_	molecular_function:protein kinase inhibitor activity(GO:0004860);molecular_function:protein binding(GO:0005515);cellular_component:nucleus(GO:0005634);biological_process:cellular response to DNA damage stimulus(GO:0006974);biological_process:cell cycle(GO:0007049)
AT1G07520	2852	0	0	0	0	0		_	molecular_function:sequence-specific DNA binding transcription factor activity(GO:0003700);cellular_component:nucleus(GO:0005634);biological_process:transcription, DNA-templated(GO:0006351);biological_process:response to chitin(GO:0010200)
AT1G07530	2927	19.42	19.98	14.78	17.26	17.14	SCL14	_	molecular_function:sequence-specific DNA binding transcription factor activity(GO:0003700);cellular_component:nucleus(GO:0005634);cellular_component:cytosol(GO:0005829);biological_process:transcription, DNA-templated(GO:0006351);biological_process:regulation of transcription, DNA-templated(GO:0006355);biological_process:response to xenobiotic stimulus(GO:0009410);molecular_function:sequence-speci…
AT1G07540	3522	0	0	0	0	0	TRP5	_	cellular_component:nuclear telomere cap complex(GO:0000783);molecular_function:DNA binding(GO:0003677);molecular_function:double-stranded telomeric DNA binding(GO:0003691);cellular_component:nucleus(GO:0005634);biological_process:transcription, DNA-templated(GO:0006351);biological_process:regulation of transcription, DNA-templated(GO:0006355);biological_process:telomeric loop formation(GO:0031627)
AT1G04593	580	0	0	0	0.1	0		_	_
AT1G07550	4028	0	0	0	0	0		_	molecular_function:protein serine/threonine kinase activity(GO:0004674);molecular_function:ATP binding(GO:0005524);cellular_component:plasma membrane(GO:0005886);biological_process:protein phosphorylation(GO:0006468);cellular_component:integral component of membrane(GO:0016021);molecular_function:kinase activity(GO:0016301);biological_process:phosphorylation(GO:0016310)
AT1G07560	3834	0	0	0	0	0		_	molecular_function:protein serine/threonine kinase activity(GO:0004674);molecular_function:ATP binding(GO:0005524);cellular_component:plasma membrane(GO:0005886);biological_process:protein phosphorylation(GO:0006468);cellular_component:integral component of membrane(GO:0016021);molecular_function:kinase activity(GO:0016301);biological_process:phosphorylation(GO:0016310)
AT1G07570	2632	0.69	0.55	0.5	0.62	0.84	APK1A	_	molecular_function:protein serine/threonine kinase activity(GO:0004674);molecular_function:transmembrane receptor protein serine/threonine kinase activity(GO:0004675);molecular_function:protein tyrosine kinase activity(GO:0004713);molecular_function:ATP binding(GO:0005524);cellular_component:plasma membrane(GO:0005886);biological_process:protein phosphorylation(GO:0006468);biological_process:defe…
AT1G04597	267	0	0	0	0	0		_	_
AT1G07580	73	0	0	0	0	0		_	cellular_component:cellular_component(GO:0005575);biological_process:translation(GO:0006412);biological_process:translational elongation(GO:0006414);molecular_function:triplet codon-amino acid adaptor activity(GO:0030533)
AT1G07590	2915	140.52	103.57	202.86	109.95	137.44		_	cellular_component:mitochondrion(GO:0005739);biological_process:response to cadmium ion(GO:0046686)
AT1G07600	418	0	0	0	0	0	MT1A	_	molecular_function:copper ion binding(GO:0005507);biological_process:response to high light intensity(GO:0009644);biological_process:response to copper ion(GO:0046688);molecular_function:metal ion binding(GO:0046872)
AT1G04603	551	0	0	0	0	0		_	_
AT1G07610	702	4.51	4.55	12.22	3.28	2.89	MT1C	_	molecular_function:copper ion binding(GO:0005507);cellular_component:cytosolic ribosome(GO:0022626);biological_process:response to copper ion(GO:0046688)
AT1G07615	2117	8.41	7.41	8.75	9.71	7.46	ATOBGM	_	cellular_component:cytoplasm(GO:0005737)
AT1G07620	2500	5.96	2.91	0.36	1.81	2.48	ATOBGM	_	cellular_component:nucleus(GO:0005634)
AT1G04607	421	0	0	0	0	0		_	_
AT1G07630	2885	14.66	9.89	6.54	9.45	9.06	PLL5	_	cellular_component:nucleosome(GO:0000786);molecular_function:DNA binding(GO:0003677);molecular_function:protein serine/threonine phosphatase activity(GO:0004722);cellular_component:nucleus(GO:0005634);cellular_component:plasma membrane(GO:0005886);biological_process:protein dephosphorylation(GO:0006470);molecular_function:metal ion binding(GO:0046872);molecular_function:protein heterodimerization…
AT1G07640	3383	3.03	3.07	1.74	2.92	2.3	OBP2	_	biological_process:regionalization(GO:0003002);molecular_function:DNA binding(GO:0003677);molecular_function:sequence-specific DNA binding transcription factor activity(GO:0003700);cellular_component:nucleus(GO:0005634);biological_process:transcription, DNA-templated(GO:0006351);biological_process:regulation of transcription, DNA-templated(GO:0006355);biological_process:response to wounding(GO:00…
AT1G07650	7626	18.82	9.75	5.65	14.14	12.24		_	molecular_function:protein kinase activity(GO:0004672);molecular_function:protein serine/threonine kinase activity(GO:0004674);molecular_function:ATP binding(GO:0005524);cellular_component:plasma membrane(GO:0005886);biological_process:protein phosphorylation(GO:0006468);biological_process:transmembrane receptor protein tyrosine kinase signaling pathway(GO:0007169);cellular_component:integral com…
AT1G07645	1000	0	0	0	0	0	ATDSI-1VOC	_	molecular_function:catalytic activity(GO:0003824);cellular_component:extracellular region(GO:0005576);biological_process:response to osmotic stress(GO:0006970);biological_process:response to water deprivation(GO:0009414)
AT1G07660	903	16.08	13.35	15.44	13.28	15.49		K11254	molecular_function:DNA binding(GO:0003677);cellular_component:nucleus(GO:0005634);cellular_component:vacuolar membrane(GO:0005774);cellular_component:Golgi apparatus(GO:0005794);cellular_component:cytosol(GO:0005829);cellular_component:plasma membrane(GO:0005886);cellular_component:plasmodesma(GO:0009506);cellular_component:chloroplast(GO:0009507)
AT1G07670	4588	5.91	7.07	6.74	5.63	5.18	ECA4	K01537	molecular_function:calcium-transporting ATPase activity(GO:0005388);molecular_function:ATP binding(GO:0005524);cellular_component:nucleus(GO:0005634);cellular_component:endoplasmic reticulum(GO:0005783);cellular_component:plasma membrane(GO:0005886);cellular_component:integral component of membrane(GO:0016021);molecular_function:metal ion binding(GO:0046872)
AT1G07680	1175	0	0	0	0	0		_	molecular_function:molecular_function(GO:0003674);cellular_component:extracellular region(GO:0005576);biological_process:biological_process(GO:0008150);cellular_component:integral component of membrane(GO:0016021)
AT1G07690	1232	0	0	0	0	0		_	molecular_function:molecular_function(GO:0003674);cellular_component:integral component of membrane(GO:0016021)
AT1G07700	1796	14.45	16.22	4.84	12.55	13.23		_	cellular_component:cytoplasm(GO:0005737);biological_process:glycerol ether metabolic process(GO:0006662);cellular_component:chloroplast(GO:0009507);cellular_component:chloroplast stroma(GO:0009570);biological_process:oxidation-reduction process(GO:0055114)
AT1G07705	4603	6.16	7.7	3.37	4.68	4.58		_	biological_process:nuclear-transcribed mRNA catabolic process, deadenylation-dependent decay(GO:0000288);cellular_component:cytoplasmic mRNA processing body(GO:0000932);cellular_component:nucleus(GO:0005634);biological_process:regulation of transcription, DNA-templated(GO:0006355);cellular_component:chloroplast(GO:0009507);biological_process:negative regulation of translation(GO:0017148);cellular…
AT1G07702	81	0	0	0	0	0		_	biological_process:rRNA modification(GO:0000154);molecular_function:molecular_function(GO:0003674);cellular_component:small nucleolar ribonucleoprotein complex(GO:0005732)
AT1G07710	2187	0.06	0.03	0.06	0.04	0.02		_	biological_process:biological_process(GO:0008150);cellular_component:integral component of membrane(GO:0016021)
AT1G07720	2098	16.67	8.05	12.15	10.3	12.15	KCS3	K15397	cellular_component:endoplasmic reticulum(GO:0005783);biological_process:fatty acid biosynthetic process(GO:0006633);biological_process:response to cold(GO:0009409);biological_process:response to light stimulus(GO:0009416);cellular_component:membrane(GO:0016020);molecular_function:transferase activity, transferring acyl groups(GO:0016746)
AT1G04623	239	0	0	0	0	0		_	_
AT1G07725	2472	0	0	0	0	0	ATEXO70H6	K07195	cellular_component:exocyst(GO:0000145);cellular_component:cytoplasm(GO:0005737);biological_process:exocytosis(GO:0006887);biological_process:vesicle docking involved in exocytosis(GO:0006904);cellular_component:pollen tube(GO:0090406)
AT1G07728	2415	0.09	0.02	0.02	0.12	0.05		_	molecular_function:molecular_function(GO:0003674);cellular_component:cellular_component(GO:0005575);biological_process:biological_process(GO:0008150)
AT1G07740	3067	1.69	1.44	1.96	2.09	1.76		_	molecular_function:molecular_function(GO:0003674);cellular_component:mitochondrion(GO:0005739);biological_process:biological_process(GO:0008150)
AT1G07730	1170	0	0	0.05	0	0	DIR25	_	molecular_function:molecular_function(GO:0003674);cellular_component:extracellular region(GO:0005576);biological_process:biological_process(GO:0008150)
AT1G07745	2354	3.36	2.74	2.48	3.86	3.44	RAD51D	K10871	molecular_function:recombinase activity(GO:0000150);molecular_function:four-way junction DNA binding(GO:0000400);biological_process:meiotic DNA recombinase assembly(GO:0000707);molecular_function:DNA binding(GO:0003677);molecular_function:double-stranded DNA binding(GO:0003690);molecular_function:single-stranded DNA binding(GO:0003697);molecular_function:endodeoxyribonuclease activity(GO:0004520)…
AT1G07747	288	0	0	0	0	0		_	biological_process:proteolysis(GO:0006508);biological_process:lipid transport(GO:0006869);molecular_function:peptidase activity(GO:0008233)
AT1G07750	2058	17.9	15.23	24.8	11.31	16.93		_	molecular_function:copper ion binding(GO:0005507);cellular_component:Golgi apparatus(GO:0005794);cellular_component:cytosol(GO:0005829);biological_process:biological_process(GO:0008150);molecular_function:zinc ion binding(GO:0008270);cellular_component:plasmodesma(GO:0009506);molecular_function:nutrient reservoir activity(GO:0045735)
AT1G07760	72	0	0	0	0	0		_	cellular_component:cellular_component(GO:0005575);biological_process:translation(GO:0006412);biological_process:translational elongation(GO:0006414);molecular_function:triplet codon-amino acid adaptor activity(GO:0030533)
AT1G07770	2381	46.18	33.65	56.23	41.62	58.89	RPS15AA	K02957	molecular_function:structural constituent of ribosome(GO:0003735);cellular_component:cell wall(GO:0005618);cellular_component:mitochondrion(GO:0005739);cellular_component:vacuolar membrane(GO:0005774);cellular_component:Golgi apparatus(GO:0005794);cellular_component:cytosol(GO:0005829);cellular_component:plasma membrane(GO:0005886);biological_process:translation(GO:0006412);cellular_component:pla…
AT1G07780	2913	1.52	1.66	1.12	1.45	1.41	PAI1	_	biological_process:tryptophan biosynthetic process(GO:0000162);molecular_function:phosphoribosylanthranilate isomerase activity(GO:0004640);biological_process:tryptophan metabolic process(GO:0006568);cellular_component:chloroplast(GO:0009507)
AT1G07790	853	12.32	19.1	25.32	20.85	22.66	HTB1	K11252	cellular_component:nucleosome(GO:0000786);molecular_function:DNA binding(GO:0003677);molecular_function:protein binding(GO:0005515);cellular_component:nucleus(GO:0005634);cellular_component:chloroplast(GO:0009507);molecular_function:protein heterodimerization activity(GO:0046982)
AT1G07795	825	0	0	0	0	0.07		_	molecular_function:molecular_function(GO:0003674);biological_process:biological_process(GO:0008150);cellular_component:integral component of membrane(GO:0016021)
AT1G07810	4652	10.84	11.48	15.79	12.88	11.84	ECA1	K01537	molecular_function:calcium-transporting ATPase activity(GO:0005388);molecular_function:ATP binding(GO:0005524);cellular_component:nucleus(GO:0005634);cellular_component:vacuolar membrane(GO:0005774);cellular_component:endoplasmic reticulum(GO:0005783);cellular_component:endoplasmic reticulum membrane(GO:0005789);cellular_component:plasma membrane(GO:0005886);biological_process:calcium ion transpo…
AT1G07820	978	21.59	24.87	40.84	33	34.2		K11254	molecular_function:DNA binding(GO:0003677);cellular_component:nucleus(GO:0005634);cellular_component:Golgi apparatus(GO:0005794);cellular_component:cytosol(GO:0005829)
AT1G07830	1678	21.47	14.83	24.5	22.75	23.06		K17428	molecular_function:structural constituent of ribosome(GO:0003735);cellular_component:mitochondrion(GO:0005739);cellular_component:ribosome(GO:0005840);biological_process:translation(GO:0006412)
AT1G07840	2684	10.24	8.58	4.83	9.43	8.19		K14765	molecular_function:molecular_function(GO:0003674)
AT1G07850	2521	0	0	0	0	0		_	cellular_component:Golgi apparatus(GO:0005794);molecular_function:transferase activity, transferring glycosyl groups(GO:0016757)
AT1G07870	3319	8.58	3.16	1.39	3.3	2.87		_	molecular_function:protein kinase activity(GO:0004672);molecular_function:ATP binding(GO:0005524);cellular_component:nucleus(GO:0005634);cellular_component:plasma membrane(GO:0005886);biological_process:protein phosphorylation(GO:0006468);biological_process:defense response(GO:0006952);cellular_component:integral component of membrane(GO:0016021);molecular_function:kinase activity(GO:0016301)
AT1G07860	521	0	0	0	0	0		_	molecular_function:molecular_function(GO:0003674);cellular_component:mitochondrion(GO:0005739);biological_process:biological_process(GO:0008150);cellular_component:integral component of membrane(GO:0016021)
AT1G07880	1963	0.83	0.79	0.1	1.2	0.82	MPK13	K04371	molecular_function:MAP kinase activity(GO:0004707);molecular_function:protein binding(GO:0005515);molecular_function:ATP binding(GO:0005524);cellular_component:nucleus(GO:0005634);cellular_component:cytoplasm(GO:0005737);biological_process:signal transduction(GO:0007165);biological_process:lateral root formation(GO:0010311);biological_process:regulation of gene expression(GO:0010468);molecular_fu…
AT1G07885	1004	0.27	0.18	0	0	0		_	molecular_function:molecular_function(GO:0003674);cellular_component:cellular_component(GO:0005575);biological_process:biological_process(GO:0008150)
AT1G07890	2385	167.75	217.97	233.43	151.38	176.55	APX1	K00434	biological_process:response to reactive oxygen species(GO:0000302);molecular_function:cytochrome-c peroxidase activity(GO:0004130);molecular_function:peroxidase activity(GO:0004601);cellular_component:cell wall(GO:0005618);cellular_component:cytoplasm(GO:0005737);cellular_component:Golgi apparatus(GO:0005794);cellular_component:cytosol(GO:0005829);cellular_component:plasma membrane(GO:0005886);bi…
AT1G07900	1177	4.38	2.21	0.75	0.5	0.6	LBD1	_	cellular_component:nucleus(GO:0005634);cellular_component:mitochondrion(GO:0005739);biological_process:biological_process(GO:0008150)
AT1G07902	1223	2.04	1.6	2.09	2.6	0.93		_	_
AT1G07901	153	9.56	8.57	1.45	7.25	13.43		_	molecular_function:molecular_function(GO:0003674);cellular_component:mitochondrion(GO:0005739);biological_process:biological_process(GO:0008150)
AT1G07910	9209	6.74	5.01	2.06	4.85	3.15	ATRNL	_	molecular_function:mRNA binding(GO:0003729);molecular_function:RNA ligase (ATP) activity(GO:0003972);molecular_function:2',3'-cyclic-nucleotide 3'-phosphodiesterase activity(GO:0004113);molecular_function:endonuclease activity(GO:0004519);molecular_function:ATP binding(GO:0005524);cellular_component:nucleus(GO:0005634);cellular_component:cytoplasm(GO:0005737);cellular_component:polysome(GO:000584…
AT1G07920	2551	172.97	129.23	179.89	140.77	109.65	A4	K03231	molecular_function:translation elongation factor activity(GO:0003746);cellular_component:nucleolus(GO:0005730);cellular_component:cytoplasm(GO:0005737);cellular_component:mitochondrion(GO:0005739);cellular_component:vacuolar membrane(GO:0005774);cellular_component:Golgi apparatus(GO:0005794);cellular_component:cytosol(GO:0005829);cellular_component:plasma membrane(GO:0005886);cellular_component:p…
AT1G07930	2634	121.1	115.67	154.69	106.77	97.41	A4	_	molecular_function:mRNA binding(GO:0003729);molecular_function:translation elongation factor activity(GO:0003746);cellular_component:cytoplasm(GO:0005737);cellular_component:mitochondrion(GO:0005739);cellular_component:vacuole(GO:0005773);cellular_component:Golgi apparatus(GO:0005794);cellular_component:cytosol(GO:0005829);cellular_component:plasmodesma(GO:0009506)
AT1G07940	2597	57.7	55.51	71.65	53.64	47.3	A4	K03231	molecular_function:translation elongation factor activity(GO:0003746);cellular_component:cytoplasm(GO:0005737);cellular_component:mitochondrion(GO:0005739);cellular_component:Golgi apparatus(GO:0005794);cellular_component:cytosol(GO:0005829);cellular_component:plasma membrane(GO:0005886);cellular_component:plasmodesma(GO:0009506)
AT1G07950	1437	14.96	13.07	13.37	15.93	20.88	MED22B	K15139	cellular_component:nucleus(GO:0005634)
AT1G07960	2172	7.65	5.32	1.7	6.8	6.38	PDIL5-1	_	molecular_function:protein disulfide isomerase activity(GO:0003756);cellular_component:endoplasmic reticulum(GO:0005783);biological_process:protein folding(GO:0006457);cellular_component:chloroplast(GO:0009507);biological_process:response to endoplasmic reticulum stress(GO:0034976);biological_process:cell redox homeostasis(GO:0045454)
AT1G07970	3589	6.85	6	7.04	8.26	6.55		_	molecular_function:molecular_function(GO:0003674);cellular_component:nucleus(GO:0005634);biological_process:biological_process(GO:0008150);cellular_component:integral component of membrane(GO:0016021)
AT1G07980	1964	7.75	4.93	6.4	7.27	5.57	NF-YC10	_	molecular_function:sequence-specific DNA binding transcription factor activity(GO:0003700);cellular_component:nucleus(GO:0005634);biological_process:regulation of transcription, DNA-templated(GO:0006355);molecular_function:protein heterodimerization activity(GO:0046982)
AT1G07985	942	0.29	0.29	2.71	0.34	0.88		_	molecular_function:molecular_function(GO:0003674);cellular_component:mitochondrion(GO:0005739);biological_process:biological_process(GO:0008150)
AT1G07990	6244	15.78	18	11.11	13.3	10.69		_	biological_process:biological_process(GO:0008150)
AT1G08000	2487	2.98	3.54	4.36	4.11	4.47	GATA10	_	molecular_function:RNA polymerase II regulatory region sequence-specific DNA binding(GO:0000977);molecular_function:RNA polymerase II transcription factor binding(GO:0001085);molecular_function:RNA polymerase II transcription regulatory region sequence-specific DNA binding transcription factor activity involved in positive regulation of transcription(GO:0001228);molecular_function:chromatin bindi…
AT1G08005	444	0	0	0	0	0		_	molecular_function:molecular_function(GO:0003674);cellular_component:cellular_component(GO:0005575);biological_process:biological_process(GO:0008150)
AT1G08010	2238	3.36	4.18	4.83	4.57	3.74	GATA11	_	molecular_function:RNA polymerase II regulatory region sequence-specific DNA binding(GO:0000977);molecular_function:RNA polymerase II transcription factor binding(GO:0001085);molecular_function:RNA polymerase II transcription regulatory region sequence-specific DNA binding transcription factor activity involved in positive regulation of transcription(GO:0001228);molecular_function:chromatin bindi…
AT1G08030	3919	8.36	6.33	2.65	7.13	6.08	TPST	_	cellular_component:Golgi membrane(GO:0000139);cellular_component:endosome(GO:0005768);cellular_component:Golgi apparatus(GO:0005794);cellular_component:trans-Golgi network(GO:0005802);molecular_function:protein-tyrosine sulfotransferase activity(GO:0008476);biological_process:response to auxin(GO:0009733);biological_process:regulation of root meristem growth(GO:0010082);biological_process:negativ…
AT1G08035	912	0	0.03	0.03	0.05	0.08	SMR16	_	molecular_function:protein kinase inhibitor activity(GO:0004860);cellular_component:mitochondrion(GO:0005739);biological_process:cell cycle(GO:0007049)
AT1G08040	3456	7.62	8.09	5.26	9.13	8.5		_	cellular_component:nucleus(GO:0005634);cellular_component:endosome(GO:0005768);cellular_component:Golgi apparatus(GO:0005794);cellular_component:trans-Golgi network(GO:0005802);biological_process:biological_process(GO:0008150);cellular_component:integral component of membrane(GO:0016021);molecular_function:transferase activity, transferring glycosyl groups(GO:0016757)
AT1G08050	2788	4.55	3.14	2.97	2.43	2.9		_	molecular_function:ubiquitin-protein transferase activity(GO:0004842);cellular_component:extracellular region(GO:0005576);cellular_component:plasma membrane(GO:0005886);molecular_function:zinc ion binding(GO:0008270)
AT1G08060	9381	1.99	2.48	1.25	1.74	1.2	MOM	_	molecular_function:helicase activity(GO:0004386);molecular_function:ATP binding(GO:0005524);cellular_component:nucleus(GO:0005634);biological_process:chromatin silencing(GO:0006342);biological_process:maintenance of chromatin silencing(GO:0006344);biological_process:transcription, DNA-templated(GO:0006351);biological_process:gene silencing by RNA(GO:0031047);biological_process:methylation(GO:0032…
AT1G08065	1808	0	0	0	0	0	ACA5	K01674	molecular_function:carbonate dehydratase activity(GO:0004089);cellular_component:cytoplasm(GO:0005737);biological_process:one-carbon metabolic process(GO:0006730);molecular_function:zinc ion binding(GO:0008270)
AT1G08070	2471	0.68	0.71	0.24	0.71	0.45	PCMP-H12	_	molecular_function:RNA binding(GO:0003723);molecular_function:endonuclease activity(GO:0004519);biological_process:mRNA processing(GO:0006397);molecular_function:zinc ion binding(GO:0008270);cellular_component:chloroplast(GO:0009507);biological_process:chloroplast RNA processing(GO:0031425);biological_process:chloroplast RNA modification(GO:1900865)
AT1G08080	1621	0.06	0.06	0.48	0.1	0.36	ACA7	K01674	molecular_function:carbonate dehydratase activity(GO:0004089);biological_process:one-carbon metabolic process(GO:0006730);molecular_function:zinc ion binding(GO:0008270);cellular_component:chloroplast(GO:0009507);cellular_component:chloroplast stroma(GO:0009570)
AT1G08090	2300	0	0	0.05	0	0.05	NRT2.1	K02575	cellular_component:plasma membrane(GO:0005886);biological_process:response to nitrate(GO:0010167);molecular_function:nitrate transmembrane transporter activity(GO:0015112);biological_process:nitrate transport(GO:0015706);cellular_component:membrane(GO:0016020);cellular_component:integral component of membrane(GO:0016021);biological_process:nitrate assimilation(GO:0042128);biological_process:later…
AT1G08100	1951	0	0	0	0	0	NRT2.2	K02575	cellular_component:plasma membrane(GO:0005886);molecular_function:nitrate transmembrane transporter activity(GO:0015112);biological_process:nitrate transport(GO:0015706);cellular_component:integral component of membrane(GO:0016021);biological_process:nitrate assimilation(GO:0042128);biological_process:lateral root development(GO:0048527);biological_process:transmembrane transport(GO:0055085)
AT1G08110	2682	46.18	43.6	47.72	50.29	59.28		K01759	molecular_function:lactoylglutathione lyase activity(GO:0004462);molecular_function:calmodulin binding(GO:0005516);cellular_component:cytosol(GO:0005829);biological_process:carbohydrate metabolic process(GO:0005975);cellular_component:chloroplast(GO:0009507);biological_process:methylglyoxal catabolic process to D-lactate(GO:0019243);biological_process:response to cadmium ion(GO:0046686);molecular…
AT1G08115	165	0	0	0	0	0		_	biological_process:mRNA splicing, via spliceosome(GO:0000398);cellular_component:U1 snRNP(GO:0005685)
AT1G08120	1047	0.1	0	0	0	0		_	cellular_component:mitochondrion(GO:0005739)
AT1G04643	885	0	0	0	0	0		_	_
AT1G08125	2749	10.08	9.57	10.46	9.69	7.51		_	cellular_component:nucleus(GO:0005634)
AT1G08130	5284	7.12	10.34	4.07	8.29	5.65	LIG1	K10747	biological_process:single strand break repair(GO:0000012);molecular_function:DNA binding(GO:0003677);molecular_function:DNA ligase (ATP) activity(GO:0003910);molecular_function:ATP binding(GO:0005524);cellular_component:nucleus(GO:0005634);cellular_component:nucleolus(GO:0005730);cellular_component:mitochondrion(GO:0005739);biological_process:DNA replication(GO:0006260);biological_process:lagging…
AT1G08135	3049	0	0	0	0	0	CHX6B	_	molecular_function:monovalent cation:proton antiporter activity(GO:0005451);cellular_component:nucleus(GO:0005634);biological_process:cation transport(GO:0006812);biological_process:potassium ion transport(GO:0006813);biological_process:regulation of pH(GO:0006885);cellular_component:endomembrane system(GO:0012505);molecular_function:solute:proton antiporter activity(GO:0015299);cellular_componen…
AT1G08140	3295	0	0	0	0	0	CHX6A	_	molecular_function:monovalent cation:proton antiporter activity(GO:0005451);cellular_component:nucleus(GO:0005634);biological_process:cation transport(GO:0006812);biological_process:potassium ion transport(GO:0006813);biological_process:regulation of pH(GO:0006885);cellular_component:endomembrane system(GO:0012505);molecular_function:solute:proton antiporter activity(GO:0015299);molecular_functio…
AT1G08150	3038	0	0	0.02	0	0	CHX5	_	molecular_function:monovalent cation:proton antiporter activity(GO:0005451);biological_process:cation transport(GO:0006812);biological_process:potassium ion transport(GO:0006813);biological_process:regulation of pH(GO:0006885);cellular_component:endomembrane system(GO:0012505);molecular_function:solute:proton antiporter activity(GO:0015299);molecular_function:sodium:proton antiporter activity(GO:…
AT1G08160	1020	2.44	2.14	2.12	2.54	2.18		_	molecular_function:molecular_function(GO:0003674);biological_process:biological_process(GO:0008150);cellular_component:integral component of membrane(GO:0016021)
AT1G08165	868	1.4	2.04	1	1.31	0.93		_	molecular_function:molecular_function(GO:0003674);cellular_component:nucleus(GO:0005634);biological_process:biological_process(GO:0008150)
AT1G08170	938	0.06	0.06	0.12	0.15	0		K11252	cellular_component:nucleosome(GO:0000786);molecular_function:DNA binding(GO:0003677);cellular_component:nucleus(GO:0005634);molecular_function:protein heterodimerization activity(GO:0046982)
AT1G08180	958	4.02	4.85	6.55	3.86	3.48	SMR2	_	molecular_function:protein kinase inhibitor activity(GO:0004860);molecular_function:protein binding(GO:0005515);cellular_component:nucleus(GO:0005634);biological_process:cell cycle(GO:0007049)
AT1G08190	6029	24.21	29.03	23.71	24.36	18.06	VPS41	K20184	molecular_function:nucleotide binding(GO:0000166);cellular_component:nucleus(GO:0005634);cellular_component:late endosome(GO:0005770);biological_process:protein targeting to vacuole(GO:0006623);biological_process:gravitropism(GO:0009630);biological_process:vesicle-mediated transport(GO:0016192);cellular_component:HOPS complex(GO:0030897);cellular_component:CORVET complex(GO:0033263);biological_pr…
AT1G08200	3027	76.2	101.29	94.76	114.88	104.95	AXS2	K12449	molecular_function:catalytic activity(GO:0003824);cellular_component:nucleus(GO:0005634);cellular_component:cytoplasm(GO:0005737);cellular_component:cytosol(GO:0005829);biological_process:nucleotide-sugar biosynthetic process(GO:0009226);molecular_function:UDP-glucuronate decarboxylase activity(GO:0048040);cellular_component:apoplast(GO:0048046);molecular_function:coenzyme binding(GO:0050662);bio…
AT1G08210	3771	6.85	5.54	7.04	8.68	9.17		_	cellular_component:extracellular region(GO:0005576);biological_process:proteolysis(GO:0006508);cellular_component:plant-type cell wall(GO:0009505);cellular_component:anchored component of membrane(GO:0031225)
AT1G08220	2369	3.21	2.78	0.76	2.42	2.79		K18192	molecular_function:molecular_function(GO:0003674);cellular_component:mitochondrion(GO:0005739)
AT1G08230	3376	2.5	3.05	4.13	2.31	3.87	GAT1	_	cellular_component:plasma membrane(GO:0005886);molecular_function:gamma-aminobutyric acid transmembrane transporter activity(GO:0015185);biological_process:gamma-aminobutyric acid transport(GO:0015812)
AT1G08240	72	0	0	0	0	0		_	cellular_component:cellular_component(GO:0005575);biological_process:translation(GO:0006412);biological_process:translational elongation(GO:0006414);molecular_function:triplet codon-amino acid adaptor activity(GO:0030533)
AT1G08250	1834	0	0	0	0	0
AT1G08260	18039	1.92	1.42	0.37	1.47	0.82	POL2A	K02324	biological_process:mitotic cell cycle(GO:0000278);molecular_function:DNA binding(GO:0003677);molecular_function:DNA-directed DNA polymerase activity(GO:0003887);cellular_component:nucleus(GO:0005634);biological_process:leading strand elongation(GO:0006272);biological_process:base-excision repair, gap-filling(GO:0006287);biological_process:nucleotide-excision repair, DNA gap filling(GO:0006297);mo…
AT1G08270	1239	0.45	0.76	0.27	0.32	0.23		K12196	_
AT1G08280	2095	2.41	1.2	0.85	1.9	1.33	GALT29A	_	cellular_component:Golgi membrane(GO:0000139);molecular_function:protein binding(GO:0005515);cellular_component:Golgi apparatus(GO:0005794);molecular_function:sialyltransferase activity(GO:0008373);molecular_function:galactosyltransferase activity(GO:0008378);biological_process:oligosaccharide metabolic process(GO:0009311);cellular_component:membrane(GO:0016020);cellular_component:integral compon…
AT1G08290	3382	1.32	0.14	0.32	0.12	0.23	WIP3	_	molecular_function:nucleic acid binding(GO:0003676);molecular_function:sequence-specific DNA binding transcription factor activity(GO:0003700);cellular_component:nucleus(GO:0005634);biological_process:transcription, DNA-templated(GO:0006351);biological_process:regulation of transcription, DNA-templated(GO:0006355);molecular_function:zinc ion binding(GO:0008270);molecular_function:metal ion bindin…
AT1G08300	4050	1.59	1.07	0.59	1.17	1.21	NVL	_	molecular_function:molecular_function(GO:0003674);cellular_component:nucleus(GO:0005634);biological_process:embryo development ending in seed dormancy(GO:0009793);biological_process:leaf vascular tissue pattern formation(GO:0010305);biological_process:root development(GO:0048364)
AT1G08310	1806	0.31	0.13	0	0	0.03		_	molecular_function:catalytic activity(GO:0003824);cellular_component:nucleus(GO:0005634);molecular_function:hydrolase activity(GO:0016787)
AT1G08315	1211	0.4	0.23	0.28	0.23	0.28		_	cellular_component:mitochondrion(GO:0005739)
AT1G04647	1108	0.24	0.64	0.65	0.38	0.65		_	_
AT1G08320	6735	0.03	0.03	0.01	0.02	0	TGA9	_	biological_process:response to molecule of bacterial origin(GO:0002237);molecular_function:DNA binding(GO:0003677);molecular_function:sequence-specific DNA binding transcription factor activity(GO:0003700);molecular_function:protein binding(GO:0005515);cellular_component:nucleus(GO:0005634);biological_process:transcription, DNA-templated(GO:0006351);biological_process:regulation of transcription,…
AT1G04653	207	0	0	0	0	0		_	_
AT1G08340	1981	0.23	0.1	0.07	0.17	0.1	ROPGAP5	_	molecular_function:GTPase activator activity(GO:0005096);cellular_component:cytoplasm(GO:0005737);cellular_component:plasma membrane(GO:0005886);biological_process:signal transduction(GO:0007165)
AT1G08350	3057	2.26	2	0.44	1.93	1.76	TMN5	_	molecular_function:SNAP receptor activity(GO:0005484);cellular_component:mitochondrion(GO:0005739);cellular_component:phragmoplast(GO:0009524);cellular_component:integral component of membrane(GO:0016021);biological_process:membrane fusion(GO:0061025)
AT1G08360	2066	214.84	174.66	126.42	218.53	230.53	RPL10AA	K02865	molecular_function:structural constituent of ribosome(GO:0003735);cellular_component:cytoplasm(GO:0005737);cellular_component:cytosol(GO:0005829);cellular_component:ribosome(GO:0005840);cellular_component:plasma membrane(GO:0005886);biological_process:translation(GO:0006412);cellular_component:plasmodesma(GO:0009506);cellular_component:cytosolic large ribosomal subunit(GO:0022625);cellular_compon…
AT1G08370	2627	11.17	15.4	15.06	11.89	11.93	DCP1	K12611	biological_process:deadenylation-dependent decapping of nuclear-transcribed mRNA(GO:0000290);cellular_component:cytoplasmic mRNA processing body(GO:0000932);molecular_function:mRNA binding(GO:0003729);molecular_function:protein binding(GO:0005515);cellular_component:nucleus(GO:0005634);cellular_component:cytoplasm(GO:0005737);biological_process:mRNA processing(GO:0006397);biological_process:defen…
AT1G08380	1132	849.7	1898.15	2240.07	1594.64	1624.18	PSAO	K14332	molecular_function:protein binding(GO:0005515);cellular_component:mitochondrion(GO:0005739);cellular_component:chloroplast(GO:0009507);cellular_component:photosystem I(GO:0009522);cellular_component:chloroplast thylakoid membrane(GO:0009535);cellular_component:thylakoid(GO:0009579);biological_process:photosynthetic electron transport chain(GO:0009767);biological_process:photosynthesis, light harv…
AT1G08390	1214	1.64	3.57	5.42	3.49	3.91		_	cellular_component:nucleus(GO:0005634);biological_process:DNA repair(GO:0006281);biological_process:pollen development(GO:0009555);biological_process:maintenance of rDNA(GO:0043007);biological_process:negative regulation of double-strand break repair via homologous recombination(GO:2000042)
AT1G08400	3030	2.1	1.82	1.16	2.12	1.61	MAG2L	K20474	molecular_function:molecular_function(GO:0003674);cellular_component:endoplasmic reticulum(GO:0005783);cellular_component:endoplasmic reticulum membrane(GO:0005789);cellular_component:chloroplast(GO:0009507);biological_process:protein transport(GO:0015031);cellular_component:ER to Golgi transport vesicle(GO:0030134);cellular_component:Golgi to ER transport vesicle(GO:0030142);biological_process:G…
AT1G08410	3297	9.03	9.55	4.51	8.23	6.59	LSG1-2	K14539	molecular_function:GTP binding(GO:0005525);cellular_component:nucleus(GO:0005634);cellular_component:nucleolus(GO:0005730);cellular_component:cytosol(GO:0005829);biological_process:rRNA processing(GO:0006364);molecular_function:hydrolase activity(GO:0016787);biological_process:ribosome biogenesis(GO:0042254);molecular_function:ribosome binding(GO:0043022);biological_process:leaf development(GO:00…
AT1G08420	7662	15.32	12.64	17.7	15.82	14.24	BSL2	_	molecular_function:phosphoprotein phosphatase activity(GO:0004721);molecular_function:protein serine/threonine phosphatase activity(GO:0004722);cellular_component:nucleus(GO:0005634);cellular_component:cytosol(GO:0005829);cellular_component:plasma membrane(GO:0005886);biological_process:brassinosteroid mediated signaling pathway(GO:0009742);molecular_function:metal ion binding(GO:0046872)
AT1G08430	2709	0.06	0	0	0.09	0.03	ALMT1	_	cellular_component:nucleus(GO:0005634);cellular_component:plasma membrane(GO:0005886);cellular_component:plant-type vacuole membrane(GO:0009705);biological_process:response to aluminum ion(GO:0010044);molecular_function:malate transmembrane transporter activity(GO:0015140);cellular_component:integral component of membrane(GO:0016021);biological_process:positive regulation of growth of symbiont in…
AT1G08440	2618	0	0	0	0	0	ALMT2	_	cellular_component:plasma membrane(GO:0005886);cellular_component:integral component of membrane(GO:0016021)
AT1G08450	4160	188.02	119.14	96.79	146.18	127.71	CRT3	_	molecular_function:calcium ion binding(GO:0005509);cellular_component:endoplasmic reticulum(GO:0005783);cellular_component:endoplasmic reticulum lumen(GO:0005788);cellular_component:endoplasmic reticulum membrane(GO:0005789);biological_process:protein folding(GO:0006457);cellular_component:chloroplast(GO:0009507);biological_process:plant-type hypersensitive response(GO:0009626);biological_process…
AT1G08460	2524	15.86	12.76	22.63	13.81	16.05	HDA8	_	molecular_function:histone deacetylase activity(GO:0004407);cellular_component:nucleus(GO:0005634);biological_process:transcription, DNA-templated(GO:0006351);biological_process:regulation of transcription, DNA-templated(GO:0006355);biological_process:histone deacetylation(GO:0016575);molecular_function:NAD-dependent histone deacetylase activity (H3-K14 specific)(GO:0032041)
AT1G08465	4012	8.41	8.4	8.26	10.14	10.54	YAB2	_	molecular_function:DNA binding(GO:0003677);molecular_function:sequence-specific DNA binding transcription factor activity(GO:0003700);cellular_component:nucleus(GO:0005634);biological_process:regulation of transcription, DNA-templated(GO:0006355);biological_process:multicellular organismal development(GO:0007275);biological_process:abaxial cell fate specification(GO:0010158);molecular_function:me…
AT1G08470	2114	8.59	10.65	9.44	12.32	10.75	SSL3	_	cellular_component:vacuolar membrane(GO:0005774);cellular_component:endoplasmic reticulum(GO:0005783);biological_process:biosynthetic process(GO:0009058);cellular_component:chloroplast(GO:0009507);biological_process:alkaloid biosynthetic process(GO:0009821);molecular_function:hydrolase activity, acting on ester bonds(GO:0016788);molecular_function:strictosidine synthase activity(GO:0016844)
AT1G08480	1527	61.29	54.29	89.28	62.78	65.23	SDH6	_	molecular_function:molecular_function(GO:0003674);cellular_component:mitochondrion(GO:0005739);cellular_component:mitochondrial respiratory chain complex II, succinate dehydrogenase complex (ubiquinone)(GO:0005749);cellular_component:vacuole(GO:0005773);cellular_component:vacuolar membrane(GO:0005774);biological_process:tricarboxylic acid cycle(GO:0006099);cellular_component:plastid(GO:0009536);c…
AT1G08490	3000	31.82	30.06	17.99	25.46	20.04	NFS2	K11717	biological_process:selenium compound metabolic process(GO:0001887);biological_process:cysteine metabolic process(GO:0006534);biological_process:sulfur compound metabolic process(GO:0006790);molecular_function:transaminase activity(GO:0008483);molecular_function:selenocysteine lyase activity(GO:0009000);cellular_component:chloroplast(GO:0009507);cellular_component:chloroplast stroma(GO:0009570);bi…
AT1G08500	1371	1.85	1.28	2.03	2.84	1.55	ENODL18	_	molecular_function:copper ion binding(GO:0005507);cellular_component:plasma membrane(GO:0005886);molecular_function:electron carrier activity(GO:0009055);cellular_component:anchored component of membrane(GO:0031225);cellular_component:anchored component of plasma membrane(GO:0046658)
AT1G08510	3486	55.1	39.93	63.26	72.04	64.29	FATB	K10781	molecular_function:ACP phosphopantetheine attachment site binding involved in fatty acid biosynthetic process(GO:0000036);biological_process:fatty acid biosynthetic process(GO:0006633);cellular_component:chloroplast(GO:0009507);cellular_component:plastid(GO:0009536);molecular_function:acyl-[acyl-carrier-protein] hydrolase activity(GO:0016297)
AT1G08520	4642	69.66	93.41	77.11	75.45	58.4	CHLD	K03404	molecular_function:ATP binding(GO:0005524);cellular_component:chloroplast(GO:0009507);cellular_component:chloroplast thylakoid(GO:0009534);cellular_component:chloroplast stroma(GO:0009570);cellular_component:magnesium chelatase complex(GO:0010007);biological_process:photosynthesis(GO:0015979);biological_process:chlorophyll biosynthetic process(GO:0015995);molecular_function:magnesium chelatase ac…
AT1G08530	2182	5.35	7.17	3.97	4.97	4.74		_	molecular_function:molecular_function(GO:0003674);biological_process:biological_process(GO:0008150);cellular_component:chloroplast(GO:0009507);cellular_component:plastid(GO:0009536);cellular_component:chloroplast envelope(GO:0009941);cellular_component:integral component of membrane(GO:0016021)
AT1G08540	3566	37.5	56.21	29.62	41.42	27.46	SIGB	_	molecular_function:plastid sigma factor activity(GO:0001053);molecular_function:DNA binding(GO:0003677);molecular_function:sequence-specific DNA binding transcription factor activity(GO:0003700);molecular_function:DNA-directed RNA polymerase activity(GO:0003899);biological_process:DNA-templated transcription, initiation(GO:0006352);biological_process:regulation of transcription, DNA-templated(GO:…
AT1G08550	3121	29.15	45.26	15.94	33.75	20.25	VDE1	K09839	molecular_function:protein binding(GO:0005515);biological_process:fatty acid metabolic process(GO:0006631);biological_process:response to heat(GO:0009408);cellular_component:chloroplast(GO:0009507);cellular_component:chloroplast thylakoid(GO:0009534);cellular_component:chloroplast thylakoid membrane(GO:0009535);cellular_component:chloroplast thylakoid lumen(GO:0009543);biological_process:xanthoph…
AT1G08560	1476	1.6	2.48	0.36	2.87	1.48	KN	K08486	molecular_function:SNARE binding(GO:0000149);molecular_function:SNAP receptor activity(GO:0005484);cellular_component:plasma membrane(GO:0005886);biological_process:intracellular protein transport(GO:0006886);biological_process:exocytosis(GO:0006887);biological_process:vesicle fusion(GO:0006906);biological_process:cell cycle(GO:0007049);cellular_component:cell plate(GO:0009504);cellular_component…
AT1G08570	2140	33.32	51.92	52.23	43.15	54.67	ACHT4	_	cellular_component:chloroplast(GO:0009507);cellular_component:chloroplast stroma(GO:0009570);molecular_function:oxidoreductase activity, acting on a sulfur group of donors, disulfide as acceptor(GO:0016671);cellular_component:chloroplast membrane(GO:0031969);biological_process:cell redox homeostasis(GO:0045454);biological_process:oxidation-reduction process(GO:0055114)
AT1G08580	1539	29.79	30.37	24.88	22.48	24.75		_	molecular_function:molecular_function(GO:0003674);cellular_component:nucleus(GO:0005634);biological_process:biological_process(GO:0008150)
AT1G08590	3743	0.04	0.01	0.01	0.04	0	PXL1	_	biological_process:vasculature development(GO:0001944);molecular_function:protein serine/threonine kinase activity(GO:0004674);molecular_function:protein binding(GO:0005515);molecular_function:ATP binding(GO:0005524);cellular_component:plasma membrane(GO:0005886);biological_process:protein phosphorylation(GO:0006468);biological_process:procambium histogenesis(GO:0010067);cellular_component:integr…
AT1G08592	3295	0	0	0	0	0		_	molecular_function:molecular_function(GO:0003674);cellular_component:cellular_component(GO:0005575);biological_process:biological_process(GO:0008150)
AT1G08600	9937	3.77	4.03	1.58	2.8	2.05	ATRX	K10779	molecular_function:DNA binding(GO:0003677);molecular_function:helicase activity(GO:0004386);molecular_function:ATP binding(GO:0005524);cellular_component:nucleus(GO:0005634)
AT1G08610	2224	4.27	5.51	1.58	2.8	3.08		_	cellular_component:mitochondrion(GO:0005739);biological_process:biological_process(GO:0008150)
AT1G04657	233	0	0	0	0	0		_	_
AT1G08620	7226	3.82	3.94	1.58	2.6	1.74	PKDM7D	K11446	molecular_function:sequence-specific DNA binding transcription factor activity(GO:0003700);cellular_component:nucleus(GO:0005634);biological_process:transcription, DNA-templated(GO:0006351);biological_process:regulation of transcription, DNA-templated(GO:0006355);biological_process:covalent chromatin modification(GO:0016569);molecular_function:metal ion binding(GO:0046872);molecular_function:diox…
AT1G08630	4207	0.35	0.09	0.29	0.03	0.2	THA1	_	molecular_function:threonine aldolase activity(GO:0004793);cellular_component:cytoplasm(GO:0005737);cellular_component:cytosol(GO:0005829);biological_process:glycine biosynthetic process(GO:0006545);biological_process:threonine catabolic process(GO:0006567);molecular_function:L-allo-threonine aldolase activity(GO:0008732);molecular_function:aldehyde-lyase activity(GO:0016832)
AT1G08640	3260	47.55	51.28	17.54	36.14	42.07	CJD1	_	biological_process:fatty acid metabolic process(GO:0006631);cellular_component:chloroplast(GO:0009507);cellular_component:chloroplast envelope(GO:0009941);cellular_component:integral component of membrane(GO:0016021);cellular_component:chloroplast membrane(GO:0031969)
AT1G08645	783	0	0	0	0	0		_	_
AT1G08650	1686	9.57	23.11	7.27	7.04	8	PPCK1	_	molecular_function:protein serine/threonine kinase activity(GO:0004674);molecular_function:calmodulin-dependent protein kinase activity(GO:0004683);molecular_function:calmodulin binding(GO:0005516);molecular_function:ATP binding(GO:0005524);cellular_component:nucleus(GO:0005634);cellular_component:cytoplasm(GO:0005737);biological_process:protein phosphorylation(GO:0006468);molecular_function:calc…
AT1G08660	2986	9.35	8.58	6.79	8.26	8.73	SIA1	_	cellular_component:Golgi membrane(GO:0000139);cellular_component:endosome(GO:0005768);cellular_component:Golgi apparatus(GO:0005794);cellular_component:trans-Golgi network(GO:0005802);biological_process:protein glycosylation(GO:0006486);molecular_function:sialyltransferase activity(GO:0008373);biological_process:oligosaccharide metabolic process(GO:0009311);biological_process:pollen germination(G…
AT1G08670	1417	0	0	0	0	0		_	cellular_component:cytoplasm(GO:0005737);biological_process:biological_process(GO:0008150)
AT1G08680	6384	6.47	5.44	5.39	5.74	5.69	ZIGA4	_	molecular_function:DNA binding(GO:0003677);molecular_function:protein serine/threonine kinase activity(GO:0004674);molecular_function:GTPase activator activity(GO:0005096);cellular_component:nucleus(GO:0005634);cellular_component:plasma membrane(GO:0005886);biological_process:protein autophosphorylation(GO:0046777);molecular_function:metal ion binding(GO:0046872)
AT1G08695	544	0	0	0	0	0	SCRL3	_	cellular_component:extracellular region(GO:0005576);biological_process:signal transduction(GO:0007165);biological_process:killing of cells of other organism(GO:0031640);biological_process:defense response to fungus(GO:0050832)
AT1G08700	1863	16.98	14.03	18.23	16.32	14.26	PS1	K04505	cellular_component:Golgi membrane(GO:0000139);molecular_function:endopeptidase activity(GO:0004175);molecular_function:aspartic-type endopeptidase activity(GO:0004190);cellular_component:nucleus(GO:0005634);cellular_component:endoplasmic reticulum membrane(GO:0005789);cellular_component:Golgi-associated vesicle(GO:0005798);cellular_component:integral component of plasma membrane(GO:0005887);biolo…
AT1G08710	1912	9.05	6.78	4.16	6.02	6.2	SKIP24	_	cellular_component:nucleus(GO:0005634);biological_process:protein ubiquitination(GO:0016567)
AT1G08720	5368	12.55	8.93	7.22	9	8.17	EDR1	_	biological_process:MAPK cascade(GO:0000165);biological_process:defense response to oomycetes(GO:0002229);molecular_function:MAP kinase kinase kinase activity(GO:0004709);molecular_function:protein serine/threonine/tyrosine kinase activity(GO:0004712);molecular_function:protein binding(GO:0005515);molecular_function:ATP binding(GO:0005524);cellular_component:nucleus(GO:0005634);cellular_component:…
AT1G08730	9040	0.11	0.11	0	0.11	0.05	XI-C	_	molecular_function:microfilament motor activity(GO:0000146);molecular_function:motor activity(GO:0003774);biological_process:actin filament organization(GO:0007015);biological_process:pollen tube growth(GO:0009860);cellular_component:myosin complex(GO:0016459);biological_process:actin filament-based movement(GO:0030048);biological_process:organelle localization(GO:0051640)
AT1G08750	3670	5.44	6.83	2.27	5.76	5.53		K05290	molecular_function:GPI-anchor transamidase activity(GO:0003923);cellular_component:endoplasmic reticulum(GO:0005783);biological_process:proteolysis(GO:0006508);molecular_function:peptidase activity(GO:0008233);biological_process:stomatal complex patterning(GO:0010375);biological_process:attachment of GPI anchor to protein(GO:0016255);biological_process:protein localization to cell surface(GO:0034…
AT1G08760	3580	4.81	6.17	6.46	5.78	5.12		_	molecular_function:molecular_function(GO:0003674);cellular_component:cellular_component(GO:0005575);biological_process:biological_process(GO:0008150)
AT1G08770	1016	20.11	17.11	48.21	25.65	35.21	PRA1E	K20359	molecular_function:molecular_function(GO:0003674);cellular_component:endoplasmic reticulum(GO:0005783);cellular_component:Golgi apparatus(GO:0005794);cellular_component:endosome membrane(GO:0010008);cellular_component:integral component of membrane(GO:0016021);biological_process:vesicle-mediated transport(GO:0016192)
AT1G08780	1536	22.75	20.31	19.79	23.55	21.86	AIP3	K09550	molecular_function:protein binding(GO:0005515);cellular_component:nucleus(GO:0005634);cellular_component:cytosol(GO:0005829);biological_process:protein folding(GO:0006457);cellular_component:prefoldin complex(GO:0016272);molecular_function:unfolded protein binding(GO:0051082);molecular_function:chaperone binding(GO:0051087)
AT1G08790	794	0	0	0	0	0		_	molecular_function:molecular_function(GO:0003674);cellular_component:nucleus(GO:0005634);biological_process:biological_process(GO:0008150)
AT1G08800	5254	3.32	2.67	0.35	1.44	1.45	MYOB1	_	cellular_component:cytoplasm(GO:0005737)
AT1G08810	1414	2.04	2.6	0.14	2.17	1.76	MYB60	K09422	molecular_function:sequence-specific DNA binding RNA polymerase II transcription factor activity(GO:0000981);molecular_function:RNA polymerase II transcription factor recruiting transcription factor activity(GO:0001135);molecular_function:DNA binding(GO:0003677);molecular_function:sequence-specific DNA binding transcription factor activity(GO:0003700);cellular_component:nucleus(GO:0005634);biolog…
AT1G08820	4128	10.66	9.84	7.28	11.16	13.29	PVA22	_	cellular_component:endoplasmic reticulum membrane(GO:0005789);cellular_component:plasma membrane(GO:0005886);cellular_component:integral component of membrane(GO:0016021);biological_process:viral process(GO:0016032);biological_process:intracellular transport(GO:0046907)
AT1G04667	391	0	0	0	0	0		_	_
AT1G08830	2256	116.44	88.49	131.04	81.82	129.08	CSD1	K04565	molecular_function:superoxide dismutase activity(GO:0004784);molecular_function:copper ion binding(GO:0005507);molecular_function:protein binding(GO:0005515);cellular_component:nucleus(GO:0005634);cellular_component:cytoplasm(GO:0005737);cellular_component:cytosol(GO:0005829);biological_process:response to oxidative stress(GO:0006979);molecular_function:zinc ion binding(GO:0008270);biological_pro…
AT1G08840	9751	1.2	1.33	0.44	1.24	0.74	emb2411	_	molecular_function:ATP-dependent DNA helicase activity(GO:0004003);cellular_component:nucleus(GO:0005634);biological_process:DNA replication(GO:0006260);biological_process:cellular response to DNA damage stimulus(GO:0006974);biological_process:embryo development ending in seed dormancy(GO:0009793);biological_process:meristem maintenance(GO:0010073)
AT1G08845	2346	2.63	3.2	4.36	4.15	3.61		_	cellular_component:extracellular region(GO:0005576);molecular_function:5S rRNA binding(GO:0008097)
AT1G08860	4382	0.03	0	0	0	0	BON3	_	molecular_function:calcium-dependent phospholipid binding(GO:0005544);cellular_component:plasma membrane(GO:0005886);biological_process:defense response(GO:0006952);biological_process:positive regulation of cellular defense response(GO:0010186);biological_process:cellular homeostasis(GO:0019725);biological_process:negative regulation of cell death(GO:0060548);biological_process:stomatal closure(G…
AT1G08870	73	0	0	0	0	0		_	cellular_component:cellular_component(GO:0005575);biological_process:translation(GO:0006412);biological_process:translational elongation(GO:0006414);molecular_function:triplet codon-amino acid adaptor activity(GO:0030533)
AT1G08880	1207	34.58	61.6	70.73	46.96	66.82	HTA5	K11251	cellular_component:nucleosome(GO:0000786);cellular_component:nuclear chromatin(GO:0000790);molecular_function:DNA binding(GO:0003677);cellular_component:nucleus(GO:0005634);biological_process:chromatin silencing(GO:0006342);molecular_function:protein heterodimerization activity(GO:0046982)
AT1G08890	4122	13.47	16.97	13.96	18.79	23.15	SUGTL4	_	molecular_function:sugar:proton symporter activity(GO:0005351);cellular_component:plasma membrane(GO:0005886);cellular_component:chloroplast(GO:0009507);molecular_function:carbohydrate transmembrane transporter activity(GO:0015144);cellular_component:membrane(GO:0016020);cellular_component:integral component of membrane(GO:0016021)
AT1G08900	3579	11.89	8.49	7.25	9.41	11.03	SUGTL3	_	cellular_component:plasma membrane(GO:0005886);biological_process:carbohydrate transport(GO:0008643);molecular_function:carbohydrate transmembrane transporter activity(GO:0015144);cellular_component:integral component of membrane(GO:0016021);molecular_function:substrate-specific transmembrane transporter activity(GO:0022891);biological_process:transmembrane transport(GO:0055085)
AT1G08910	5009	8.03	6.93	5.42	5.5	4.47		K04706	cellular_component:nucleus(GO:0005634);molecular_function:zinc ion binding(GO:0008270);biological_process:embryo development ending in seed dormancy(GO:0009793);biological_process:protein sumoylation(GO:0016925);molecular_function:SUMO transferase activity(GO:0019789);biological_process:positive regulation of sulfur metabolic process(GO:0051176)
AT1G04673	209	0	0	0	0	0		_	_
AT1G04677	429	0	0	0	0	0		_	_
AT1G04683	275	0	0	0	0	0		_	_
AT1G08920	3543	4.35	3.74	1.14	2.83	3.77	ESL1	_	molecular_function:sugar:proton symporter activity(GO:0005351);molecular_function:glucose transmembrane transporter activity(GO:0005355);cellular_component:plasma membrane(GO:0005886);biological_process:carbohydrate transport(GO:0008643);biological_process:response to water deprivation(GO:0009414);biological_process:response to salt stress(GO:0009651);cellular_component:plant-type vacuole membran…
AT1G08930	3971	212.67	55.78	93.29	131.78	141.35	ERD6	_	molecular_function:sugar:proton symporter activity(GO:0005351);molecular_function:glucose transmembrane transporter activity(GO:0005355);cellular_component:endoplasmic reticulum(GO:0005783);cellular_component:plasma membrane(GO:0005886);biological_process:response to water deprivation(GO:0009414);biological_process:response to salt stress(GO:0009651);biological_process:response to abscisic acid(G…
AT1G08940	1740	9.59	4.28	7.09	3.26	4.21		_	molecular_function:catalytic activity(GO:0003824)
AT1G08950	72	0	0	0	0	0		_	biological_process:translation(GO:0006412);biological_process:translational elongation(GO:0006414);molecular_function:triplet codon-amino acid adaptor activity(GO:0030533)
AT1G08960	2729	5.49	4.04	2.74	4.11	3.91	CCX5	_	molecular_function:calcium:sodium antiporter activity(GO:0005432);cellular_component:plasma membrane(GO:0005886);biological_process:cation transport(GO:0006812);biological_process:sodium ion transport(GO:0006814);biological_process:high-affinity potassium ion import(GO:0010163);molecular_function:potassium ion transmembrane transporter activity(GO:0015079);molecular_function:sodium ion transmembr…
AT1G08970	1852	7.43	8.82	11.43	8.15	9.32	NFYC9	_	molecular_function:DNA binding(GO:0003677);molecular_function:sequence-specific DNA binding transcription factor activity(GO:0003700);molecular_function:protein binding(GO:0005515);cellular_component:nucleus(GO:0005634);cellular_component:cytoplasm(GO:0005737);cellular_component:cytosol(GO:0005829);biological_process:transcription, DNA-templated(GO:0006351);biological_process:regulation of transc…
AT1G08980	2271	101.83	69.5	150	115.76	120.97	AMI1	_	molecular_function:amidase activity(GO:0004040);cellular_component:cytoplasm(GO:0005737);cellular_component:cytosol(GO:0005829);biological_process:indoleacetic acid biosynthetic process(GO:0009684);molecular_function:hydrolase activity, acting on carbon-nitrogen (but not peptide) bonds(GO:0016810);molecular_function:indoleacetamide hydrolase activity(GO:0043864)
AT1G08985	462	0	0	0	0	0		_	molecular_function:DNA binding(GO:0003677);cellular_component:nucleus(GO:0005634);biological_process:transcription, DNA-templated(GO:0006351);biological_process:regulation of transcription, DNA-templated(GO:0006355)
AT1G08990	2539	0	0	0	0	0	GUX5	K20890	cellular_component:Golgi apparatus(GO:0005794);biological_process:biosynthetic process(GO:0009058);molecular_function:transferase activity, transferring glycosyl groups(GO:0016757)
AT1G09000	4164	0.37	0.68	0.38	0.57	0.4	ANP1	K20606	biological_process:MAPK cascade(GO:0000165);biological_process:activation of MAPKK activity(GO:0000186);molecular_function:protein serine/threonine kinase activity(GO:0004674);molecular_function:receptor signaling protein serine/threonine kinase activity(GO:0004702);molecular_function:MAP kinase kinase kinase activity(GO:0004709);molecular_function:ATP binding(GO:0005524);cellular_component:cytop…
AT1G09010	4281	29.16	28.26	18.44	32.46	26.84	EBM	K18577	molecular_function:hydrolase activity, hydrolyzing O-glycosyl compounds(GO:0004553);cellular_component:extracellular region(GO:0005576);cellular_component:vacuole(GO:0005773);cellular_component:cytosol(GO:0005829);biological_process:carbohydrate metabolic process(GO:0005975);molecular_function:mannosylglycoprotein endo-beta-mannosidase activity(GO:0033947)
AT1G09020	5087	15.64	17.19	15.9	14.81	15.16	SNF4	_	biological_process:mitochondrial fission(GO:0000266);molecular_function:protein serine/threonine kinase activity(GO:0004674);molecular_function:protein binding(GO:0005515);cellular_component:nucleus(GO:0005634);cellular_component:cytoplasm(GO:0005737);biological_process:carbohydrate metabolic process(GO:0005975);biological_process:pollen hydration(GO:0009859);biological_process:peroxisome fission…
AT1G09030	422	0	0	0	0	0	NFYB4	_	molecular_function:sequence-specific DNA binding transcription factor activity(GO:0003700);molecular_function:protein binding(GO:0005515);cellular_component:nucleus(GO:0005634);biological_process:transcription, DNA-templated(GO:0006351);biological_process:regulation of transcription, DNA-templated(GO:0006355);molecular_function:sequence-specific DNA binding(GO:0043565);molecular_function:protein …
AT1G09040	4157	1.3	1.73	0.23	1.52	1.01		_	cellular_component:nucleus(GO:0005634);biological_process:biological_process(GO:0008150);cellular_component:membrane(GO:0016020)
AT1G09050	4144	0.58	1.12	0.54	0.88	0.57		_	molecular_function:DNA binding(GO:0003677);cellular_component:nucleus(GO:0005634);biological_process:biological_process(GO:0008150)
AT1G09060	4763	10.98	9.61	6.66	7.74	6.32		K15601	cellular_component:chromatin(GO:0000785);molecular_function:transcription regulatory region sequence-specific DNA binding(GO:0000976);molecular_function:sequence-specific DNA binding transcription factor activity(GO:0003700);molecular_function:protein binding(GO:0005515);cellular_component:nucleus(GO:0005634);biological_process:regulation of transcription, DNA-templated(GO:0006355);biological_pro…
AT1G09070	1606	353.39	49.31	64.49	42.81	44.06	SRC2	_	cellular_component:protein storage vacuole(GO:0000326);molecular_function:protein binding(GO:0005515);cellular_component:endoplasmic reticulum(GO:0005783);cellular_component:endoplasmic reticulum membrane(GO:0005789);cellular_component:plasma membrane(GO:0005886);biological_process:protein targeting to vacuole(GO:0006623);cellular_component:integral component of membrane(GO:0016021);cellular_comp…
AT1G09080	2634	3.79	2.19	1.18	0.72	2.16	MED37B	K09490	molecular_function:ATP binding(GO:0005524);cellular_component:endoplasmic reticulum lumen(GO:0005788);biological_process:transcription, DNA-templated(GO:0006351);biological_process:regulation of transcription, DNA-templated(GO:0006355);biological_process:protein folding(GO:0006457);biological_process:response to heat(GO:0009408);cellular_component:chloroplast(GO:0009507);biological_process:pollen…
AT1G09090	3848	0	0	0	0	0	RBOHB	_	molecular_function:peroxidase activity(GO:0004601);molecular_function:calcium ion binding(GO:0005509);cellular_component:plasma membrane(GO:0005886);biological_process:defense response(GO:0006952);biological_process:response to heat(GO:0009408);biological_process:seed germination(GO:0009845);cellular_component:integral component of membrane(GO:0016021);molecular_function:NAD(P)H oxidase activity(…
AT1G09100	2836	21.12	22.67	16.36	19.68	20.12	RPT5B	K03065	cellular_component:proteasome complex(GO:0000502);molecular_function:calmodulin binding(GO:0005516);molecular_function:ATP binding(GO:0005524);cellular_component:nucleus(GO:0005634);cellular_component:plasma membrane(GO:0005886);cellular_component:proteasome regulatory particle, base subcomplex(GO:0008540);biological_process:embryo sac development(GO:0009553);biological_process:pollen development…
AT1G09110	72	0	0	0	0	0		_	cellular_component:cellular_component(GO:0005575);biological_process:translation(GO:0006412);biological_process:translational elongation(GO:0006414);molecular_function:triplet codon-amino acid adaptor activity(GO:0030533)
AT1G09130	2778	68.09	77.07	70.61	68.19	57.91		_	molecular_function:serine-type endopeptidase activity(GO:0004252);cellular_component:mitochondrion(GO:0005739);biological_process:proteolysis(GO:0006508);cellular_component:chloroplast(GO:0009507);cellular_component:plastid stroma(GO:0009532);cellular_component:chloroplast stroma(GO:0009570);cellular_component:thylakoid(GO:0009579);cellular_component:chloroplast envelope(GO:0009941)
AT1G09140	3439	22.76	20.9	19.98	22.89	21.02	SR30	K12890	molecular_function:RNA binding(GO:0003723);molecular_function:mRNA binding(GO:0003729);molecular_function:protein binding(GO:0005515);cellular_component:nucleus(GO:0005634);cellular_component:spliceosomal complex(GO:0005681);cellular_component:cytoplasm(GO:0005737);biological_process:mRNA splice site selection(GO:0006376);cellular_component:nuclear speck(GO:0016607);cellular_component:interchroma…
AT1G09150	3130	25.24	27.58	26.6	27.08	30.59		K07575	molecular_function:RNA binding(GO:0003723);cellular_component:cytoplasm(GO:0005737);cellular_component:cytosol(GO:0005829);biological_process:biological_process(GO:0008150)
AT1G09155	1369	0.44	0	0	0	0	PP2B15	_	cellular_component:nucleus(GO:0005634);molecular_function:carbohydrate binding(GO:0030246)
AT1G09157	856	0	0	0	0	0		_	cellular_component:endoplasmic reticulum(GO:0005783);cellular_component:plant-type vacuole membrane(GO:0009705);cellular_component:integral component of membrane(GO:0016021)
AT1G09160	3149	12.82	6.42	4.87	10.76	9.3		_	molecular_function:protein serine/threonine phosphatase activity(GO:0004722);cellular_component:plasma membrane(GO:0005886);biological_process:protein dephosphorylation(GO:0006470);molecular_function:metal ion binding(GO:0046872)
AT1G09170	6286	0.02	0.06	0.01	0.04	0.03		K10406	molecular_function:microtubule motor activity(GO:0003777);cellular_component:cytoplasm(GO:0005737)
AT1G09176	713	0	0	0	0	0		_	molecular_function:molecular_function(GO:0003674);biological_process:biological_process(GO:0008150);cellular_component:integral component of membrane(GO:0016021)
AT1G09180	950	0.44	1.56	1.05	1.13	1.36	ATSAR1	K07953	molecular_function:GTP binding(GO:0005525);cellular_component:extracellular region(GO:0005576);cellular_component:endoplasmic reticulum(GO:0005783);cellular_component:Golgi apparatus(GO:0005794);biological_process:intracellular protein transport(GO:0006886);cellular_component:chloroplast(GO:0009507);biological_process:vesicle-mediated transport(GO:0016192)
AT1G09190	1614	3.19	2.34	2.41	2.29	1.93	PCMP-E70	_	molecular_function:molecular_function(GO:0003674);cellular_component:mitochondrion(GO:0005739);biological_process:biological_process(GO:0008150)
AT1G09195	3629	0.93	0.89	0.44	1.06	0.83		_	cellular_component:plasma membrane(GO:0005886)
AT1G09200	764	28.65	44.57	54.22	42.45	47.4	HTR3	K11253	molecular_function:DNA binding(GO:0003677);cellular_component:nucleus(GO:0005634)
AT1G09210	4365	50.22	65.73	41.35	42.84	39.7	CRT2	K08057	molecular_function:calcium ion binding(GO:0005509);cellular_component:mitochondrion(GO:0005739);cellular_component:vacuole(GO:0005773);cellular_component:endoplasmic reticulum(GO:0005783);cellular_component:endoplasmic reticulum lumen(GO:0005788);cellular_component:Golgi apparatus(GO:0005794);biological_process:protein folding(GO:0006457);biological_process:response to oxidative stress(GO:0006979…
AT1G09220	1675	1.29	1.93	0.27	1.3	1.53	PCMP-E25	_	cellular_component:mitochondrion(GO:0005739);biological_process:biological_process(GO:0008150);cellular_component:cytosolic ribosome(GO:0022626)
AT1G09230	3203	4.76	5.74	3.7	5.54	5.21	SNRNP65	K13157	biological_process:mRNA splicing, via spliceosome(GO:0000398);molecular_function:RNA binding(GO:0003723);cellular_component:nucleus(GO:0005634);cellular_component:U12-type spliceosomal complex(GO:0005689);biological_process:inflorescence development(GO:0010229);molecular_function:U12 snRNA binding(GO:0030626);molecular_function:pre-mRNA intronic binding(GO:0097157)
AT1G09240	1403	1.04	2.3	0.99	0.86	1.54	NAS3	K05953	biological_process:pollen development(GO:0009555);biological_process:pollen tube growth(GO:0009860);biological_process:phloem transport(GO:0010233);molecular_function:nicotianamine synthase activity(GO:0030410);biological_process:nicotianamine biosynthetic process(GO:0030418)
AT1G09245	520	0	0	0	0	0		_	molecular_function:molecular_function(GO:0003674);cellular_component:extracellular region(GO:0005576);biological_process:biological_process(GO:0008150)
AT1G04687	320	0	0	0	0	0		_	_
AT1G04693	429	0	0	0	0	0		_	_
AT1G09250	1287	13.51	7.9	19.29	14.79	17.91	BHLH149	_	molecular_function:DNA binding(GO:0003677);molecular_function:sequence-specific DNA binding transcription factor activity(GO:0003700);cellular_component:nucleus(GO:0005634);biological_process:transcription, DNA-templated(GO:0006351);biological_process:regulation of transcription, DNA-templated(GO:0006355);molecular_function:protein dimerization activity(GO:0046983)
AT1G09260	440	0	0	0	0	0		_	cellular_component:cytoplasm(GO:0005737);biological_process:protein folding(GO:0006457)
AT1G09270	3892	14.47	14.01	17.11	15.88	15.48	IMPA4	_	molecular_function:protein binding(GO:0005515);cellular_component:nuclear pore(GO:0005643);cellular_component:nucleoplasm(GO:0005654);cellular_component:cytoplasm(GO:0005737);cellular_component:cytosol(GO:0005829);biological_process:NLS-bearing protein import into nucleus(GO:0006607);biological_process:intracellular protein transport(GO:0006886);molecular_function:nuclear localization sequence bi…
AT1G09280	3263	15.75	10.21	15.27	14.56	12.05	STR6	_	molecular_function:molecular_function(GO:0003674);cellular_component:nucleus(GO:0005634);biological_process:biological_process(GO:0008150)
AT1G09290	2324	10.25	8.87	4.24	14.41	12.8		_	molecular_function:molecular_function(GO:0003674);cellular_component:nucleus(GO:0005634);biological_process:biological_process(GO:0008150)
AT1G09300	4887	3.93	4.35	2.57	4.31	3.62		K01262	cellular_component:mitochondrion(GO:0005739);molecular_function:peptidase activity(GO:0008233);molecular_function:metallopeptidase activity(GO:0008237);biological_process:protein stabilization(GO:0050821)
AT1G09310	989	311.36	509	259.63	288.34	316.58		_	cellular_component:nucleus(GO:0005634);biological_process:biological_process(GO:0008150);cellular_component:apoplast(GO:0048046)
AT1G09320	2518	4.72	6.08	5.7	7.06	5.36		_	cellular_component:nucleus(GO:0005634);biological_process:biological_process(GO:0008150)
AT1G09330	2517	22.05	20.01	8.49	23.85	24.32	ECH	_	molecular_function:molecular_function(GO:0003674);cellular_component:endosome(GO:0005768);cellular_component:Golgi apparatus(GO:0005794);cellular_component:trans-Golgi network(GO:0005802);biological_process:Golgi organization(GO:0007030);biological_process:protein secretion(GO:0009306);biological_process:unidimensional cell growth(GO:0009826);biological_process:vesicle-mediated transport(GO:00161…
AT1G09340	3306	193.89	244.37	186.95	217.79	200.78	CRB	_	biological_process:polysaccharide catabolic process(GO:0000272);cellular_component:plastid-encoded plastid RNA polymerase complex(GO:0000427);molecular_function:DNA binding(GO:0003677);molecular_function:RNA binding(GO:0003723);molecular_function:catalytic activity(GO:0003824);molecular_function:protein binding(GO:0005515);cellular_component:vacuole(GO:0005773);cellular_component:peroxisome(GO:00…
AT1G09350	1805	0.05	0.14	0.14	0	0.1	GOLS3	_	cellular_component:nucleus(GO:0005634);cellular_component:cytoplasm(GO:0005737);biological_process:response to oxidative stress(GO:0006979);biological_process:response to cold(GO:0009409);biological_process:carbohydrate biosynthetic process(GO:0016051);molecular_function:transferase activity, transferring glycosyl groups(GO:0016757);molecular_function:transferase activity, transferring hexosyl gr…
AT1G09360	567	0	0	0	0	0		_	cellular_component:cellular_component(GO:0005575);biological_process:negative regulation of catalytic activity(GO:0043086);molecular_function:pectinesterase inhibitor activity(GO:0046910)
AT1G09370	663	0	0	0	0	0		_	cellular_component:chloroplast(GO:0009507);biological_process:negative regulation of catalytic activity(GO:0043086);molecular_function:pectinesterase inhibitor activity(GO:0046910)
AT1G09380	3488	0	0	0	0	0		_	cellular_component:plasma membrane(GO:0005886);biological_process:transport(GO:0006810);cellular_component:membrane(GO:0016020);cellular_component:integral component of membrane(GO:0016021);molecular_function:transmembrane transporter activity(GO:0022857)
AT1G09390	2537	3.83	2.41	3.3	4.35	4.78		_	cellular_component:extracellular region(GO:0005576);cellular_component:chloroplast stroma(GO:0009570);biological_process:lipid catabolic process(GO:0016042);molecular_function:hydrolase activity, acting on ester bonds(GO:0016788);molecular_function:carboxylic ester hydrolase activity(GO:0052689)
AT1G04697	643	0	0	0.17	0	0		_	_
AT1G09400	1885	0.2	0.04	0.09	0.11	0.04		K05894	cellular_component:cytoplasm(GO:0005737);molecular_function:FMN binding(GO:0010181);molecular_function:oxidoreductase activity(GO:0016491)
AT1G09410	2288	0.66	0.72	0.17	0.46	0.36	PCMP-H18	_	cellular_component:mitochondrion(GO:0005739);biological_process:biological_process(GO:0008150);molecular_function:zinc ion binding(GO:0008270)
AT1G09415	655	85.7	65.76	4.15	66.24	64.53	NIMIN-3	_	molecular_function:protein binding(GO:0005515);cellular_component:nucleus(GO:0005634);biological_process:regulation of systemic acquired resistance(GO:0010112)
AT1G09420	3412	1.52	0.93	0.49	1.03	0.8	G6PD4	K00036	molecular_function:glucose-6-phosphate dehydrogenase activity(GO:0004345);biological_process:glucose metabolic process(GO:0006006);biological_process:pentose-phosphate shunt(GO:0006098);cellular_component:chloroplast(GO:0009507);molecular_function:NADP binding(GO:0050661);biological_process:oxidation-reduction process(GO:0055114)
AT1G09421	696	0.1	0	0.2	0.42	0.2		_	molecular_function:molecular_function(GO:0003674);cellular_component:cellular_component(GO:0005575);biological_process:biological_process(GO:0008150)
AT1G09430	3546	57.17	49.29	35.03	54.1	53.6	ACLA-3	K01648	molecular_function:ATP citrate synthase activity(GO:0003878);molecular_function:ATP binding(GO:0005524);cellular_component:cytoplasm(GO:0005737);cellular_component:cytosol(GO:0005829);biological_process:acetyl-CoA biosynthetic process(GO:0006085);biological_process:fatty acid biosynthetic process(GO:0006633);cellular_component:citrate lyase complex(GO:0009346)
AT1G09440	2748	2.31	2.52	1.25	2.52	2.69		_	cellular_component:plasma membrane(GO:0005886);molecular_function:kinase activity(GO:0016301);biological_process:phosphorylation(GO:0016310)
AT1G09450	4198	0.12	0.27	0.08	0.52	0.23	HASPIN	K16315	molecular_function:ATP binding(GO:0005524);cellular_component:nucleus(GO:0005634);cellular_component:chromosome(GO:0005694);cellular_component:cytoplasm(GO:0005737);cellular_component:cytoskeleton(GO:0005856);cellular_component:phragmoplast(GO:0009524);molecular_function:histone kinase activity (H3-T11 specific)(GO:0035402);biological_process:histone H3-T11 phosphorylation(GO:0035407);biological_…
AT1G09460	1663	0.7	0.52	0.57	1.42	1.67		_	_
AT1G09470	2313	0.05	0.18	0.02	0.11	0.13		_	molecular_function:protein binding(GO:0005515);cellular_component:nuclear envelope(GO:0005635);cellular_component:nucleoplasm(GO:0005654);cellular_component:cytoplasm(GO:0005737)
AT1G09480	2783	6.4	4.59	2.96	1.1	4.66		_	molecular_function:alcohol dehydrogenase (NAD) activity(GO:0004022);cellular_component:cellular_component(GO:0005575);biological_process:lignin biosynthetic process(GO:0009809);molecular_function:cinnamyl-alcohol dehydrogenase activity(GO:0045551);biological_process:oxidation-reduction process(GO:0055114)
AT1G09483	574	0	0	0	0	0		_	molecular_function:molecular_function(GO:0003674);cellular_component:mitochondrion(GO:0005739);biological_process:biological_process(GO:0008150)
AT1G09490	2014	13.58	17.88	22.06	20.65	28.31		_	molecular_function:catalytic activity(GO:0003824);molecular_function:alcohol dehydrogenase (NAD) activity(GO:0004022);biological_process:lignin biosynthetic process(GO:0009809);molecular_function:cinnamyl-alcohol dehydrogenase activity(GO:0045551);molecular_function:coenzyme binding(GO:0050662);biological_process:oxidation-reduction process(GO:0055114)
AT1G09500	2123	0.29	0.15	0.34	0.03	0.13		_	molecular_function:catalytic activity(GO:0003824);molecular_function:alcohol dehydrogenase (NAD) activity(GO:0004022);biological_process:lignin biosynthetic process(GO:0009809);molecular_function:cinnamyl-alcohol dehydrogenase activity(GO:0045551);molecular_function:coenzyme binding(GO:0050662);biological_process:oxidation-reduction process(GO:0055114)
AT1G09510	1554	0	0.05	0	0	0		_	molecular_function:alcohol dehydrogenase (NAD) activity(GO:0004022);cellular_component:cellular_component(GO:0005575);biological_process:lignin biosynthetic process(GO:0009809);molecular_function:cinnamyl-alcohol dehydrogenase activity(GO:0045551);molecular_function:coenzyme binding(GO:0050662);biological_process:oxidation-reduction process(GO:0055114)
AT1G09520	1160	16.63	19.7	26.33	24.3	25.47		_	cellular_component:nucleus(GO:0005634)
AT1G09530	3887	2.41	3.19	3.39	3.98	4.68	PIF3	K12126	molecular_function:DNA binding(GO:0003677);molecular_function:sequence-specific DNA binding transcription factor activity(GO:0003700);molecular_function:protein binding(GO:0005515);cellular_component:nucleus(GO:0005634);biological_process:transcription, DNA-templated(GO:0006351);biological_process:regulation of transcription, DNA-templated(GO:0006355);biological_process:signal transduction(GO:000…
AT1G04703	403	0	0	0	0	0		_	_
AT1G09540	1814	0.07	0.14	0	0.06	0.04	MYB61	K09422	molecular_function:sequence-specific DNA binding RNA polymerase II transcription factor activity(GO:0000981);molecular_function:RNA polymerase II transcription factor recruiting transcription factor activity(GO:0001135);biological_process:vasculature development(GO:0001944);molecular_function:DNA binding(GO:0003677);molecular_function:sequence-specific DNA binding transcription factor activity(GO…
AT1G09550	2752	0	0	0	0	0	PAE1	_	cellular_component:extracellular region(GO:0005576);molecular_function:carboxylic ester hydrolase activity(GO:0052689)
AT1G09560	1311	130.5	39.56	64.76	74.97	83.2	GLP4	_	cellular_component:extracellular region(GO:0005576);cellular_component:cell wall(GO:0005618);cellular_component:nucleus(GO:0005634);biological_process:response to cold(GO:0009409);cellular_component:plasmodesma(GO:0009506);biological_process:plasmodesmata-mediated intercellular transport(GO:0010497);molecular_function:manganese ion binding(GO:0030145);molecular_function:nutrient reservoir activit…
AT1G09570	5660	11.13	6.26	11.08	12.4	9.99	PHYA	K12120	molecular_function:phosphorelay sensor kinase activity(GO:0000155);molecular_function:mRNA binding(GO:0003729);molecular_function:protein kinase activity(GO:0004672);molecular_function:protein histidine kinase activity(GO:0004673);molecular_function:signal transducer activity(GO:0004871);molecular_function:protein binding(GO:0005515);cellular_component:nucleus(GO:0005634);cellular_component:cytop…
AT1G09575	2529	2.56	0.75	0.37	1.31	1.65		K20858	cellular_component:chloroplast(GO:0009507)
AT1G09580	1875	3.92	5.7	6.96	6.3	6.15		K20352	cellular_component:endoplasmic reticulum membrane(GO:0005789);biological_process:intracellular protein transport(GO:0006886);molecular_function:protein transmembrane transporter activity(GO:0008320);biological_process:protein transport(GO:0015031);cellular_component:membrane(GO:0016020);cellular_component:integral component of membrane(GO:0016021);biological_process:vesicle-mediated transport(GO:…
AT1G09590	1435	150.69	129.75	129.78	133.68	130.45	RPL21C	K02889	molecular_function:structural constituent of ribosome(GO:0003735);cellular_component:nucleolus(GO:0005730);cellular_component:cytoplasm(GO:0005737);cellular_component:ribosome(GO:0005840);biological_process:translation(GO:0006412);cellular_component:chloroplast(GO:0009507);cellular_component:cytosolic large ribosomal subunit(GO:0022625);cellular_component:cytosolic ribosome(GO:0022626)
AT1G09600	3657	0.03	0	0	0.01	0.04		_	cellular_component:nucleus(GO:0005634);molecular_function:kinase activity(GO:0016301);biological_process:phosphorylation(GO:0016310)
AT1G09610	1180	0.05	0	0	0	0.14	GXM1	K18801	cellular_component:Golgi membrane(GO:0000139);cellular_component:extracellular region(GO:0005576);cellular_component:Golgi apparatus(GO:0005794);cellular_component:integral component of membrane(GO:0016021);molecular_function:glucuronoxylan 4-O-methyltransferase activity(GO:0030775);biological_process:methylation(GO:0032259);biological_process:xylan metabolic process(GO:0045491);biological_proces…
AT1G04707	874	0	0	0	0	0		_	_
AT1G09620	3922	36.59	36.7	30.86	42.53	33.24		K01869	molecular_function:aminoacyl-tRNA ligase activity(GO:0004812);molecular_function:ATP binding(GO:0005524);cellular_component:cytoplasm(GO:0005737);cellular_component:cytosol(GO:0005829);biological_process:tRNA aminoacylation for protein translation(GO:0006418);cellular_component:plasmodesma(GO:0009506);cellular_component:chloroplast(GO:0009507)
AT1G09625	431	0	0	0	0	0		_	cellular_component:integral component of membrane(GO:0016021)
AT1G09630	1661	19.33	22.45	12.24	20.25	21.44	RABA2A	K07904	biological_process:cytokinesis by cell plate formation(GO:0000911);molecular_function:GTPase activity(GO:0003924);molecular_function:GTP binding(GO:0005525);cellular_component:endosome(GO:0005768);cellular_component:Golgi apparatus(GO:0005794);cellular_component:cytosol(GO:0005829);cellular_component:plasma membrane(GO:0005886);cellular_component:cell plate(GO:0009504);cellular_component:endosome…
AT1G09640	2804	117.46	112.65	135.64	116.69	115.81		_	molecular_function:translation elongation factor activity(GO:0003746);cellular_component:cytoplasm(GO:0005737);cellular_component:vacuole(GO:0005773);cellular_component:cytosol(GO:0005829);cellular_component:plasma membrane(GO:0005886);biological_process:translational elongation(GO:0006414);cellular_component:plasmodesma(GO:0009506)
AT1G09645	1742	36.5	25.44	9.06	34.68	39.58		_	molecular_function:molecular_function(GO:0003674);biological_process:biological_process(GO:0008150);cellular_component:chloroplast(GO:0009507);cellular_component:integral component of membrane(GO:0016021)
AT1G09650	2110	0.05	0.03	0	0.07	0		_	molecular_function:molecular_function(GO:0003674);cellular_component:cellular_component(GO:0005575);biological_process:response to chitin(GO:0010200)
AT1G04713	303	0	0	0	0	0		_	_
AT1G09660	3333	10.1	10.68	15.07	13.46	14.29		K14945	molecular_function:nucleic acid binding(GO:0003676);molecular_function:RNA binding(GO:0003723);cellular_component:nucleus(GO:0005634);biological_process:biological_process(GO:0008150)
AT1G04717	264	0	0	0	0	0		_	_
AT1G09665	667	0	0	0	0	0		_	cellular_component:cytoplasm(GO:0005737);biological_process:defense response(GO:0006952);biological_process:signal transduction(GO:0007165);biological_process:defense response signaling pathway, resistance gene-dependent(GO:0009870)
AT1G09680	2092	2.43	2.33	0.64	2.52	2.12		_	molecular_function:molecular_function(GO:0003674);cellular_component:mitochondrion(GO:0005739);biological_process:biological_process(GO:0008150)
AT1G09690	1497	287.72	242.4	294.69	293.02	287.58	RPL21C	K02889	molecular_function:structural constituent of ribosome(GO:0003735);cellular_component:cytoplasm(GO:0005737);cellular_component:ribosome(GO:0005840);biological_process:translation(GO:0006412);cellular_component:cytosolic large ribosomal subunit(GO:0022625)
AT1G09700	2705	3.29	3.85	2.28	4.32	4.43	DRB1	_	molecular_function:double-stranded RNA binding(GO:0003725);molecular_function:protein binding(GO:0005515);cellular_component:nucleus(GO:0005634);cellular_component:cytoplasm(GO:0005737);biological_process:response to auxin(GO:0009733);biological_process:response to cytokinin(GO:0009735);biological_process:response to abscisic acid(GO:0009737);biological_process:production of ta-siRNAs involved in…
AT1G09710	3520	1.5	1.36	1.51	1.71	1.16		_	molecular_function:DNA binding(GO:0003677);cellular_component:nucleus(GO:0005634)
AT1G09720	2866	0	0	0	0	0	NET2B	_	_
AT1G09730	6768	8.79	8.59	3.58	7.89	6.24		K08596	cellular_component:nucleus(GO:0005634);biological_process:proteolysis(GO:0006508);molecular_function:cysteine-type peptidase activity(GO:0008234);biological_process:protein sumoylation(GO:0016925);biological_process:protein desumoylation(GO:0016926);molecular_function:SUMO-specific protease activity(GO:0016929);biological_process:positive regulation of short-day photoperiodism, flowering(GO:00485…
AT1G09740	1987	13.24	9.64	12.11	8.59	8.57		_	cellular_component:cytoplasm(GO:0005737);biological_process:response to stress(GO:0006950);molecular_function:hydrolase activity(GO:0016787)
AT1G09750	1648	40.28	33.39	80.83	78.73	63.99	AED3	_	molecular_function:nucleotide binding(GO:0000166);cellular_component:extracellular region(GO:0005576);cellular_component:cell wall(GO:0005618);cellular_component:plant-type cell wall(GO:0009505);biological_process:systemic acquired resistance(GO:0009627);cellular_component:apoplast(GO:0048046)
AT1G09760	2568	31.28	33.71	19.46	36.61	37.34	U2A'	K11092	biological_process:mRNA splicing, via spliceosome(GO:0000398);molecular_function:RNA binding(GO:0003723);cellular_component:nucleus(GO:0005634);cellular_component:nucleoplasm(GO:0005654);cellular_component:nucleolus(GO:0005730);cellular_component:cytoplasm(GO:0005737);cellular_component:cytosol(GO:0005829);biological_process:response to cold(GO:0009409);cellular_component:chloroplast(GO:0009507);…
AT1G09770	3785	47.82	40.46	33.59	42.84	32.59	CDC5	K12860	molecular_function:sequence-specific DNA binding RNA polymerase II transcription factor activity(GO:0000981);molecular_function:RNA polymerase II transcription factor recruiting transcription factor activity(GO:0001135);molecular_function:DNA binding(GO:0003677);molecular_function:sequence-specific DNA binding transcription factor activity(GO:0003700);molecular_function:protein binding(GO:0005515…
AT1G09780	2555	60.63	64.75	46.38	43.31	27.32	PGM1	K15633	cellular_component:cytoplasm(GO:0005737);cellular_component:mitochondrial envelope(GO:0005740);cellular_component:cytosol(GO:0005829);cellular_component:plasma membrane(GO:0005886);biological_process:glucose catabolic process(GO:0006007);biological_process:glycolytic process(GO:0006096);biological_process:response to cold(GO:0009409);cellular_component:plasmodesma(GO:0009506);cellular_component:c…
AT1G09790	2585	0	0	0	0	0	COBL6	_	molecular_function:molecular_function(GO:0003674);cellular_component:plasma membrane(GO:0005886);biological_process:cellulose microfibril organization(GO:0010215);biological_process:cell growth(GO:0016049);cellular_component:anchored component of membrane(GO:0031225)
AT1G09794	1606	7.02	5.29	5.54	6.74	5.46		_	molecular_function:molecular_function(GO:0003674);biological_process:biological_process(GO:0008150);cellular_component:chloroplast(GO:0009507)
AT1G09795	3377	99.04	106.54	92.86	109.14	82.98	HISN1B	K00765	biological_process:histidine biosynthetic process(GO:0000105);molecular_function:magnesium ion binding(GO:0000287);molecular_function:ATP phosphoribosyltransferase activity(GO:0003879);cellular_component:chloroplast(GO:0009507);cellular_component:chloroplast stroma(GO:0009570)
AT1G04723	557	0	0.1	0	0	0		_	_
AT1G09800	3852	1.04	1.47	1.36	1.69	1.21		K06173	cellular_component:nucleus(GO:0005634);molecular_function:pseudouridine synthase activity(GO:0009982)
AT1G04733	189	0	0	0	0	0		_	_
AT1G09810	3299	4.25	4.96	0.6	3.61	3.58	ECT11	_	molecular_function:RNA binding(GO:0003723);cellular_component:nucleus(GO:0005634);biological_process:biological_process(GO:0008150)
AT1G09812	1413	0.37	0.47	0.8	1.25	0.97		_	molecular_function:molecular_function(GO:0003674);cellular_component:nucleus(GO:0005634);biological_process:biological_process(GO:0008150);cellular_component:integral component of membrane(GO:0016021)
AT1G09815	942	21.72	24.62	32.51	22.4	27.31	POLD4	K03505	biological_process:DNA synthesis involved in DNA repair(GO:0000731);molecular_function:DNA-directed DNA polymerase activity(GO:0003887);cellular_component:nucleus(GO:0005634);biological_process:DNA replication(GO:0006260);biological_process:DNA-dependent DNA replication(GO:0006261);cellular_component:delta DNA polymerase complex(GO:0043625)
AT1G09820	2235	1.77	2.18	0.5	1.63	1.24		_	molecular_function:molecular_function(GO:0003674);cellular_component:mitochondrion(GO:0005739);biological_process:biological_process(GO:0008150)
AT1G09830	2477	21.14	23.89	21.99	20.67	19.45	PUR2	K01945	molecular_function:phosphoribosylamine-glycine ligase activity(GO:0004637);molecular_function:ATP binding(GO:0005524);biological_process:purine nucleotide biosynthetic process(GO:0006164);biological_process:'de novo' IMP biosynthetic process(GO:0006189);biological_process:purine nucleobase biosynthetic process(GO:0009113);cellular_component:chloroplast(GO:0009507);cellular_component:chloroplast s…
AT1G09840	4685	7.85	7.17	4.52	7.74	7.07	ASK10	K03083	molecular_function:protein kinase activity(GO:0004672);molecular_function:protein serine/threonine kinase activity(GO:0004674);molecular_function:ATP binding(GO:0005524);cellular_component:nucleus(GO:0005634);cellular_component:plasma membrane(GO:0005886);biological_process:protein phosphorylation(GO:0006468)
AT1G09850	2466	24.22	23.65	22.19	22.73	23.14	XBCP3	_	molecular_function:cysteine-type endopeptidase activity(GO:0004197);cellular_component:extracellular region(GO:0005576);cellular_component:extracellular space(GO:0005615);cellular_component:lysosome(GO:0005764);cellular_component:vacuole(GO:0005773);cellular_component:endoplasmic reticulum(GO:0005783);molecular_function:cysteine-type peptidase activity(GO:0008234);biological_process:proteolysis i…
AT1G04737	501	0	0	0	0	0		_	_
AT1G09860	1396	0	0	0	0	0	PUP16	_	molecular_function:purine nucleobase transmembrane transporter activity(GO:0005345);biological_process:purine nucleobase transport(GO:0006863);cellular_component:membrane(GO:0016020);cellular_component:integral component of membrane(GO:0016021)
AT1G04743	1030	0	0	0	0	0		_	_
AT1G09870	3136	12.09	11.11	8.9	11.27	11.58		K03103	molecular_function:acid phosphatase activity(GO:0003993);cellular_component:extracellular region(GO:0005576);cellular_component:vacuolar membrane(GO:0005774);cellular_component:endoplasmic reticulum(GO:0005783)
AT1G09880	4757	0	0	0	0	0		K18195	cellular_component:extracellular region(GO:0005576);biological_process:carbohydrate metabolic process(GO:0005975);molecular_function:lyase activity(GO:0016829);molecular_function:carbohydrate binding(GO:0030246)
AT1G04747	200	0	0	0	0	0		_	_
AT1G09890	3555	0.1	0.01	0.01	0.12	0.09		_	cellular_component:extracellular region(GO:0005576);molecular_function:lyase activity(GO:0016829)
AT1G09900	1797	6.87	8.3	2.32	8.64	8.65		_	molecular_function:molecular_function(GO:0003674);cellular_component:mitochondrion(GO:0005739);biological_process:biological_process(GO:0008150);cellular_component:membrane(GO:0016020)
AT1G09910	4507	9.29	8.02	8.65	10.09	8.8		K18195	cellular_component:extracellular region(GO:0005576);molecular_function:lyase activity(GO:0016829)
AT1G09920	2400	29.44	35.1	27.45	26.89	35.39		_	cellular_component:nucleus(GO:0005634);biological_process:biological_process(GO:0008150);cellular_component:integral component of membrane(GO:0016021)
AT1G09930	2768	0.87	0	0	0	0.05	OPT2	_	cellular_component:cytoplasm(GO:0005737);cellular_component:plasma membrane(GO:0005886);cellular_component:integral component of plasma membrane(GO:0005887);biological_process:oligopeptide transport(GO:0006857);biological_process:protein transport(GO:0015031);molecular_function:oligopeptide transporter activity(GO:0015198);cellular_component:membrane(GO:0016020);molecular_function:oligopeptide tr…
AT1G09932	2810	28.38	2.83	0.73	3.1	4.76		_	cellular_component:nucleus(GO:0005634);biological_process:biological_process(GO:0008150)
AT1G09935	1607	0.15	0	0	0	0		_	molecular_function:catalytic activity(GO:0003824)
AT1G09940	2647	39.98	14.48	17.86	21.37	16.63	HEMA2	K02492	biological_process:porphyrin-containing compound biosynthetic process(GO:0006779);biological_process:protoporphyrinogen IX biosynthetic process(GO:0006782);biological_process:heme biosynthetic process(GO:0006783);biological_process:response to oxidative stress(GO:0006979);molecular_function:glutamyl-tRNA reductase activity(GO:0008883);cellular_component:chloroplast(GO:0009507);cellular_component:…
AT1G09950	1333	11.02	0.21	0.46	0.31	0.67	RAS1	_	cellular_component:nucleus(GO:0005634);biological_process:transcription, DNA-templated(GO:0006351);molecular_function:sequence-specific DNA binding(GO:0043565)
AT1G09960	3231	2.13	1.23	1.85	1.75	2.76	SUC4	K15378	molecular_function:sugar:proton symporter activity(GO:0005351);cellular_component:vacuole(GO:0005773);cellular_component:cis-Golgi network(GO:0005801);cellular_component:plasma membrane(GO:0005886);cellular_component:integral component of plasma membrane(GO:0005887);biological_process:sucrose metabolic process(GO:0005985);molecular_function:sucrose:proton symporter activity(GO:0008506);molecular_…
AT1G04753	280	0	0	0	0	0		_	_
AT1G09970	3685	106.11	43.43	36.21	31.73	24.92	LRR XI-23	_	molecular_function:protein kinase activity(GO:0004672);molecular_function:protein serine/threonine kinase activity(GO:0004674);molecular_function:ATP binding(GO:0005524);cellular_component:plasma membrane(GO:0005886);biological_process:protein phosphorylation(GO:0006468);biological_process:response to oxidative stress(GO:0006979);biological_process:transmembrane receptor protein tyrosine kinase s…
AT1G09980	5553	5.26	4.8	1.73	4.19	2.87		_	_
AT1G09995	1421	2.07	0.98	0.07	1.8	1.96		_	molecular_function:helicase activity(GO:0004386);cellular_component:cellular_component(GO:0005575);biological_process:biological_process(GO:0008150)
AT1G10000	1327	1.06	0.99	1.55	1.57	2.47		_	_
AT1G10010	2938	0	0.02	0	0	0	AAP8	_	cellular_component:plasma membrane(GO:0005886);biological_process:amino acid transport(GO:0006865);molecular_function:amino acid transmembrane transporter activity(GO:0015171);molecular_function:symporter activity(GO:0015293);cellular_component:membrane(GO:0016020);cellular_component:integral component of membrane(GO:0016021)
AT1G10020	2572	25.19	14.55	57.07	48.02	38.99		_	molecular_function:molecular_function(GO:0003674);cellular_component:nucleus(GO:0005634);biological_process:biological_process(GO:0008150)
AT1G10030	2201	6.11	7.1	5.13	10.72	10.56	ERG28	_	cellular_component:mitochondrion(GO:0005739);cellular_component:endoplasmic reticulum membrane(GO:0005789);biological_process:ergosterol biosynthetic process(GO:0006696);cellular_component:integral component of membrane(GO:0016021);molecular_function:protein binding, bridging(GO:0030674)
AT1G10040	2889	2.6	1.24	0.53	1.14	1.64		_	cellular_component:nucleus(GO:0005634);molecular_function:hydrolase activity(GO:0016787)
AT1G10050	4840	3.65	3.87	1.25	1.91	1.67		_	molecular_function:hydrolase activity, hydrolyzing O-glycosyl compounds(GO:0004553);cellular_component:extracellular region(GO:0005576);biological_process:carbohydrate metabolic process(GO:0005975);molecular_function:endo-1,4-beta-xylanase activity(GO:0031176)
AT1G10060	3220	0.35	1.27	0.4	0.51	0.31	ATBCAT-1	_	molecular_function:catalytic activity(GO:0003824);molecular_function:branched-chain-amino-acid transaminase activity(GO:0004084);molecular_function:protein binding(GO:0005515);cellular_component:cytoplasm(GO:0005737);cellular_component:mitochondrion(GO:0005739);biological_process:leucine catabolic process(GO:0006552);biological_process:valine catabolic process(GO:0006574);biological_process:branc…
AT1G10070	2385	14.11	9.42	2.64	0.7	1.78	BCAT2	K00826	molecular_function:catalytic activity(GO:0003824);molecular_function:branched-chain-amino-acid transaminase activity(GO:0004084);cellular_component:cytoplasm(GO:0005737);cellular_component:mitochondrion(GO:0005739);biological_process:branched-chain amino acid biosynthetic process(GO:0009082);biological_process:isoleucine biosynthetic process(GO:0009097);biological_process:leucine biosynthetic pro…
AT1G10090	5888	16.24	19.37	5.5	11.92	11.72		_	molecular_function:molecular_function(GO:0003674);cellular_component:extracellular region(GO:0005576);biological_process:ion transport(GO:0006811);cellular_component:integral component of membrane(GO:0016021)
AT1G10095	4001	2.12	1.73	1.36	2.38	2.28		_	cellular_component:nucleus(GO:0005634);molecular_function:protein prenyltransferase activity(GO:0008318);biological_process:protein prenylation(GO:0018342)
AT1G10100	793	0	0	0.34	0	0		_	molecular_function:molecular_function(GO:0003674);cellular_component:nucleus(GO:0005634);biological_process:biological_process(GO:0008150)
AT1G04763	267	0	0	0	0	0		_	_
AT1G10110	1375	0.16	0.08	0.08	0.13	0		_	molecular_function:molecular_function(GO:0003674);cellular_component:nucleus(GO:0005634);biological_process:biological_process(GO:0008150)
AT1G04767	1041	0	0	0	0	0		_	_
AT1G10120	2918	6.54	4.07	2.34	11.49	9.15	BHLH74	_	molecular_function:DNA binding(GO:0003677);molecular_function:sequence-specific DNA binding transcription factor activity(GO:0003700);molecular_function:protein binding(GO:0005515);cellular_component:nucleus(GO:0005634);biological_process:transcription, DNA-templated(GO:0006351);biological_process:regulation of transcription, DNA-templated(GO:0006355);biological_process:response to blue light(GO:…
AT1G04773	741	0	0	0	0	0		_	_
AT1G10130	11340	11.12	11.03	8.16	11.95	9.18	ECA3	K01537	cellular_component:Golgi membrane(GO:0000139);molecular_function:calcium-transporting ATPase activity(GO:0005388);molecular_function:calmodulin binding(GO:0005516);molecular_function:ATP binding(GO:0005524);cellular_component:nucleus(GO:0005634);cellular_component:endosome(GO:0005768);cellular_component:Golgi apparatus(GO:0005794);cellular_component:trans-Golgi network(GO:0005802);biological_proc…
AT1G10140	1182	16.41	13.83	28.8	10.08	20.35		_	molecular_function:molecular_function(GO:0003674);cellular_component:plasma membrane(GO:0005886);biological_process:biological_process(GO:0008150)
AT1G10150	1816	0	0	0	0	0	PP2A10	_	cellular_component:mitochondrion(GO:0005739);cellular_component:integral component of membrane(GO:0016021);molecular_function:carbohydrate binding(GO:0030246)
AT1G10155	2624	0.07	0.12	0	0.1	0	ATPP2-A10	_	molecular_function:molecular_function(GO:0003674);cellular_component:nucleus(GO:0005634);biological_process:biological_process(GO:0008150)
AT1G10170	4685	9.45	3.94	6.83	5.63	4.64	ATNFXL1	K12236	biological_process:negative regulation of transcription from RNA polymerase II promoter(GO:0000122);molecular_function:RNA polymerase II regulatory region sequence-specific DNA binding(GO:0000977);molecular_function:RNA polymerase II core promoter proximal region sequence-specific DNA binding transcription factor activity involved in negative regulation of transcription(GO:0001078);molecular_func…
AT1G10180	3444	6.55	6.79	4.08	8.1	5.49	EXO84C	K19986	cellular_component:exocyst(GO:0000145);biological_process:exocyst assembly(GO:0001927);molecular_function:molecular_function(GO:0003674);cellular_component:nucleus(GO:0005634);biological_process:exocyst localization(GO:0051601);biological_process:acceptance of pollen(GO:0060321)
AT1G10190	1947	0	0	0	0	0		_	molecular_function:molecular_function(GO:0003674);cellular_component:extracellular region(GO:0005576);biological_process:biological_process(GO:0008150)
AT1G10200	1757	45.02	55.74	66.9	59.39	66.19	WLIM1	_	molecular_function:sequence-specific DNA binding transcription factor activity(GO:0003700);molecular_function:mRNA binding(GO:0003729);cellular_component:cytoplasm(GO:0005737);cellular_component:cytoskeleton(GO:0005856);cellular_component:plasma membrane(GO:0005886);molecular_function:zinc ion binding(GO:0008270);molecular_function:actin filament binding(GO:0051015);biological_process:actin filam…
AT1G10210	2099	3.98	5.25	4.63	6.19	6.44	MPK1	K20535	molecular_function:MAP kinase activity(GO:0004707);molecular_function:ATP binding(GO:0005524);cellular_component:nucleus(GO:0005634);cellular_component:cytoplasm(GO:0005737);biological_process:signal transduction(GO:0007165);biological_process:auxin-activated signaling pathway(GO:0009734);biological_process:regulation of gene expression(GO:0010468);molecular_function:kinase activity(GO:0016301)
AT1G10220	1200	0	0.09	0	0	0.07		_	molecular_function:molecular_function(GO:0003674);cellular_component:mitochondrion(GO:0005739);biological_process:biological_process(GO:0008150);cellular_component:integral component of membrane(GO:0016021)
AT1G10225	614	0.1	0.31	0	0.17	0.1		_	_
AT1G10230	477	12.27	24.29	24.33	22.18	24.45	ASK18	K03094	molecular_function:ubiquitin-protein transferase activity(GO:0004842);molecular_function:protein binding(GO:0005515);cellular_component:nucleus(GO:0005634);biological_process:ubiquitin-dependent protein catabolic process(GO:0006511);biological_process:protein ubiquitination(GO:0016567)
AT1G10240	3227	1.85	2.05	1.19	2.47	1.87	FRS11	_	cellular_component:nucleus(GO:0005634);biological_process:regulation of transcription, DNA-templated(GO:0006355);molecular_function:zinc ion binding(GO:0008270);biological_process:response to red or far red light(GO:0009639)
AT1G10250	422	0	0	0	0	0		_	cellular_component:nucleus(GO:0005634)
AT1G04783	603	0	0	0	0	0		_	_
AT1G10270	3062	2.99	4.39	2.74	3.27	2.12	GRP23	_	molecular_function:RNA binding(GO:0003723);molecular_function:endonuclease activity(GO:0004519);molecular_function:protein binding(GO:0005515);cellular_component:nucleus(GO:0005634);cellular_component:mitochondrion(GO:0005739);biological_process:transcription, DNA-templated(GO:0006351);biological_process:regulation of transcription, DNA-templated(GO:0006355);biological_process:RNA modification(GO…
AT1G10280	2633	2.56	2.72	2.45	2.42	2.36		_	cellular_component:mitochondrion(GO:0005739);molecular_function:acetylglucosaminyltransferase activity(GO:0008375);cellular_component:integral component of membrane(GO:0016021);molecular_function:transferase activity, transferring glycosyl groups(GO:0016757)
AT1G10290	7062	24.35	24.91	25.76	25.59	19.68	DRP2A	K01528	cellular_component:Golgi membrane(GO:0000139);biological_process:mitochondrial fission(GO:0000266);molecular_function:GTPase activity(GO:0003924);molecular_function:GTP binding(GO:0005525);cellular_component:cytoplasm(GO:0005737);cellular_component:vacuolar membrane(GO:0005774);cellular_component:Golgi apparatus(GO:0005794);cellular_component:cytosol(GO:0005829);cellular_component:microtubule(GO:…
AT1G10300	2537	0	0.03	0	0.01	0		K06943	cellular_component:nucleus(GO:0005634)
AT1G10310	2557	16.96	21.07	20.68	15.02	15.92		_	cellular_component:cytosol(GO:0005829);biological_process:folic acid-containing compound metabolic process(GO:0006760);cellular_component:chloroplast(GO:0009507);molecular_function:oxidoreductase activity(GO:0016491);molecular_function:oxidoreductase activity, acting on the CH-OH group of donors, NAD or NADP as acceptor(GO:0016616);biological_process:oxidation-reduction process(GO:0055114)
AT1G10320	4259	4.07	4.12	0.95	2.58	2.06		_	molecular_function:DNA binding(GO:0003677);molecular_function:RNA binding(GO:0003723);cellular_component:nucleus(GO:0005634);molecular_function:metal ion binding(GO:0046872)
AT1G10330	1552	0.87	1.02	0.29	1.37	1.32	PCMP-E71	_	molecular_function:molecular_function(GO:0003674);cellular_component:mitochondrion(GO:0005739);biological_process:biological_process(GO:0008150)
AT1G10340	2312	19.54	7.39	6.51	3.89	7.39		_	biological_process:biological_process(GO:0008150);cellular_component:integral component of membrane(GO:0016021)
AT1G10350	2239	8.92	9.78	7.38	8.11	10.19		K09510	cellular_component:cytoplasm(GO:0005737);biological_process:protein folding(GO:0006457);molecular_function:unfolded protein binding(GO:0051082)
AT1G10360	1403	60.41	68.08	111.33	83.28	97.99	GSTU18	K00799	molecular_function:glutathione transferase activity(GO:0004364);cellular_component:cytoplasm(GO:0005737);cellular_component:cytosol(GO:0005829);biological_process:toxin catabolic process(GO:0009407);biological_process:response to toxic substance(GO:0009636)
AT1G10370	1476	0.93	0.52	0.38	0.24	0.34	GSTU17	K00799	molecular_function:glutathione transferase activity(GO:0004364);cellular_component:cytoplasm(GO:0005737);cellular_component:cytosol(GO:0005829);biological_process:glutathione metabolic process(GO:0006749);biological_process:toxin catabolic process(GO:0009407);cellular_component:chloroplast(GO:0009507);biological_process:response to toxic substance(GO:0009636);biological_process:response to salt s…
AT1G10380	1867	1.01	1.29	1.15	1.5	1.81		_	cellular_component:extracellular region(GO:0005576);biological_process:biological_process(GO:0008150);molecular_function:polysaccharide binding(GO:0030247)
AT1G10385	2789	0	0	0	0	0	EXO84A	K19986	molecular_function:molecular_function(GO:0003674)
AT1G04787	414	0	0	0	0	0		_	_
AT1G10390	5919	16.38	16.68	18.25	16.34	13.89	NUP98A	K14297	biological_process:posttranscriptional tethering of RNA polymerase II gene DNA at nuclear periphery(GO:0000973);molecular_function:RNA binding(GO:0003723);molecular_function:transporter activity(GO:0005215);molecular_function:nucleocytoplasmic transporter activity(GO:0005487);molecular_function:protein binding(GO:0005515);cellular_component:nucleus(GO:0005634);cellular_component:nuclear envelope(…
AT1G10395	269	0	0	0	0	0		_	_
AT1G10400	1652	0	0.03	0	0	0	UGT90A2	_	biological_process:metabolic process(GO:0008152);molecular_function:UDP-glycosyltransferase activity(GO:0008194);molecular_function:transferase activity, transferring glycosyl groups(GO:0016757)
AT1G10410	3262	11.61	10.59	3.89	7.74	8.61		_	cellular_component:nucleus(GO:0005634)
AT1G04793	339	0	0	0	0	0		_	_
AT1G10417	3346	0.2	0.35	0.17	0.3	0.14		_	molecular_function:molecular_function(GO:0003674);cellular_component:cytoplasm(GO:0005737);biological_process:biological_process(GO:0008150)
AT1G10430	2447	18.8	19.45	21.85	25.03	31.36	PP2A2	K04382	molecular_function:phosphoprotein phosphatase activity(GO:0004721);molecular_function:protein serine/threonine phosphatase activity(GO:0004722);cellular_component:nucleus(GO:0005634);cellular_component:cytoplasm(GO:0005737);cellular_component:peroxisome(GO:0005777);cellular_component:cytosol(GO:0005829);cellular_component:plasma membrane(GO:0005886);biological_process:protein dephosphorylation(GO…
AT1G10440	72	0	0	0	0	0		_	cellular_component:cellular_component(GO:0005575);biological_process:translation(GO:0006412);biological_process:translational elongation(GO:0006414);molecular_function:triplet codon-amino acid adaptor activity(GO:0030533)
AT1G10450	6607	6.34	6.4	1.42	5.7	4.48	SNL6	K11644	cellular_component:histone deacetylase complex(GO:0000118);biological_process:negative regulation of transcription from RNA polymerase II promoter(GO:0000122);cellular_component:chromatin(GO:0000785);molecular_function:RNA polymerase II transcription corepressor activity(GO:0001106);molecular_function:histone deacetylase activity(GO:0004407);cellular_component:nucleus(GO:0005634);biological_proce…
AT1G10455	459	0	0	0	0	0		_	molecular_function:DNA binding(GO:0003677);cellular_component:nucleus(GO:0005634);biological_process:transcription, DNA-templated(GO:0006351);biological_process:regulation of transcription, DNA-templated(GO:0006355)
AT1G10460	1330	1.59	0.49	2.17	1.63	2.09	GLP7	_	cellular_component:extracellular region(GO:0005576);cellular_component:cell wall(GO:0005618);molecular_function:manganese ion binding(GO:0030145);molecular_function:nutrient reservoir activity(GO:0045735);cellular_component:apoplast(GO:0048046)
AT1G10470	2373	57.63	32.79	62.88	58.03	63.91	ARR4	K14492	molecular_function:phosphorelay response regulator activity(GO:0000156);biological_process:phosphorelay signal transduction system(GO:0000160);molecular_function:protein serine/threonine kinase activity(GO:0004674);molecular_function:protein binding(GO:0005515);cellular_component:nucleus(GO:0005634);cellular_component:cytoplasm(GO:0005737);biological_process:transcription, DNA-templated(GO:000635…
AT1G10480	1660	0	0.03	0	0	0	ZFP5	_	molecular_function:nucleic acid binding(GO:0003676);molecular_function:sequence-specific DNA binding transcription factor activity(GO:0003700);cellular_component:nucleus(GO:0005634);biological_process:transcription, DNA-templated(GO:0006351);biological_process:regulation of transcription, DNA-templated(GO:0006355);biological_process:multicellular organismal development(GO:0007275);molecular_funct…
AT1G10490	7430	8.25	8.5	2.92	8.36	5.31		K14521	molecular_function:ATP binding(GO:0005524);cellular_component:nucleus(GO:0005634)
AT1G10500	1486	89.9	107.19	94.89	97.91	116.13	ISCA	K13628	molecular_function:structural molecule activity(GO:0005198);cellular_component:mitochondrial matrix(GO:0005759);molecular_function:ferrous iron binding(GO:0008198);cellular_component:chloroplast(GO:0009507);cellular_component:chloroplast stroma(GO:0009570);biological_process:iron-sulfur cluster assembly(GO:0016226);molecular_function:2 iron, 2 sulfur cluster binding(GO:0051537);biological_process…
AT1G10510	4152	16.89	22.4	10.85	17.77	14.93	emb2004	_	cellular_component:mitochondrion(GO:0005739);cellular_component:chloroplast(GO:0009507);cellular_component:plastid(GO:0009536);biological_process:embryo development ending in seed dormancy(GO:0009793);cellular_component:chloroplast envelope(GO:0009941)
AT1G10520	3530	0.6	0.71	0.29	0.38	0.29	POLL	_	molecular_function:DNA binding(GO:0003677);molecular_function:DNA-directed DNA polymerase activity(GO:0003887);molecular_function:protein binding(GO:0005515);cellular_component:nucleus(GO:0005634);biological_process:DNA replication(GO:0006260);biological_process:nucleotide-excision repair(GO:0006289);biological_process:double-strand break repair(GO:0006302);biological_process:double-strand break …
AT1G10522	1977	12.6	12.6	14.56	14.88	14.11	PRIN2	_	cellular_component:plastid-encoded plastid RNA polymerase complex(GO:0000427);molecular_function:DNA binding(GO:0003677);molecular_function:protein binding(GO:0005515);biological_process:transcription, DNA-templated(GO:0006351);biological_process:regulation of transcription, DNA-templated(GO:0006355);biological_process:response to light intensity(GO:0009642);biological_process:regulation of gene …
AT1G04797	468	0.23	0.12	0	0.1	0.71		_	_
AT1G10530	1219	0.16	0.11	0.11	0.14	0.17		_	molecular_function:molecular_function(GO:0003674)
AT1G04803	432	0	0	0	0	0		_	_
AT1G10540	3171	0.05	0.09	0.07	0.06	0.04	NAT8	_	molecular_function:transporter activity(GO:0005215);cellular_component:plasma membrane(GO:0005886);cellular_component:plasmodesma(GO:0009506);cellular_component:membrane(GO:0016020);cellular_component:integral component of membrane(GO:0016021);molecular_function:transmembrane transporter activity(GO:0022857);biological_process:transmembrane transport(GO:0055085)
AT1G10550	1976	7.36	0.05	18.2	16.75	23.08	XTH33	K08235	molecular_function:hydrolase activity, hydrolyzing O-glycosyl compounds(GO:0004553);cellular_component:extracellular region(GO:0005576);cellular_component:cell wall(GO:0005618);cellular_component:integral component of plasma membrane(GO:0005887);biological_process:plant-type cell wall modification involved in multidimensional cell growth(GO:0009831);biological_process:xyloglucan metabolic process…
AT1G10560	2567	1.25	0.7	0.58	0.5	0.39	PUB18	_	molecular_function:ubiquitin-protein transferase activity(GO:0004842);cellular_component:nucleus(GO:0005634);cellular_component:cytoplasm(GO:0005737);biological_process:regulation of seed germination(GO:0010029);biological_process:protein ubiquitination(GO:0016567)
AT1G10570	3892	6.05	5.05	1.4	4.18	3.91	ULP1C	K16287	molecular_function:endopeptidase activity(GO:0004175);cellular_component:nucleus(GO:0005634);cellular_component:nucleoplasm(GO:0005654);biological_process:proteolysis(GO:0006508);molecular_function:cysteine-type peptidase activity(GO:0008234);biological_process:response to salt stress(GO:0009651);biological_process:vegetative to reproductive phase transition of meristem(GO:0010228);biological_pro…
AT1G10580	2577	13.42	15.5	11.75	14.12	12.69		K12816	molecular_function:nucleotide binding(GO:0000166);biological_process:mRNA splicing, via spliceosome(GO:0000398);cellular_component:nucleus(GO:0005634);cellular_component:catalytic step 2 spliceosome(GO:0071013);cellular_component:Cul4-RING E3 ubiquitin ligase complex(GO:0080008)
AT1G10585	1475	1.93	0.88	0.07	0.25	0.36		_	molecular_function:sequence-specific DNA binding transcription factor activity(GO:0003700);cellular_component:nucleus(GO:0005634);cellular_component:cytoplasm(GO:0005737);biological_process:regulation of transcription, DNA-templated(GO:0006355)
AT1G10586	2529	0.19	0	0	0	0		_	molecular_function:DNA binding(GO:0003677);cellular_component:nucleus(GO:0005634);molecular_function:protein dimerization activity(GO:0046983)
AT1G10588	760	0	0	0	0	0		_	cellular_component:extracellular region(GO:0005576)
AT1G10590	1557	65.62	60.5	93.37	71	81.43		K07466	molecular_function:mRNA binding(GO:0003729);cellular_component:cytosol(GO:0005829);cellular_component:plasma membrane(GO:0005886);biological_process:biological_process(GO:0008150)
AT1G10600	2520	8.42	6.05	4.6	8.25	7.45	AMSH2	K11866	cellular_component:nucleus(GO:0005634);cellular_component:mitochondrion(GO:0005739);biological_process:ubiquitin-dependent protein catabolic process(GO:0006511);molecular_function:metallopeptidase activity(GO:0008237);molecular_function:metal ion binding(GO:0046872)
AT1G10610	2821	4.05	2.82	1.24	3.24	2.1	BHLH90	_	molecular_function:DNA binding(GO:0003677);molecular_function:sequence-specific DNA binding transcription factor activity(GO:0003700);cellular_component:nucleus(GO:0005634);biological_process:transcription, DNA-templated(GO:0006351);biological_process:regulation of transcription, DNA-templated(GO:0006355);molecular_function:protein dimerization activity(GO:0046983)
AT1G10620	3321	0	0	0	0	0	PERK11	_	molecular_function:transmembrane receptor protein serine/threonine kinase activity(GO:0004675);molecular_function:ATP binding(GO:0005524);cellular_component:plasma membrane(GO:0005886);biological_process:protein phosphorylation(GO:0006468);biological_process:cell surface receptor signaling pathway(GO:0007166);cellular_component:integral component of membrane(GO:0016021);molecular_function:kinase …
AT1G10630	2086	40.34	38.91	48.39	37.69	34.93	ATARFA1F	K07937	molecular_function:copper ion binding(GO:0005507);molecular_function:GTP binding(GO:0005525);cellular_component:vacuolar membrane(GO:0005774);cellular_component:Golgi apparatus(GO:0005794);cellular_component:cytosol(GO:0005829);cellular_component:plasma membrane(GO:0005886);biological_process:small GTPase mediated signal transduction(GO:0007264);molecular_function:phospholipase activator activity…
AT1G04807	577	0	0	0	0	0		_	_
AT1G10640	2854	0.13	0.88	0.18	0.5	0.44		_	molecular_function:polygalacturonase activity(GO:0004650);cellular_component:extracellular region(GO:0005576);biological_process:carbohydrate metabolic process(GO:0005975)
AT1G10650	2546	2.64	4.61	0.9	1.98	2.3		K19042	molecular_function:ubiquitin-protein transferase activity(GO:0004842);cellular_component:nucleus(GO:0005634);cellular_component:cytoplasm(GO:0005737);molecular_function:zinc ion binding(GO:0008270);biological_process:protein ubiquitination(GO:0016567);biological_process:regulation of defense response(GO:0031347)
AT1G04813	246	0	0	0	0	0		_	_
AT1G10657	1665	0.79	4.28	1.38	1.4	1.55		_	molecular_function:molecular_function(GO:0003674);cellular_component:mitochondrion(GO:0005739);biological_process:biological_process(GO:0008150);cellular_component:integral component of membrane(GO:0016021)
AT1G10660	2909	12.67	8.04	7.23	10.47	13.27		_	molecular_function:molecular_function(GO:0003674);biological_process:biological_process(GO:0008150);cellular_component:integral component of membrane(GO:0016021)
AT1G10670	3152	47.99	56.74	44.99	54.62	51.8	ACLA-1	K01648	molecular_function:ATP citrate synthase activity(GO:0003878);molecular_function:ATP binding(GO:0005524);cellular_component:cytoplasm(GO:0005737);cellular_component:cytosol(GO:0005829);biological_process:acetyl-CoA biosynthetic process(GO:0006085);biological_process:lipid metabolic process(GO:0006629);biological_process:fatty acid biosynthetic process(GO:0006633);biological_process:aging(GO:000756…
AT1G10680	5593	0	0	0	0	0	ABCB10	K05658	molecular_function:ATP binding(GO:0005524);cellular_component:mitochondrion(GO:0005739);cellular_component:integral component of membrane(GO:0016021);molecular_function:ATPase activity, coupled to transmembrane movement of substances(GO:0042626);biological_process:transmembrane transport(GO:0055085)
AT1G10682	702	14.59	14.17	3.56	11.65	21.36		_	molecular_function:molecular_function(GO:0003674);cellular_component:cellular_component(GO:0005575);biological_process:biological_process(GO:0008150)
AT1G10690	929	2.39	2.71	5.5	2.93	4.07	SMR8	_	molecular_function:protein kinase inhibitor activity(GO:0004860);molecular_function:protein binding(GO:0005515);cellular_component:nucleus(GO:0005634);biological_process:cell cycle(GO:0007049)
AT1G10700	2441	12.72	9.8	12.39	13.78	14.26	PRS3	_	molecular_function:magnesium ion binding(GO:0000287);molecular_function:ribose phosphate diphosphokinase activity(GO:0004749);molecular_function:ATP binding(GO:0005524);biological_process:nucleoside metabolic process(GO:0009116);biological_process:nucleotide biosynthetic process(GO:0009165);cellular_component:chloroplast(GO:0009507);molecular_function:kinase activity(GO:0016301);biological_proces…
AT1G10710	2348	0	0.12	0.06	0.03	0.03	PHS1	_	molecular_function:molecular_function(GO:0003674);cellular_component:nucleus(GO:0005634);cellular_component:cytoplasm(GO:0005737);biological_process:synapsis(GO:0007129)
AT1G10715	347	0	0	0	0	0	ESFL2	_	_
AT1G10717	375	0	0	0	0	0.2	ESF1.3	_	biological_process:embryonic axis specification(GO:0000578);biological_process:suspensor development(GO:0010098)
AT1G10720	2010	15.24	11.67	3.94	11.47	9.26		_	molecular_function:molecular_function(GO:0003674);cellular_component:nucleus(GO:0005634);biological_process:biological_process(GO:0008150)
AT1G10730	2850	5.87	7.36	3.66	5.05	5.19	AP1M1	K12393	cellular_component:Golgi apparatus(GO:0005794);biological_process:intracellular protein transport(GO:0006886);biological_process:vesicle-mediated transport(GO:0016192);cellular_component:clathrin vesicle coat(GO:0030125);cellular_component:clathrin adaptor complex(GO:0030131);cellular_component:clathrin-coated vesicle membrane(GO:0030665)
AT1G10740	3149	6.93	5.08	8.11	8.95	8.26		_	cellular_component:extracellular region(GO:0005576);cellular_component:integral component of membrane(GO:0016021);molecular_function:hydrolase activity(GO:0016787)
AT1G10745	500	0	0	0	0	0	ESF1.2	_	biological_process:embryonic axis specification(GO:0000578);cellular_component:extracellular region(GO:0005576);biological_process:suspensor development(GO:0010098)
AT1G10747	519	0	0	0	0	0	ESF1.1	_	biological_process:embryonic axis specification(GO:0000578);cellular_component:extracellular region(GO:0005576);biological_process:suspensor development(GO:0010098)
AT1G10750	3977	0.21	0.41	0.24	0.31	0.26		_	cellular_component:mitochondrion(GO:0005739);cellular_component:integral component of membrane(GO:0016021)
AT1G04817	438	0	0.12	0	0	0		_	_
AT1G10760	10099	90.19	149.82	80.89	98.3	61.18	GWD1	K08244	molecular_function:protein binding(GO:0005515);molecular_function:ATP binding(GO:0005524);cellular_component:mitochondrion(GO:0005739);biological_process:starch catabolic process(GO:0005983);cellular_component:chloroplast(GO:0009507);cellular_component:chloroplast stroma(GO:0009570);biological_process:response to symbiotic fungus(GO:0009610);biological_process:cold acclimation(GO:0009631);cellula…
AT1G10770	948	0.46	0.17	1.58	0.73	0.64		_	biological_process:pollen tube growth(GO:0009860);molecular_function:pectinesterase inhibitor activity(GO:0046910)
AT1G10780	2541	0.29	0.54	0.3	0.44	0.66		_	molecular_function:molecular_function(GO:0003674);cellular_component:nucleus(GO:0005634);biological_process:biological_process(GO:0008150);cellular_component:plasmodesma(GO:0009506)
AT1G10790	1584	0.24	0.3	0	0.17	0.35		_	molecular_function:molecular_function(GO:0003674);biological_process:biological_process(GO:0008150);cellular_component:integral component of membrane(GO:0016021)
AT1G10800	817	0	0.03	0	0.09	0		_	molecular_function:molecular_function(GO:0003674);biological_process:biological_process(GO:0008150)
AT1G10810	1795	0.2	0.05	0.05	0.04	0.02		_	molecular_function:aldo-keto reductase (NADP) activity(GO:0004033);cellular_component:cytoplasm(GO:0005737);molecular_function:oxidoreductase activity(GO:0016491);biological_process:oxidation-reduction process(GO:0055114)
AT1G10820	4167	10.71	10.8	6.64	12.51	10.27		_	molecular_function:DNA binding(GO:0003677);cellular_component:nucleus(GO:0005634);biological_process:biological_process(GO:0008150)
AT1G10830	2069	3.73	5.39	5.9	4.69	3.78	Z-ISO	_	cellular_component:chloroplast(GO:0009507);cellular_component:integral component of membrane(GO:0016021);biological_process:carotene biosynthetic process(GO:0016120);cellular_component:chloroplast membrane(GO:0031969);molecular_function:9,15,9'-tri-cis-zeta-carotene isomerase activity(GO:0090471)
AT1G10840	2986	67.4	62.78	59.67	81.09	86.98	TIF3H1	K03247	molecular_function:translation initiation factor activity(GO:0003743);molecular_function:protein binding(GO:0005515);cellular_component:cytoplasm(GO:0005737);cellular_component:cytosol(GO:0005829);cellular_component:eukaryotic translation initiation factor 3 complex(GO:0005852);biological_process:translational initiation(GO:0006413);biological_process:response to auxin(GO:0009733);biological_proc…
AT1G04823	766	0	0	0	0	0		_	_
AT1G10850	3124	1.63	2.57	2.15	2.74	1.46		_	molecular_function:protein kinase activity(GO:0004672);molecular_function:protein serine/threonine kinase activity(GO:0004674);molecular_function:ATP binding(GO:0005524);cellular_component:plasma membrane(GO:0005886);biological_process:protein phosphorylation(GO:0006468);biological_process:transmembrane receptor protein tyrosine kinase signaling pathway(GO:0007169);cellular_component:integral com…
AT1G10865	1796	31.47	17.37	26.53	27.78	38.92		K18178	molecular_function:molecular_function(GO:0003674);biological_process:biological_process(GO:0008150);cellular_component:chloroplast(GO:0009507)
AT1G04827	800	1.49	0.75	0	0.23	0.14		_	_
AT1G10870	7197	4.45	7.05	2.45	5.28	4.94	AGD4	K12489	molecular_function:GTPase activator activity(GO:0005096);cellular_component:cytoplasm(GO:0005737);cellular_component:Golgi apparatus(GO:0005794);molecular_function:metal ion binding(GO:0046872)
AT1G10875	1425	0	0	0	0	0		_	_
AT1G10880	1460	0	0	0	0	0		_	cellular_component:nucleus(GO:0005634);molecular_function:acetylglucosaminyltransferase activity(GO:0008375);biological_process:response to salt stress(GO:0009651);cellular_component:integral component of membrane(GO:0016021);molecular_function:transferase activity, transferring glycosyl groups(GO:0016757)
AT1G10890	3163	15.32	11.47	4.7	10	8.14		K13173	molecular_function:molecular_function(GO:0003674);biological_process:biological_process(GO:0008150)
AT1G10900	5119	5.24	4.26	2.35	3.97	3.41	PIP5K7	K00889	molecular_function:ATP binding(GO:0005524);cellular_component:nucleus(GO:0005634);cellular_component:plasma membrane(GO:0005886);molecular_function:1-phosphatidylinositol-4-phosphate 5-kinase activity(GO:0016308)
AT1G10910	4353	11.05	12.22	3.76	10.93	9.6		_	molecular_function:RNA binding(GO:0003723);molecular_function:endonuclease activity(GO:0004519);cellular_component:mitochondrion(GO:0005739);biological_process:RNA modification(GO:0009451);cellular_component:chloroplast(GO:0009507);cellular_component:intracellular membrane-bounded organelle(GO:0043231)
AT1G10920	3605	2.23	1.84	0.57	2.03	1.82	LOV1	_	biological_process:response to molecule of fungal origin(GO:0002238);cellular_component:plasma membrane(GO:0005886);biological_process:defense response(GO:0006952);biological_process:signal transduction(GO:0007165);molecular_function:ADP binding(GO:0043531);biological_process:defense response to fungus(GO:0050832)
AT1G10930	7810	2.46	3.57	1.06	2.71	1.81	RECQL4A	K10901	biological_process:telomere maintenance(GO:0000723);biological_process:double-strand break repair via homologous recombination(GO:0000724);molecular_function:DNA binding(GO:0003677);molecular_function:ATP binding(GO:0005524);cellular_component:nucleus(GO:0005634);cellular_component:chromosome(GO:0005694);cellular_component:cytoplasm(GO:0005737);biological_process:DNA replication(GO:0006260);biolo…
AT1G10940	2940	23.9	25.79	17.09	20.69	20.77	ASK1	K14498	molecular_function:protein kinase activity(GO:0004672);molecular_function:protein serine/threonine kinase activity(GO:0004674);molecular_function:protein binding(GO:0005515);molecular_function:ATP binding(GO:0005524);cellular_component:nucleus(GO:0005634);cellular_component:cytosol(GO:0005829);biological_process:protein phosphorylation(GO:0006468);biological_process:response to osmotic stress(GO:…
AT1G10950	5061	49.99	47.2	42.62	51.81	46.1	TMN1	K17087	cellular_component:Golgi membrane(GO:0000139);cellular_component:extracellular region(GO:0005576);cellular_component:endosome(GO:0005768);cellular_component:Golgi apparatus(GO:0005794);cellular_component:Golgi medial cisterna(GO:0005797);cellular_component:cis-Golgi network(GO:0005801);cellular_component:trans-Golgi network(GO:0005802);cellular_component:endosome membrane(GO:0010008);cellular_com…
AT1G10960	854	116.49	220.81	216.79	163.33	166.95	FD1	K02639	molecular_function:electron carrier activity(GO:0009055);cellular_component:chloroplast(GO:0009507);cellular_component:chloroplast stroma(GO:0009570);biological_process:electron transport chain(GO:0022900);molecular_function:metal ion binding(GO:0046872);molecular_function:2 iron, 2 sulfur cluster binding(GO:0051537);biological_process:response to karrikin(GO:0080167)
AT1G10970	2053	5.16	2.68	3.75	4.17	4.29	ZIP4	K14709	molecular_function:copper ion transmembrane transporter activity(GO:0005375);molecular_function:zinc ion transmembrane transporter activity(GO:0005385);molecular_function:protein binding(GO:0005515);biological_process:cation transport(GO:0006812);molecular_function:cation transmembrane transporter activity(GO:0008324);cellular_component:chloroplast(GO:0009507);cellular_component:chloroplast thyla…
AT1G10980	2712	0	0	0	0	0		_	cellular_component:vacuole(GO:0005773);biological_process:biological_process(GO:0008150);cellular_component:plasmodesma(GO:0009506);cellular_component:chloroplast(GO:0009507);cellular_component:integral component of membrane(GO:0016021)
AT1G10990	949	6.94	1.95	2.62	2.03	1.89		_	molecular_function:molecular_function(GO:0003674);cellular_component:nucleus(GO:0005634);cellular_component:mitochondrion(GO:0005739);biological_process:biological_process(GO:0008150);cellular_component:integral component of membrane(GO:0016021)
AT1G11000	4378	2.31	1.48	0.62	1.9	1.56	MLO4	_	molecular_function:calmodulin binding(GO:0005516);cellular_component:plasma membrane(GO:0005886);biological_process:defense response(GO:0006952);biological_process:cell death(GO:0008219);biological_process:response to biotic stimulus(GO:0009607);cellular_component:integral component of membrane(GO:0016021)
AT1G11010	85	0	0	0	0	0		_	cellular_component:cellular_component(GO:0005575);biological_process:translation(GO:0006412);biological_process:translational elongation(GO:0006414);molecular_function:triplet codon-amino acid adaptor activity(GO:0030533)
AT1G11020	1877	13.51	12.84	11.56	13.04	15.71		_	molecular_function:zinc ion binding(GO:0008270);cellular_component:integral component of membrane(GO:0016021)
AT1G11030	74	0	0	0	0	0		_	cellular_component:cellular_component(GO:0005575);biological_process:translation(GO:0006412);biological_process:translational elongation(GO:0006414);molecular_function:triplet codon-amino acid adaptor activity(GO:0030533)
AT1G11040	2052	0	0	0	0	0.03		K09519	cellular_component:nucleus(GO:0005634);biological_process:protein folding(GO:0006457);molecular_function:unfolded protein binding(GO:0051082)
AT1G11050	2491	0.15	0.04	0	0.07	0.02		_	molecular_function:ATP binding(GO:0005524);cellular_component:plasma membrane(GO:0005886);biological_process:protein phosphorylation(GO:0006468);cellular_component:integral component of membrane(GO:0016021);molecular_function:kinase activity(GO:0016301);biological_process:phosphorylation(GO:0016310)
AT1G04833	2348	0	0	0	0	0		_	_
AT1G11060	5325	5.22	5.61	2.12	5.34	4.8		_	biological_process:mitotic sister chromatid segregation(GO:0000070);molecular_function:molecular_function(GO:0003674);cellular_component:mitochondrion(GO:0005739);biological_process:mitotic sister chromatid cohesion(GO:0007064);biological_process:embryo development ending in seed dormancy(GO:0009793);biological_process:meiotic sister chromatid cohesion involved in meiosis I(GO:0010789);biological…
AT1G11070	4189	0.06	0.04	0	0.06	0.06		_	cellular_component:cytoplasm(GO:0005737)
AT1G11080	3686	0	0	0.02	0.05	0.07	scpl31	K16297	molecular_function:serine-type carboxypeptidase activity(GO:0004185);cellular_component:extracellular region(GO:0005576);cellular_component:vacuole(GO:0005773);biological_process:proteolysis(GO:0006508);biological_process:proteolysis involved in cellular protein catabolic process(GO:0051603)
AT1G04837	1243	0.31	0.44	0.54	0.22	0.13		_	_
AT1G11090	1172	0	0	0	0	0		_	cellular_component:nucleus(GO:0005634);cellular_component:endoplasmic reticulum(GO:0005783);cellular_component:Golgi apparatus(GO:0005794);biological_process:lipid metabolic process(GO:0006629);cellular_component:membrane(GO:0016020);molecular_function:hydrolase activity(GO:0016787);molecular_function:acylglycerol lipase activity(GO:0047372)
AT1G11100	5915	0.07	0.12	0.02	0.04	0.03		_	molecular_function:DNA binding(GO:0003677);molecular_function:helicase activity(GO:0004386);molecular_function:ATP binding(GO:0005524);cellular_component:nucleus(GO:0005634);cellular_component:cytoplasm(GO:0005737)
AT1G11110	2296	0	0	0	0	0		_	molecular_function:molecular_function(GO:0003674);cellular_component:nucleus(GO:0005634);biological_process:biological_process(GO:0008150)
AT1G11112	765	0.07	0.29	0	0.36	0		_	molecular_function:molecular_function(GO:0003674);cellular_component:mitochondrion(GO:0005739);biological_process:biological_process(GO:0008150)
AT1G11120	2576	0.1	0.38	0.39	0.06	0.53		_	molecular_function:molecular_function(GO:0003674);cellular_component:nucleus(GO:0005634);biological_process:biological_process(GO:0008150)
AT1G11125	1181	0.18	0.32	0.38	0.23	0.47		_	molecular_function:molecular_function(GO:0003674);cellular_component:nucleus(GO:0005634);biological_process:biological_process(GO:0008150)
AT1G11130	4743	2.79	4.5	2.05	3.24	3.01	SUB	_	biological_process:cell morphogenesis(GO:0000902);molecular_function:transmembrane receptor protein serine/threonine kinase activity(GO:0004675);molecular_function:receptor signaling protein serine/threonine kinase activity(GO:0004702);molecular_function:ATP binding(GO:0005524);cellular_component:plasma membrane(GO:0005886);biological_process:protein phosphorylation(GO:0006468);biological_process…
AT1G11145	635	0	0	0	0	0		_	molecular_function:molecular_function(GO:0003674);cellular_component:cellular_component(GO:0005575);biological_process:biological_process(GO:0008150)
AT1G11160	6801	0.03	0.05	0	0.01	0.03		K18643	molecular_function:nucleotide binding(GO:0000166);cellular_component:cytoplasm(GO:0005737);cellular_component:Cul4-RING E3 ubiquitin ligase complex(GO:0080008)
AT1G11170	4012	0.42	0.76	0.09	0.39	0.44		_	cellular_component:mitochondrion(GO:0005739);biological_process:biological_process(GO:0008150);molecular_function:transferase activity, transferring glycosyl groups(GO:0016757)
AT1G11175	798	28.31	24.79	49.2	41.57	75.52		_	molecular_function:molecular_function(GO:0003674);cellular_component:cellular_component(GO:0005575);biological_process:biological_process(GO:0008150)
AT1G11180	2784	7.56	8.42	6.84	8.17	9.17		K19995	cellular_component:plasma membrane(GO:0005886);biological_process:protein transport(GO:0015031);cellular_component:integral component of membrane(GO:0016021);molecular_function:transmembrane transporter activity(GO:0022857);cellular_component:transport vesicle membrane(GO:0030658)
AT1G11185	526	2.16	0.52	0.42	0	0.21		_	molecular_function:molecular_function(GO:0003674);cellular_component:cellular_component(GO:0005575);biological_process:biological_process(GO:0008150)
AT1G11190	2715	0.04	0.09	0	0	0.13	ENDO1	_	molecular_function:single-stranded DNA endodeoxyribonuclease activity(GO:0000014);molecular_function:nucleic acid binding(GO:0003676);cellular_component:extracellular region(GO:0005576);biological_process:DNA catabolic process(GO:0006308);biological_process:leaf senescence(GO:0010150);molecular_function:endoribonuclease activity, producing 5'-phosphomonoesters(GO:0016891);molecular_function:T/G m…
AT1G11200	2446	20.17	12.61	8.36	13.87	17.35		_	_
AT1G11210	1331	27.27	21.2	16.27	7.52	15.45		_	molecular_function:molecular_function(GO:0003674);biological_process:response to oxidative stress(GO:0006979)
AT1G11220	1600	0.36	0.56	0.96	0.42	0.62		_	molecular_function:molecular_function(GO:0003674);biological_process:biological_process(GO:0008150);cellular_component:chloroplast(GO:0009507)
AT1G11230	1216	0	0	0	0	0		_	molecular_function:molecular_function(GO:0003674);biological_process:biological_process(GO:0008150);cellular_component:chloroplast(GO:0009507);cellular_component:integral component of membrane(GO:0016021)
AT1G11240	3046	15.81	12.6	13.77	12.19	11.99		_	molecular_function:molecular_function(GO:0003674);cellular_component:nucleus(GO:0005634);biological_process:biological_process(GO:0008150)
AT1G11250	1582	0	0	0	0	0	SYP125	K08486	molecular_function:SNARE binding(GO:0000149);molecular_function:SNAP receptor activity(GO:0005484);cellular_component:plasma membrane(GO:0005886);biological_process:intracellular protein transport(GO:0006886);biological_process:exocytosis(GO:0006887);biological_process:vesicle fusion(GO:0006906);cellular_component:endomembrane system(GO:0012505);cellular_component:integral component of membrane(G…
AT1G11260	3588	102.76	41.82	306.32	177.94	239.67	STP1	_	molecular_function:sugar:proton symporter activity(GO:0005351);molecular_function:glucose transmembrane transporter activity(GO:0005355);cellular_component:nucleus(GO:0005634);cellular_component:cytoplasm(GO:0005737);cellular_component:vacuole(GO:0005773);cellular_component:plasma membrane(GO:0005886);cellular_component:plasmodesma(GO:0009506);molecular_function:carbohydrate transmembrane transpo…
AT1G11270	6714	1	0.65	0.78	1.24	1.33		_	molecular_function:molecular_function(GO:0003674);cellular_component:nucleus(GO:0005634);biological_process:heat acclimation(GO:0010286)
AT1G11280	3618	2.31	2	0.93	3.12	2.43		_	molecular_function:protein serine/threonine kinase activity(GO:0004674);molecular_function:ATP binding(GO:0005524);cellular_component:plasma membrane(GO:0005886);biological_process:protein phosphorylation(GO:0006468);cellular_component:integral component of membrane(GO:0016021);molecular_function:kinase activity(GO:0016301);molecular_function:carbohydrate binding(GO:0030246);biological_process:re…
AT1G11290	2921	4.97	4.02	2.43	3.57	2.74	PCMP-H40	_	molecular_function:RNA binding(GO:0003723);molecular_function:endonuclease activity(GO:0004519);cellular_component:mitochondrion(GO:0005739);biological_process:mRNA processing(GO:0006397);molecular_function:zinc ion binding(GO:0008270);cellular_component:chloroplast(GO:0009507);biological_process:mRNA modification(GO:0016556)
AT1G11300	3265	1.47	1.38	0.53	0.64	1.1		_	molecular_function:protein serine/threonine kinase activity(GO:0004674);cellular_component:plasma membrane(GO:0005886);biological_process:protein phosphorylation(GO:0006468);molecular_function:kinase activity(GO:0016301);molecular_function:carbohydrate binding(GO:0030246)
AT1G11303	3185	2.13	2.74	1.09	2.09	2.45		_	_
AT1G11310	3734	64.14	92.49	32.55	57.79	69.34	MLO2	_	molecular_function:calmodulin binding(GO:0005516);cellular_component:Golgi apparatus(GO:0005794);cellular_component:plasma membrane(GO:0005886);biological_process:defense response(GO:0006952);biological_process:cell death(GO:0008219);cellular_component:plasmodesma(GO:0009506);biological_process:response to biotic stimulus(GO:0009607);biological_process:response to fungus(GO:0009620);biological_pr…
AT1G11320	2119	1.34	1.81	0.87	1.94	2.16		_	molecular_function:molecular_function(GO:0003674);cellular_component:mitochondrion(GO:0005739);biological_process:biological_process(GO:0008150);cellular_component:plastid(GO:0009536)
AT1G11330	4015	11.24	12.65	5.93	11.99	10.11		_	molecular_function:protein serine/threonine kinase activity(GO:0004674);molecular_function:ATP binding(GO:0005524);cellular_component:plasma membrane(GO:0005886);biological_process:protein phosphorylation(GO:0006468);cellular_component:integral component of membrane(GO:0016021);molecular_function:kinase activity(GO:0016301);molecular_function:carbohydrate binding(GO:0030246);biological_process:re…
AT1G11340	3514	0.57	0.67	0.62	0.68	0.6	RKS1	_	cellular_component:plasma membrane(GO:0005886);molecular_function:kinase activity(GO:0016301);molecular_function:carbohydrate binding(GO:0030246)
AT1G11350	3464	34.52	30.21	22.41	26.12	22.96	SD113	_	molecular_function:protein kinase activity(GO:0004672);molecular_function:protein serine/threonine kinase activity(GO:0004674);cellular_component:plasma membrane(GO:0005886);molecular_function:kinase activity(GO:0016301);biological_process:protein autophosphorylation(GO:0046777)
AT1G11360	1983	5.6	5.96	8.65	8.25	8.99		_	cellular_component:nucleus(GO:0005634);cellular_component:cytosol(GO:0005829);cellular_component:plasma membrane(GO:0005886);biological_process:response to stress(GO:0006950);molecular_function:hydrolase activity(GO:0016787)
AT1G11362	722	0.08	0	0	0.19	0		_	cellular_component:extracellular region(GO:0005576);biological_process:negative regulation of catalytic activity(GO:0043086);molecular_function:pectinesterase inhibitor activity(GO:0046910)
AT1G11370	3218	0	0	0	0	0	PME56	_	cellular_component:extracellular region(GO:0005576);cellular_component:cell wall(GO:0005618);cellular_component:plant-type cell wall(GO:0009505);molecular_function:pectinesterase activity(GO:0030599);biological_process:cell wall modification(GO:0042545);molecular_function:aspartyl esterase activity(GO:0045330);biological_process:pectin catabolic process(GO:0045490)
AT1G11380	1900	8.7	4.68	13.28	19.66	23.91		_	molecular_function:molecular_function(GO:0003674);cellular_component:plasma membrane(GO:0005886);biological_process:biological_process(GO:0008150);cellular_component:integral component of membrane(GO:0016021)
AT1G11390	3245	6.98	5.09	4.25	6.51	5.54		K08869	cellular_component:plasma membrane(GO:0005886)
AT1G11400	3525	5.27	3.26	2.96	5.27	6.26	PYM	K14294	molecular_function:protein binding(GO:0005515);cellular_component:nucleus(GO:0005634);cellular_component:nucleoplasm(GO:0005654);cellular_component:nucleolus(GO:0005730);cellular_component:cytoplasm(GO:0005737);biological_process:positive regulation of gene expression(GO:0010628)
AT1G04847	339	0	0	0	0	0		_	_
AT1G11410	3603	0.92	2.57	1.12	1.27	1.09		_	molecular_function:ATP binding(GO:0005524);cellular_component:plasma membrane(GO:0005886);cellular_component:integral component of membrane(GO:0016021);molecular_function:kinase activity(GO:0016301);molecular_function:carbohydrate binding(GO:0030246);biological_process:recognition of pollen(GO:0048544)
AT1G11420	2496	0.81	0.6	0.11	0.46	0.8	DUF2	_	cellular_component:cytoplasm(GO:0005737)
AT1G11430	2005	63.79	86.25	55.58	82.88	95.68	MORF9	_	molecular_function:protein binding(GO:0005515);cellular_component:chloroplast(GO:0009507);cellular_component:chloroplast stroma(GO:0009570);cellular_component:chloroplast envelope(GO:0009941);biological_process:chloroplast RNA modification(GO:1900865)
AT1G11440	1535	7.98	11.86	4.63	7.49	6.95		_	molecular_function:protein serine/threonine kinase activity(GO:0004674);cellular_component:nucleus(GO:0005634);biological_process:protein autophosphorylation(GO:0046777)
AT1G11450	2324	0.03	0.04	0	0.04	0.13		_	cellular_component:plasma membrane(GO:0005886);biological_process:transport(GO:0006810);cellular_component:chloroplast(GO:0009507);cellular_component:membrane(GO:0016020);cellular_component:integral component of membrane(GO:0016021);molecular_function:transmembrane transporter activity(GO:0022857)
AT1G11460	2524	0	0	0	0	0		_	cellular_component:plasma membrane(GO:0005886);biological_process:transport(GO:0006810);cellular_component:membrane(GO:0016020);molecular_function:transmembrane transporter activity(GO:0022857)
AT1G11470	943	0	0	0	0	0		_	molecular_function:molecular_function(GO:0003674);biological_process:biological_process(GO:0008150);cellular_component:chloroplast(GO:0009507)
AT1G11475	1676	52.58	58	69.64	49.48	65.44	NRPB10	K03007	cellular_component:DNA-directed RNA polymerase IV complex(GO:0000418);cellular_component:DNA-directed RNA polymerase V complex(GO:0000419);molecular_function:RNA polymerase I activity(GO:0001054);molecular_function:RNA polymerase II activity(GO:0001055);molecular_function:RNA polymerase III activity(GO:0001056);molecular_function:DNA binding(GO:0003677);molecular_function:DNA-directed RNA polymer…
AT1G11480	2958	19.68	20.19	30.05	24.44	17.46		_	molecular_function:mRNA binding(GO:0003729);molecular_function:translation initiation factor activity(GO:0003743);cellular_component:nucleus(GO:0005634);biological_process:translational initiation(GO:0006413)
AT1G11490	1642	0.03	0.08	0	0.09	0.06		_	molecular_function:nucleic acid binding(GO:0003676);molecular_function:sequence-specific DNA binding transcription factor activity(GO:0003700);biological_process:regulation of transcription, DNA-templated(GO:0006355);molecular_function:zinc ion binding(GO:0008270)
AT1G11500	1024	0	0	0.03	0.11	0.1		_	molecular_function:molecular_function(GO:0003674);biological_process:biological_process(GO:0008150);cellular_component:integral component of membrane(GO:0016021)
AT1G11510	1207	0	0	0	0	0		_	cellular_component:nucleus(GO:0005634);biological_process:transcription, DNA-templated(GO:0006351);biological_process:regulation of transcription, DNA-templated(GO:0006355)
AT1G11520	591	0	0	0	0	0		_	molecular_function:molecular_function(GO:0003674);cellular_component:nucleus(GO:0005634);biological_process:biological_process(GO:0008150);cellular_component:chloroplast(GO:0009507)
AT1G11530	1089	70.81	74.95	77.25	87.94	114.58	CXXS1	K03671	molecular_function:protein disulfide isomerase activity(GO:0003756);molecular_function:thioredoxin-disulfide reductase activity(GO:0004791);cellular_component:cytoplasm(GO:0005737);cellular_component:cytosol(GO:0005829);biological_process:glycerol ether metabolic process(GO:0006662);molecular_function:protein disulfide oxidoreductase activity(GO:0015035);molecular_function:oxidoreductase activity…
AT1G04853	358	0	0	0	0	0		_	_
AT1G11540	1882	0.09	0.07	0.04	0.02	0.13		_	molecular_function:molecular_function(GO:0003674);biological_process:biological_process(GO:0008150)
AT1G11545	1897	4.54	2.52	11.13	11.16	12.23	XTH8	K08235	molecular_function:hydrolase activity, hydrolyzing O-glycosyl compounds(GO:0004553);cellular_component:extracellular region(GO:0005576);cellular_component:cell wall(GO:0005618);biological_process:xyloglucan metabolic process(GO:0010411);molecular_function:xyloglucan:xyloglucosyl transferase activity(GO:0016762);molecular_function:hydrolase activity, acting on glycosyl bonds(GO:0016798);biological…
AT1G11550	80	0	0	0	0	0		_	cellular_component:cellular_component(GO:0005575);biological_process:translation(GO:0006412);biological_process:translational elongation(GO:0006414);molecular_function:triplet codon-amino acid adaptor activity(GO:0030533)
AT1G11560	1193	0.05	0	0	0	0	OST3A	K12669	cellular_component:chloroplast(GO:0009507);molecular_function:oligosaccharide transmembrane transporter activity(GO:0015157);biological_process:oligosaccharide transport(GO:0015772);biological_process:carbohydrate transmembrane transport(GO:0034219)
AT1G11570	963	0.15	0.02	0.02	0.15	0.13	NTL	_	cellular_component:intracellular(GO:0005622);cellular_component:nucleus(GO:0005634);cellular_component:cytoplasm(GO:0005737);biological_process:protein import into nucleus(GO:0006606);molecular_function:protein transporter activity(GO:0008565);biological_process:protein transport(GO:0015031)
AT1G11572	619	0	0	0	0	0		_	_
AT1G11580	2215	8.62	5.77	4.55	4.71	6.41	ATPMEPCRA	K01051	cellular_component:extracellular region(GO:0005576);cellular_component:cell wall(GO:0005618);cellular_component:vacuolar membrane(GO:0005774);cellular_component:cytosol(GO:0005829);cellular_component:plant-type cell wall(GO:0009505);biological_process:response to bacterium(GO:0009617);biological_process:negative regulation of translation(GO:0017148);molecular_function:rRNA N-glycosylase activity(…
AT1G04857	203	0	0	0	0	0		_	_
AT1G11590	2098	0	0	0	0	0	PME19	K01051	cellular_component:extracellular region(GO:0005576);cellular_component:cell wall(GO:0005618);cellular_component:plant-type cell wall(GO:0009505);molecular_function:pectinesterase activity(GO:0030599);biological_process:cell wall modification(GO:0042545);molecular_function:aspartyl esterase activity(GO:0045330);biological_process:pectin catabolic process(GO:0045490);molecular_function:pectinestera…
AT1G11591	890	0.09	0	0	0	0		_	_
AT1G11592	1756	4.09	2.88	4.41	4.12	4.53		_	molecular_function:molecular_function(GO:0003674);cellular_component:cellular_component(GO:0005575);biological_process:biological_process(GO:0008150)
AT1G11593	608	0	0	0	0	0		_	cellular_component:extracellular region(GO:0005576)
AT1G11600	1946	0	0	0	0	0	CYP77B1	_	molecular_function:iron ion binding(GO:0005506);cellular_component:plasma membrane(GO:0005886);molecular_function:oxidoreductase activity, acting on paired donors, with incorporation or reduction of molecular oxygen, NAD(P)H as one donor, and incorporation of one atom of oxygen(GO:0016709);molecular_function:oxygen binding(GO:0019825);molecular_function:heme binding(GO:0020037);biological_process…
AT1G11608	1240	0	0	0	0	0		_	molecular_function:molecular_function(GO:0003674);cellular_component:mitochondrion(GO:0005739);biological_process:biological_process(GO:0008150)
AT1G11610	2477	0	0	0	0	0	CYP71A18	K00517	molecular_function:monooxygenase activity(GO:0004497);molecular_function:iron ion binding(GO:0005506);cellular_component:extracellular region(GO:0005576);cellular_component:membrane(GO:0016020);cellular_component:integral component of membrane(GO:0016021);molecular_function:oxidoreductase activity, acting on paired donors, with incorporation or reduction of molecular oxygen(GO:0016705);molecular_…
AT1G11620	1092	0	0	0	0	0		_	molecular_function:molecular_function(GO:0003674);cellular_component:cellular_component(GO:0005575);biological_process:biological_process(GO:0008150)
AT1G11630	1712	8.89	6.96	2.59	9.85	9.64		_	cellular_component:mitochondrion(GO:0005739);biological_process:biological_process(GO:0008150)
AT1G11640	79	0	0	0	0	0		_	cellular_component:cellular_component(GO:0005575);biological_process:translation(GO:0006412);biological_process:translational elongation(GO:0006414);molecular_function:triplet codon-amino acid adaptor activity(GO:0030533)
AT1G11650	3470	158.47	150.13	152.76	148.83	133.34	RBP45B	_	molecular_function:RNA binding(GO:0003723);molecular_function:mRNA binding(GO:0003729);cellular_component:nucleus(GO:0005634);cellular_component:cytoplasm(GO:0005737);biological_process:mRNA processing(GO:0006397);molecular_function:poly(A) binding(GO:0008143);biological_process:response to cytokinin(GO:0009735);biological_process:response to ozone(GO:0010193)
AT1G11655	633	0	0	0	0	0		_	molecular_function:molecular_function(GO:0003674);cellular_component:mitochondrion(GO:0005739);biological_process:biological_process(GO:0008150)
AT1G11660	4089	5.95	6.15	3.21	5.1	3.61	HSP70-16	K09489	molecular_function:ATP binding(GO:0005524);cellular_component:nucleus(GO:0005634);biological_process:protein folding(GO:0006457)
AT1G11670	3587	3.58	0.59	0.57	0.22	0.36	DTX36	K03327	molecular_function:transporter activity(GO:0005215);cellular_component:plasma membrane(GO:0005886);biological_process:drug transmembrane transport(GO:0006855);molecular_function:drug transmembrane transporter activity(GO:0015238);molecular_function:antiporter activity(GO:0015297);cellular_component:membrane(GO:0016020);cellular_component:integral component of membrane(GO:0016021)
AT1G04863	535	0	0	0	0	0		_	_
AT1G11680	2450	29.55	34.34	33.52	34.79	33.99	CYP51G1	K05917	molecular_function:iron ion binding(GO:0005506);cellular_component:extracellular region(GO:0005576);cellular_component:endoplasmic reticulum(GO:0005783);cellular_component:Golgi apparatus(GO:0005794);cellular_component:plasma membrane(GO:0005886);molecular_function:methyltransferase activity(GO:0008168);molecular_function:sterol 14-demethylase activity(GO:0008398);biological_process:embryo develo…
AT1G11684	357	0	0	0	0	0		_	molecular_function:molecular_function(GO:0003674);cellular_component:cellular_component(GO:0005575);biological_process:biological_process(GO:0008150)
AT1G11690	744	0	0	0	0	0		_	molecular_function:molecular_function(GO:0003674);cellular_component:nucleus(GO:0005634)
AT1G04867	252	0	0	0	0	0		_	_
AT1G11700	1174	5.58	8.43	16.79	8.19	8.23		_	molecular_function:molecular_function(GO:0003674);biological_process:biological_process(GO:0008150);cellular_component:chloroplast(GO:0009507)
AT1G11710	2646	0.47	0.4	0.1	0.31	0.2		_	molecular_function:molecular_function(GO:0003674);cellular_component:mitochondrion(GO:0005739);biological_process:biological_process(GO:0008150)
AT1G11720	5679	8.21	10.33	4.37	6.23	4.62	ATSS3	_	cellular_component:mitochondrion(GO:0005739);molecular_function:starch synthase activity(GO:0009011);cellular_component:chloroplast(GO:0009507);molecular_function:transferase activity, transferring glycosyl groups(GO:0016757);biological_process:starch biosynthetic process(GO:0019252)
AT1G04873	240	0	0	0	0	0		_	_
AT1G11730	3181	0.54	0.32	0.26	0.41	0.79	B3GALT1	K20855	cellular_component:Golgi membrane(GO:0000139);cellular_component:Golgi apparatus(GO:0005794);biological_process:protein glycosylation(GO:0006486);molecular_function:galactosyltransferase activity(GO:0008378);cellular_component:integral component of membrane(GO:0016021);molecular_function:transferase activity, transferring glycosyl groups(GO:0016757);molecular_function:transferase activity, transf…
AT1G04877	302	0.36	0.9	0	0.61	0.55		_	_
AT1G11735	117	1.85	2.8	2.37	4.74	8.55	MIR171B	_	molecular_function:molecular_function(GO:0003674);cellular_component:cellular_component(GO:0005575);biological_process:biological_process(GO:0008150)
AT1G11740	3797	0.02	0.05	0.32	0.1	0.22		_	cellular_component:cellular_component(GO:0005575);biological_process:biological_process(GO:0008150)
AT1G11750	2402	57.58	79.03	63.06	77.63	77.58	CLPP6	K01358	molecular_function:serine-type endopeptidase activity(GO:0004252);biological_process:proteolysis(GO:0006508);cellular_component:chloroplast(GO:0009507);cellular_component:plastid stroma(GO:0009532);cellular_component:chloroplast thylakoid(GO:0009534);cellular_component:chloroplast stroma(GO:0009570);biological_process:chloroplast organization(GO:0009658);cellular_component:chloroplastic endopepti…
AT1G04883	280	0	0	0	0	0		_	_
AT1G11755	2231	14.61	13.14	2.46	13.51	13.55	LEW1	K11778	biological_process:protein N-linked glycosylation(GO:0006487);biological_process:response to water deprivation(GO:0009414);biological_process:response to low light intensity stimulus(GO:0009645);biological_process:dolichol biosynthetic process(GO:0019408);biological_process:endoplasmic reticulum unfolded protein response(GO:0030968);molecular_function:dehydrodolichyl diphosphate synthase activity…
AT1G11760	1309	8	7.89	8.94	8.1	10.36	MED32	_	biological_process:transcription, DNA-templated(GO:0006351);biological_process:regulation of transcription, DNA-templated(GO:0006355);biological_process:cold acclimation(GO:0009631);biological_process:leaf senescence(GO:0010150);cellular_component:mediator complex(GO:0016592);biological_process:response to hydrogen peroxide(GO:0042542);biological_process:root development(GO:0048364)
AT1G11765	721	0	0	0	0	0		_	molecular_function:molecular_function(GO:0003674);cellular_component:cytoplasm(GO:0005737);biological_process:biological_process(GO:0008150)
AT1G11770	1773	0	0	0	0	0		_	cellular_component:extracellular region(GO:0005576);molecular_function:electron carrier activity(GO:0009055);molecular_function:oxidoreductase activity, acting on CH-OH group of donors(GO:0016614);molecular_function:flavin adenine dinucleotide binding(GO:0050660);biological_process:oxidation-reduction process(GO:0055114)
AT1G04887	1309	0	0	0	0	0		_	_
AT1G11780	2399	10.96	5.72	4.74	10.58	8.99		K10765	cellular_component:nucleus(GO:0005634)
AT1G11785	1257	3.12	1.02	4.06	1.72	2.51		_	molecular_function:molecular_function(GO:0003674);biological_process:biological_process(GO:0008150);cellular_component:integral component of membrane(GO:0016021)
AT1G11790	4067	8.4	9.64	5.38	8.48	7.56	ADT1	_	molecular_function:prephenate dehydratase activity(GO:0004664);biological_process:L-phenylalanine biosynthetic process(GO:0009094);cellular_component:chloroplast(GO:0009507);cellular_component:chloroplast stroma(GO:0009570);molecular_function:amino acid binding(GO:0016597);molecular_function:arogenate dehydratase activity(GO:0047769)
AT1G11800	2107	4.23	6.34	4.96	5.69	4.83		K19619	molecular_function:endonuclease activity(GO:0004519);molecular_function:exonuclease activity(GO:0004527);cellular_component:nucleus(GO:0005634);molecular_function:zinc ion binding(GO:0008270);molecular_function:hydrolase activity(GO:0016787)
AT1G11810	1304	0	0.04	0	0	0		_	molecular_function:molecular_function(GO:0003674);cellular_component:cytoplasm(GO:0005737);biological_process:biological_process(GO:0008150)
AT1G11820	2681	3.84	4.76	3.2	6.9	5.4		_	molecular_function:hydrolase activity, hydrolyzing O-glycosyl compounds(GO:0004553);cellular_component:extracellular region(GO:0005576);cellular_component:plasma membrane(GO:0005886);biological_process:carbohydrate metabolic process(GO:0005975);biological_process:defense response(GO:0006952);molecular_function:glucan endo-1,3-beta-D-glucosidase activity(GO:0042973)
AT1G04893	346	0.31	0	0	0	0		_	_
AT1G11840	2808	80.29	72.15	57.45	75.06	82.98	ATGLX1	K01759	molecular_function:lactoylglutathione lyase activity(GO:0004462);cellular_component:mitochondrion(GO:0005739);cellular_component:vacuole(GO:0005773);cellular_component:peroxisome(GO:0005777);cellular_component:cytosol(GO:0005829);cellular_component:plasma membrane(GO:0005886);biological_process:carbohydrate metabolic process(GO:0005975);cellular_component:chloroplast envelope(GO:0009941);biologic…
AT1G11850	868	0.22	0.54	0.42	0.37	0.62		_	molecular_function:molecular_function(GO:0003674);biological_process:biological_process(GO:0008150)
AT1G11860	2636	228.8	298.27	324.33	273.44	228.82		K00605	molecular_function:aminomethyltransferase activity(GO:0004047);cellular_component:mitochondrion(GO:0005739);biological_process:glycine catabolic process(GO:0006546);molecular_function:transaminase activity(GO:0008483);cellular_component:chloroplast(GO:0009507);cellular_component:chloroplast thylakoid(GO:0009534);cellular_component:chloroplast stroma(GO:0009570);cellular_component:chloroplast enve…
AT1G11870	3259	5.21	6.83	5.3	6.45	4.71	OVA7	K01875	molecular_function:serine-tRNA ligase activity(GO:0004828);molecular_function:ATP binding(GO:0005524);cellular_component:cytoplasm(GO:0005737);cellular_component:mitochondrion(GO:0005739);biological_process:seryl-tRNA aminoacylation(GO:0006434);biological_process:mitochondrion organization(GO:0007005);cellular_component:chloroplast(GO:0009507);biological_process:chloroplast organization(GO:000965…
AT1G04897	153	0	0	0	0	0		_	_
AT1G04907	160	0.34	0	0	0	0		_	_
AT1G11880	2757	2.24	1.5	1.27	2.01	3.03		_	molecular_function:dolichyl-phosphate-mannose-glycolipid alpha-mannosyltransferase activity(GO:0004584);cellular_component:integral component of membrane(GO:0016021)
AT1G11890	2348	49.04	39.03	20.34	31.65	34.85	SEC22	K08517	cellular_component:Golgi membrane(GO:0000139);molecular_function:SNARE binding(GO:0000149);molecular_function:transporter activity(GO:0005215);molecular_function:SNAP receptor activity(GO:0005484);cellular_component:endoplasmic reticulum(GO:0005783);cellular_component:endoplasmic reticulum membrane(GO:0005789);cellular_component:Golgi apparatus(GO:0005794);cellular_component:plasma membrane(GO:00…
AT1G04913	434	0	0.13	0	0	0		_	_
AT1G11900	1568	0.99	1.31	0.05	1.11	1.66		_	cellular_component:mitochondrion(GO:0005739);biological_process:biological_process(GO:0008150)
AT1G04917	724	0	0	0	0	0		_	_
AT1G11905	1763	11.21	7.9	8.45	8.85	10.88		K14009	molecular_function:molecular_function(GO:0003674);cellular_component:cytoplasm(GO:0005737);cellular_component:endoplasmic reticulum(GO:0005783);biological_process:intracellular protein transport(GO:0006886);cellular_component:integral component of membrane(GO:0016021)
AT1G11910	4332	108.63	131.26	183.08	108.25	129.26	APA1	K08245	molecular_function:endopeptidase activity(GO:0004175);molecular_function:aspartic-type endopeptidase activity(GO:0004190);cellular_component:extracellular region(GO:0005576);cellular_component:vacuole(GO:0005773);cellular_component:cytosol(GO:0005829);biological_process:proteolysis(GO:0006508);biological_process:lipid metabolic process(GO:0006629);cellular_component:plasmodesma(GO:0009506);biolog…
AT1G11915	1543	0.17	0.13	0.13	0.36	0.48		_	cellular_component:extracellular region(GO:0005576);biological_process:biological_process(GO:0008150);cellular_component:integral component of membrane(GO:0016021);molecular_function:polysaccharide binding(GO:0030247)
AT1G11920	1581	0	0	0	0	0		K01728	cellular_component:extracellular region(GO:0005576);molecular_function:lyase activity(GO:0016829);molecular_function:pectate lyase activity(GO:0030570);biological_process:pectin catabolic process(GO:0045490);molecular_function:metal ion binding(GO:0046872)
AT1G11925	804	1.89	0.07	0	0.11	0		_	molecular_function:molecular_function(GO:0003674);cellular_component:extracellular region(GO:0005576);biological_process:biological_process(GO:0008150);cellular_component:integral component of membrane(GO:0016021)
AT1G11930	2062	32.99	30.52	28.14	29.29	25.99		K06997	cellular_component:nucleus(GO:0005634);molecular_function:pyridoxal phosphate binding(GO:0030170)
AT1G11940	2622	3.08	3.07	0.97	2.84	1.86		_	cellular_component:mitochondrion(GO:0005739);cellular_component:Golgi apparatus(GO:0005794);molecular_function:acetylglucosaminyltransferase activity(GO:0008375);cellular_component:integral component of membrane(GO:0016021);molecular_function:transferase activity, transferring glycosyl groups(GO:0016757)
AT1G11950	4587	3.26	2.7	0.44	1.95	1.56		K15601	molecular_function:sequence-specific DNA binding transcription factor activity(GO:0003700);cellular_component:nucleus(GO:0005634)
AT1G11960	4481	14.26	4.33	2.14	2.25	1.83		_	molecular_function:molecular_function(GO:0003674);cellular_component:extracellular region(GO:0005576);cellular_component:plasma membrane(GO:0005886);biological_process:ion transport(GO:0006811);cellular_component:integral component of membrane(GO:0016021)
AT1G11970	300	0	0	0	0	0		_	molecular_function:molecular_function(GO:0003674);cellular_component:cellular_component(GO:0005575)
AT1G11980	237	0	0	0	0	0	RUB3	K12158	molecular_function:molecular_function(GO:0003674);cellular_component:cellular_component(GO:0005575)
AT1G11990	3062	0.07	0.09	0.19	0.13	0.07		_	cellular_component:plasma membrane(GO:0005886);biological_process:biological_process(GO:0008150);molecular_function:transferase activity, transferring glycosyl groups(GO:0016757)
AT1G12000	3976	15.4	19.16	12.49	15.87	11.46	PFP-BETA1	K00895	molecular_function:6-phosphofructokinase activity(GO:0003872);molecular_function:ATP binding(GO:0005524);cellular_component:cell wall(GO:0005618);cellular_component:cytoplasm(GO:0005737);cellular_component:cytosol(GO:0005829);biological_process:fructose 6-phosphate metabolic process(GO:0006002);biological_process:glycolytic process(GO:0006096);biological_process:response to cytokinin(GO:0009735);…
AT1G12010	1804	3.09	2.31	4.17	3.68	4.54		K05933	cellular_component:cytoplasm(GO:0005737);biological_process:defense response(GO:0006952);biological_process:ethylene biosynthetic process(GO:0009693);molecular_function:1-aminocyclopropane-1-carboxylate oxidase activity(GO:0009815);molecular_function:L-ascorbic acid binding(GO:0031418);molecular_function:metal ion binding(GO:0046872);biological_process:oxidation-reduction process(GO:0055114);biol…
AT1G12013	130	0	0	0	0	0	SNOR111	_	biological_process:rRNA modification(GO:0000154);molecular_function:molecular_function(GO:0003674);cellular_component:box H/ACA snoRNP complex(GO:0031429)
AT1G12015	90	0	0	0	0	0		_	biological_process:rRNA modification(GO:0000154);molecular_function:molecular_function(GO:0003674);cellular_component:small nucleolar ribonucleoprotein complex(GO:0005732)
AT1G12020	2187	6.27	5.07	10.26	6.04	9.4		_	molecular_function:molecular_function(GO:0003674);biological_process:biological_process(GO:0008150)
AT1G12030	1860	0.05	0.42	0.47	0	0.33		_	molecular_function:molecular_function(GO:0003674);biological_process:biological_process(GO:0008150)
AT1G04923	593	0	0	0	0	0		_	_
AT1G12040	2690	0	0	0	0	0	LRX1	_	biological_process:cell morphogenesis involved in differentiation(GO:0000904);molecular_function:structural constituent of cell wall(GO:0005199);cellular_component:extracellular region(GO:0005576);cellular_component:plant-type cell wall(GO:0009505);cellular_component:plasmodesma(GO:0009506);biological_process:unidimensional cell growth(GO:0009826);molecular_function:histidine phosphotransfer kina…
AT1G12050	3467	29.31	31.15	35.11	26.31	27.11		K01555	molecular_function:fumarylacetoacetase activity(GO:0004334);cellular_component:cytosol(GO:0005829);biological_process:tyrosine catabolic process(GO:0006572);biological_process:cell death(GO:0008219);biological_process:aromatic amino acid family metabolic process(GO:0009072);biological_process:homogentisate catabolic process(GO:1902000)
AT1G12060	1005	3.77	5.11	8.12	4.14	4.15	BAG5	_	molecular_function:calmodulin binding(GO:0005516);cellular_component:nucleus(GO:0005634);cellular_component:mitochondrion(GO:0005739);biological_process:protein folding(GO:0006457);biological_process:response to temperature stimulus(GO:0009266);cellular_component:plasmodesma(GO:0009506);biological_process:response to external biotic stimulus(GO:0043207);molecular_function:chaperone binding(GO:005…
AT1G12064	598	0	0	0	0	0		_	cellular_component:extracellular region(GO:0005576)
AT1G12070	1690	0	0.14	0	0	0.29		_	molecular_function:Rho GDP-dissociation inhibitor activity(GO:0005094);cellular_component:cytoplasm(GO:0005737)
AT1G12080	1024	7.06	8.35	17.58	11.25	11.89		_	molecular_function:molecular_function(GO:0003674);cellular_component:cellular_component(GO:0005575);biological_process:biological_process(GO:0008150)
AT1G12090	1194	208.71	262.17	539.91	577.88	583.48	ELP	_	biological_process:lipid transport(GO:0006869);molecular_function:lipid binding(GO:0008289)
AT1G12100	638	0	0.38	0.25	0.42	0.51		_	cellular_component:extracellular region(GO:0005576);biological_process:lipid transport(GO:0006869);molecular_function:lipid binding(GO:0008289)
AT1G12110	4379	20.57	12.93	26.91	25.79	20.63	NPF6.3	_	molecular_function:transporter activity(GO:0005215);molecular_function:protein binding(GO:0005515);cellular_component:plasma membrane(GO:0005886);biological_process:oligopeptide transport(GO:0006857);biological_process:response to water deprivation(GO:0009414);biological_process:response to herbicide(GO:0009635);biological_process:auxin-activated signaling pathway(GO:0009734);biological_process:r…
AT1G12120	2941	34.23	30.57	10.67	42.5	33.32		_	molecular_function:molecular_function(GO:0003674);cellular_component:nucleus(GO:0005634);biological_process:biological_process(GO:0008150)
AT1G12130	2366	0	0	0	0	0		_	molecular_function:monooxygenase activity(GO:0004497);molecular_function:N,N-dimethylaniline monooxygenase activity(GO:0004499);cellular_component:nucleus(GO:0005634);biological_process:response to abscisic acid(GO:0009737);biological_process:response to salicylic acid(GO:0009751);biological_process:response to jasmonic acid(GO:0009753);biological_process:glucosinolate biosynthetic process(GO:001…
AT1G12140	3311	9.98	13.34	8.84	10.74	9.11	FMOGS-OX5	_	molecular_function:monooxygenase activity(GO:0004497);molecular_function:N,N-dimethylaniline monooxygenase activity(GO:0004499);cellular_component:nucleus(GO:0005634);biological_process:glucosinolate biosynthetic process(GO:0019761);molecular_function:flavin adenine dinucleotide binding(GO:0050660);molecular_function:NADP binding(GO:0050661);biological_process:oxidation-reduction process(GO:00551…
AT1G04927	409	0.13	0.13	0	0	0.14		_	_
AT1G12150	2122	0.13	0.03	0.03	0.07	0.05		_	molecular_function:molecular_function(GO:0003674)
AT1G04933	1450	0.04	0.13	0.04	0	0.08		_	_
AT1G12160	2321	2.76	1.96	4.27	2.63	3.03		_	molecular_function:monooxygenase activity(GO:0004497);molecular_function:N,N-dimethylaniline monooxygenase activity(GO:0004499);cellular_component:cellular_component(GO:0005575);biological_process:response to salicylic acid(GO:0009751);biological_process:response to jasmonic acid(GO:0009753);biological_process:glucosinolate biosynthetic process(GO:0019761);molecular_function:flavin adenine dinucl…
AT1G12170	1095	0	0	0	0	0		_	molecular_function:molecular_function(GO:0003674);cellular_component:cytoplasm(GO:0005737);biological_process:biological_process(GO:0008150)
AT1G12180	773	0	0	0	0	0		_	molecular_function:molecular_function(GO:0003674);cellular_component:cytoplasm(GO:0005737);biological_process:biological_process(GO:0008150)
AT1G12190	1128	0	0	0	0	0		_	molecular_function:molecular_function(GO:0003674);cellular_component:cytoplasm(GO:0005737);biological_process:biological_process(GO:0008150)
AT1G12200	2648	4.93	4.11	3.48	2.49	3.33		_	molecular_function:monooxygenase activity(GO:0004497);molecular_function:N,N-dimethylaniline monooxygenase activity(GO:0004499);cellular_component:nucleus(GO:0005634);molecular_function:flavin adenine dinucleotide binding(GO:0050660);molecular_function:NADP binding(GO:0050661);biological_process:defense response to fungus(GO:0050832);biological_process:oxidation-reduction process(GO:0055114)
AT1G12210	3701	0.29	0.35	0.04	0.2	0.18	RFL1	_	molecular_function:ATP binding(GO:0005524);cellular_component:plasma membrane(GO:0005886);biological_process:defense response(GO:0006952);biological_process:signal transduction(GO:0007165);biological_process:response to bacterium(GO:0009617);molecular_function:ADP binding(GO:0043531)
AT1G12211	3240	0.05	0.03	0.02	0.01	0.02		_	molecular_function:molecular_function(GO:0003674);cellular_component:mitochondrion(GO:0005739);biological_process:biological_process(GO:0008150)
AT1G12220	3683	3.45	1.23	0.66	8.69	11.38	RPS5	K13460	molecular_function:nucleotide binding(GO:0000166);molecular_function:protein binding(GO:0005515);molecular_function:ATP binding(GO:0005524);cellular_component:intracellular(GO:0005622);cellular_component:plasma membrane(GO:0005886);biological_process:defense response(GO:0006952);biological_process:cell death(GO:0008219);biological_process:plant-type hypersensitive response(GO:0009626);biological_…
AT1G12230	3095	20.29	22.3	22.75	19.43	17.12		K00616	molecular_function:sedoheptulose-7-phosphate:D-glyceraldehyde-3-phosphate glyceronetransferase activity(GO:0004801);molecular_function:zinc ion binding(GO:0008270);cellular_component:chloroplast(GO:0009507);cellular_component:chloroplast stroma(GO:0009570);cellular_component:chloroplast envelope(GO:0009941)
AT1G12240	4013	64.59	62.82	62.89	49.84	55.05	BFRUCT4	K01193	cellular_component:Golgi membrane(GO:0000139);cellular_component:plant-type vacuole(GO:0000325);molecular_function:hydrolase activity, hydrolyzing O-glycosyl compounds(GO:0004553);molecular_function:beta-fructofuranosidase activity(GO:0004564);molecular_function:sucrose alpha-glucosidase activity(GO:0004575);cellular_component:vacuole(GO:0005773);cellular_component:vacuolar membrane(GO:0005774);c…
AT1G12244	1393	5.84	7.62	7.46	8.46	7.85		K07447	cellular_component:chloroplast(GO:0009507)
AT1G12250	2280	17.03	20.87	33.1	22.57	29.32	TL20.3	_	molecular_function:molecular_function(GO:0003674);cellular_component:extracellular region(GO:0005576);biological_process:biological_process(GO:0008150);cellular_component:chloroplast(GO:0009507);cellular_component:chloroplast thylakoid(GO:0009534);cellular_component:chloroplast thylakoid membrane(GO:0009535);cellular_component:chloroplast thylakoid lumen(GO:0009543);cellular_component:thylakoid(G…
AT1G12260	3103	0.14	0.04	0.08	0.03	0.06	NAC007	_	molecular_function:sequence-specific DNA binding transcription factor activity(GO:0003700);molecular_function:protein binding(GO:0005515);cellular_component:nucleus(GO:0005634);biological_process:transcription, DNA-templated(GO:0006351);biological_process:regulation of transcription, DNA-templated(GO:0006355);biological_process:multicellular organismal development(GO:0007275);biological_process:e…
AT1G04937	203	0	0	0	0	0		_	_
AT1G12270	2696	21.6	23.84	5.51	18.8	14.34	HOP1	K09553	cellular_component:nucleus(GO:0005634);cellular_component:cytoplasm(GO:0005737);cellular_component:cytosol(GO:0005829)
AT1G12280	3147	6.89	6.63	1.17	2.88	5.1		K20599	molecular_function:ATP binding(GO:0005524);cellular_component:plasma membrane(GO:0005886);biological_process:defense response(GO:0006952);biological_process:signal transduction(GO:0007165);molecular_function:ADP binding(GO:0043531)
AT1G12290	4677	1.07	0.97	19.38	272.87	0.39		_	molecular_function:ATP binding(GO:0005524);cellular_component:nucleus(GO:0005634);biological_process:defense response(GO:0006952);molecular_function:ADP binding(GO:0043531)
AT1G12294	168	0	0	0	0	0	MIR472A	_	molecular_function:molecular_function(GO:0003674);cellular_component:cellular_component(GO:0005575);biological_process:biological_process(GO:0008150)
AT1G12300	3238	0.82	0.62	0.33	0.7	0.46		_	molecular_function:RNA binding(GO:0003723);molecular_function:endonuclease activity(GO:0004519);cellular_component:mitochondrion(GO:0005739);biological_process:mitochondrial mRNA modification(GO:0080156);biological_process:mitochondrial mRNA processing(GO:0090615)
AT1G12320	3719	2.02	2.11	1.1	0.76	1.09		_	molecular_function:molecular_function(GO:0003674);biological_process:biological_process(GO:0008150)
AT1G12310	1581	0	0	0	0	0	CML13	K13448	molecular_function:calcium ion binding(GO:0005509);cellular_component:nucleus(GO:0005634);cellular_component:cytoplasm(GO:0005737);cellular_component:cytosol(GO:0005829);cellular_component:plasma membrane(GO:0005886);biological_process:biological_process(GO:0008150)
AT1G04943	206	0	0	0	0	0		_	_
AT1G04947	310	0	0	0	0	0		_	_
AT1G12330	2330	5.72	6.03	8.62	7.13	5.75		_	biological_process:biological_process(GO:0008150);cellular_component:chloroplast(GO:0009507)
AT1G12340	915	0.08	0	0	0	0		_	molecular_function:molecular_function(GO:0003674);biological_process:transport(GO:0006810);cellular_component:membrane(GO:0016020);cellular_component:integral component of membrane(GO:0016021)
AT1G12350	2513	9.12	9.83	2.21	9.96	9.81	PPCS1	K01922	molecular_function:catalytic activity(GO:0003824);molecular_function:phosphopantothenate--cysteine ligase activity(GO:0004632);cellular_component:chloroplast(GO:0009507);biological_process:coenzyme A biosynthetic process(GO:0015937)
AT1G12360	5623	43.86	28.41	16.49	37.19	30.13	KEU	K15292	molecular_function:protein binding(GO:0005515);cellular_component:vacuole(GO:0005773);cellular_component:cytosol(GO:0005829);cellular_component:cytoskeleton(GO:0005856);cellular_component:plasma membrane(GO:0005886);biological_process:vesicle docking involved in exocytosis(GO:0006904);biological_process:cell cycle(GO:0007049);molecular_function:protein transporter activity(GO:0008565);biological_…
AT1G12370	2640	0.5	1.16	0.6	0.61	0.39	PHR1	_	molecular_function:nucleotide binding(GO:0000166);biological_process:photoreactive repair(GO:0000719);molecular_function:DNA binding(GO:0003677);molecular_function:deoxyribodipyrimidine photo-lyase activity(GO:0003904);molecular_function:DNA photolyase activity(GO:0003913);cellular_component:nucleus(GO:0005634);biological_process:UV protection(GO:0009650)
AT1G12380	3155	1.1	2.08	1.09	1.7	1.62		_	cellular_component:nucleus(GO:0005634);biological_process:biological_process(GO:0008150)
AT1G12390	1760	20.5	14.52	2.14	21.57	25.39		K20368	molecular_function:protein binding(GO:0005515);biological_process:transport(GO:0006810);cellular_component:membrane(GO:0016020);cellular_component:integral component of membrane(GO:0016021)
AT1G12400	1097	7.1	6.77	2.46	5.8	8.02		_	cellular_component:nucleus(GO:0005634)
AT1G12410	2225	132.8	141.6	158.6	145.53	149.68	CLPR2	K01358	molecular_function:serine-type endopeptidase activity(GO:0004252);biological_process:proteolysis(GO:0006508);cellular_component:chloroplast(GO:0009507);cellular_component:chloroplast thylakoid(GO:0009534);cellular_component:chloroplast stroma(GO:0009570);biological_process:chloroplast organization(GO:0009658);cellular_component:chloroplastic endopeptidase Clp complex(GO:0009840);cellular_componen…
AT1G12411	162	0	0	0	0	0		_	molecular_function:molecular_function(GO:0003674);cellular_component:cellular_component(GO:0005575);biological_process:biological_process(GO:0008150)
AT1G12420	2973	10.98	3.42	1.27	3.5	4.06	ACR8	_	cellular_component:cellular_component(GO:0005575);biological_process:metabolic process(GO:0008152);biological_process:response to abscisic acid(GO:0009737);molecular_function:amino acid binding(GO:0016597)
AT1G12430	5079	8.29	6.49	3.05	7.09	5.59	ARK3	_	molecular_function:microtubule motor activity(GO:0003777);molecular_function:ATP binding(GO:0005524);cellular_component:cytoplasm(GO:0005737);cellular_component:kinesin complex(GO:0005871);cellular_component:microtubule(GO:0005874);biological_process:microtubule-based movement(GO:0007018);molecular_function:microtubule binding(GO:0008017);cellular_component:preprophase band(GO:0009574);molecular_…
AT1G12440	1809	26.02	15.38	43.79	41.34	48.1	SAP1	_	molecular_function:DNA binding(GO:0003677);cellular_component:nucleus(GO:0005634);biological_process:biological_process(GO:0008150);molecular_function:zinc ion binding(GO:0008270)
AT1G12450	2090	6.19	6.31	7.2	12.69	14.27		_	molecular_function:molecular_function(GO:0003674);cellular_component:plasma membrane(GO:0005886);biological_process:biological_process(GO:0008150);cellular_component:integral component of membrane(GO:0016021)
AT1G12460	3541	1.75	1.01	0.42	2.03	1.51		_	molecular_function:protein serine/threonine kinase activity(GO:0004674);molecular_function:ATP binding(GO:0005524);cellular_component:plasma membrane(GO:0005886);biological_process:protein phosphorylation(GO:0006468);biological_process:transmembrane receptor protein tyrosine kinase signaling pathway(GO:0007169);cellular_component:integral component of membrane(GO:0016021);molecular_function:kinas…
AT1G12470	6448	11.04	12.4	6.45	11.47	8.29		K20181	_
AT1G12480	2033	2.28	2.03	1.59	2.75	2.1	SLAC1	_	molecular_function:transporter activity(GO:0005215);molecular_function:protein binding(GO:0005515);cellular_component:plasma membrane(GO:0005886);biological_process:anion transport(GO:0006820);biological_process:cellular ion homeostasis(GO:0006873);molecular_function:voltage-gated anion channel activity(GO:0008308);molecular_function:anion transmembrane transporter activity(GO:0008509);biological…
AT1G04953	775	0	0	0	0	0		_	_
AT1G12490	1087	0.15	0.05	0	0.09	0		_	molecular_function:molecular_function(GO:0003674);biological_process:biological_process(GO:0008150)
AT1G04957	442	0	0	0	0	0		_	_
AT1G12500	2007	17.48	13.79	19.83	24.44	21.93		_	cellular_component:plasma membrane(GO:0005886);molecular_function:organic anion transmembrane transporter activity(GO:0008514);biological_process:carbohydrate transport(GO:0008643);cellular_component:integral component of membrane(GO:0016021)
AT1G12510	74	0	0	0	0	0		_	cellular_component:cellular_component(GO:0005575);biological_process:translation(GO:0006412);biological_process:translational elongation(GO:0006414);molecular_function:triplet codon-amino acid adaptor activity(GO:0030533)
AT1G12520	1909	10.64	8.78	11	10.31	8.84	CCS	_	cellular_component:cytoplasm(GO:0005737);cellular_component:cytosol(GO:0005829);biological_process:cellular copper ion homeostasis(GO:0006878);molecular_function:zinc ion binding(GO:0008270);cellular_component:chloroplast(GO:0009507);cellular_component:chloroplast stroma(GO:0009570);molecular_function:superoxide dismutase copper chaperone activity(GO:0016532);biological_process:removal of superox…
AT1G12530	1922	9.26	12.54	4.03	9.03	10.99		_	molecular_function:molecular_function(GO:0003674);cellular_component:nucleus(GO:0005634);biological_process:biological_process(GO:0008150)
AT1G12540	1319	0	0	0	0	0	BHLH55	_	molecular_function:DNA binding(GO:0003677);molecular_function:sequence-specific DNA binding transcription factor activity(GO:0003700);cellular_component:nucleus(GO:0005634);biological_process:transcription, DNA-templated(GO:0006351);biological_process:regulation of transcription, DNA-templated(GO:0006355);molecular_function:protein dimerization activity(GO:0046983)
AT1G12550	1501	3.57	2.75	3.44	4.08	3.92	HPR3	K15919	cellular_component:cytoplasm(GO:0005737);biological_process:photorespiration(GO:0009853);biological_process:oxidative photosynthetic carbon pathway(GO:0009854);molecular_function:oxidoreductase activity(GO:0016491);molecular_function:hydroxypyruvate reductase activity(GO:0016618);molecular_function:glyoxylate reductase (NADP) activity(GO:0030267);molecular_function:NAD binding(GO:0051287);biologi…
AT1G12560	1465	0	0	0	0	0	EXPA7	_	cellular_component:extracellular region(GO:0005576);cellular_component:cell wall(GO:0005618);biological_process:plant-type cell wall organization(GO:0009664);biological_process:unidimensional cell growth(GO:0009826);biological_process:plant-type cell wall loosening(GO:0009828);biological_process:plant-type cell wall modification involved in multidimensional cell growth(GO:0009831);cellular_compon…
AT1G12570	3185	0.02	0.02	0.12	0.3	0.43		_	cellular_component:extracellular region(GO:0005576);molecular_function:oxidoreductase activity, acting on CH-OH group of donors(GO:0016614);molecular_function:aldehyde-lyase activity(GO:0016832);molecular_function:flavin adenine dinucleotide binding(GO:0050660);biological_process:oxidation-reduction process(GO:0055114)
AT1G12580	3083	46.71	17.96	15.48	33	25.81	PEPKR1	_	molecular_function:protein serine/threonine kinase activity(GO:0004674);molecular_function:calmodulin-dependent protein kinase activity(GO:0004683);molecular_function:calmodulin binding(GO:0005516);molecular_function:ATP binding(GO:0005524);cellular_component:nucleus(GO:0005634);cellular_component:cytoplasm(GO:0005737);biological_process:abscisic acid-activated signaling pathway(GO:0009738);molec…
AT1G12590	72	0	0	0	0	0		_	cellular_component:cellular_component(GO:0005575);biological_process:translation(GO:0006412);biological_process:translational elongation(GO:0006414);molecular_function:triplet codon-amino acid adaptor activity(GO:0030533)
AT1G12600	2866	0.37	0	0.08	0.13	0.15	UTR4	K15277	molecular_function:molecular_function(GO:0003674);cellular_component:plasma membrane(GO:0005886);biological_process:carbohydrate transport(GO:0008643)
AT1G04963	257	0	0	0	0	0		_	_
[truncated: 31,337 more rows]
