# Supplementary material for: Bacillus cereus AR156 triggers induced systemic resistance against Pseudomonas syringae pv. tomato DC3000 by suppressing miR472 and activating CNLs‐mediated basal immunity in Arabidopsis
Source: Mol Plant Pathol. 2020 Mar 30;21(6):854–70. doi: 10.1111/mpp.12935 (PMC7214473; doi:10.1111/mpp.12935)
Supplement: Supplementary file 10 [file MPP-21-854-s010.xlsx]

## Sheet: Supplemental Table 7
Supplemental Table 7. information of predicted miR472 target genes
miRNA_Acc.	Target_Acc.	Expectation	UPE$	miRNA_start	miRNA_end	Target_start	Target_end	miRNA_aligned_fragment (5'-3')	Target_aligned_fragment (5'-3')	Inhibition	Target_Desciption	Multiplicity
ath-miR472	AT1G12290.2	0.5	19.981	1	22	1116	1137	UUUUUCCUACUCCGCCCAUACC	GGCAUGGGUGGAGUAGGAAAAA	Cleavage	| Symbols: | Disease resistance protein (CC-NBS-LRR class) family | chr1:4178359-4182593 REVERSE LENGTH=3461	3
ath-miR472	AT1G12290.1	0.5	19.981	1	22	544	565	UUUUUCCUACUCCGCCCAUACC	GGCAUGGGUGGAGUAGGAAAAA	Cleavage	| Symbols: | Disease resistance protein (CC-NBS-LRR class) family | chr1:4178359-4181247 REVERSE LENGTH=2889	2
ath-miR472	AT5G43740.2	1	21.044	1	22	631	652	UUUUUCCUACUCCGCCCAUACC	GGUAUGGGGGGAGUAGGAAAAA	Cleavage	| Symbols: | Disease resistance protein (CC-NBS-LRR class) family | chr5:17564739-17568802 FORWARD LENGTH=2892	1
ath-miR472	AT5G43740.1	1	21.044	1	22	605	626	UUUUUCCUACUCCGCCCAUACC	GGUAUGGGGGGAGUAGGAAAAA	Cleavage	| Symbols: | Disease resistance protein (CC-NBS-LRR class) family | chr5:17564738-17568802 FORWARD LENGTH=2866	1
ath-miR472	AT1G51480.1	1	19.586	1	22	799	820	UUUUUCCUACUCCGCCCAUACC	GGUAUGGGGGGAGUAGGAAAAA	Cleavage	| Symbols: | Disease resistance protein (CC-NBS-LRR class) family | chr1:19090847-19094306 REVERSE LENGTH=2826	1
ath-miR472	AT4G14610.1	1	19.585	1	22	547	568	UUUUUCCUACUCCGCCCAUACC	GGAAUGGGUGGAGUGGGAAAAA	Cleavage	| Symbols: | pseudogene, disease resistance protein (CC-NBS-LRR class), putative, domain signature CC-NBS-LRR exists, suggestive of a disease resistance protein.; blastp match of 45% identity and 2.2e-162 P-value to GP|24461866|gb|AAN62353.1|AF506028_20|AF506028 NBS-LRR type disease resistance protein {Poncirus trifoliata} | chr4:8380848-8383496 REVERSE LENGTH=2649	1
ath-miR472	AT5G63020.1	2	18.777	1	22	541	562	UUUUUCCUACUCCGCCCAUACC	GGUAUGGGUGGAGUAGGUAAAA	Cleavage	| Symbols: | Disease resistance protein (CC-NBS-LRR class) family | chr5:25283063-25286002 REVERSE LENGTH=2856	1
ath-miR472	AT1G62630.1	2	16.991	1	22	535	556	UUUUUCCUACUCCGCCCAUACC	GGUAUGGGCGGUGUAGGGAAGA	Translation	| Symbols: | Disease resistance protein (CC-NBS-LRR class) family | chr1:23185912-23188593 FORWARD LENGTH=2682	1
ath-miR472	AT1G63360.1	2	16.404	1	22	535	556	UUUUUCCUACUCCGCCCAUACC	GGUAUGGGCGGUGUAGGGAAGA	Translation	| Symbols: | Disease resistance protein (CC-NBS-LRR class) family | chr1:23499515-23502169 REVERSE LENGTH=2655	1
ath-miR472	AT5G43730.1	2	17.179	1	22	623	644	UUUUUCCUACUCCGCCCAUACC	GGUAUGGGGGGAAUAGGAAAAA	Translation	| Symbols: | Disease resistance protein (CC-NBS-LRR class) family | chr5:17560179-17562929 FORWARD LENGTH=2751	1
ath-miR472	AT5G17680.1	2	16.265	1	22	637	658	UUUUUCCUACUCCGCCCAUACC	GGAAUGGGUGGAGUUGGGAAAA	Cleavage	| Symbols: | disease resistance protein (TIR-NBS-LRR class), putative | chr5:5822999-5827153 FORWARD LENGTH=3885	1
ath-miR472	AT1G12220.2	2.5	18.694	1	22	611	632	UUUUUCCUACUCCGCCCAUACC	GGUAUGGGGGGAGUAGGCAAAA	Cleavage	| Symbols: RPS5 | Disease resistance protein (CC-NBS-LRR class) family | chr1:4144572-4147911 FORWARD LENGTH=2965	1
ath-miR472	AT1G15890.1	2.5	16.574	1	22	630	651	UUUUUCCUACUCCGCCCAUACC	GGUAUGGGGGGAGUAGGUAAAA	Cleavage	| Symbols: | Disease resistance protein (CC-NBS-LRR class) family | chr1:5461317-5464223 FORWARD LENGTH=2907	1
ath-miR472	AT1G12220.1	2.5	18.694	1	22	623	644	UUUUUCCUACUCCGCCCAUACC	GGUAUGGGGGGAGUAGGCAAAA	Cleavage	| Symbols: RPS5 | Disease resistance protein (CC-NBS-LRR class) family | chr1:4144935-4147817 FORWARD LENGTH=2883	1
ath-miR472	AT4G10780.1	2.5	18.686	1	22	538	559	UUUUUCCUACUCCGCCCAUACC	GGUAUGGGGGGAGUAGGCAAAA	Cleavage	| Symbols: | LRR and NB-ARC domains-containing disease resistance protein | chr4:6634779-6637457 REVERSE LENGTH=2679	1
ath-miR472	AT1G61300.1	2.5	23.742	1	22	300	321	UUUUUCCUACUCCGCCCAUACC	GGUAUGGGUGGUGUUGGAAAAA	Translation	| Symbols: | LRR and NB-ARC domains-containing disease resistance protein | chr1:22607466-22610273 REVERSE LENGTH=2635	1
ath-miR472	AT4G27190.1	2.5	18.583	1	22	511	532	UUUUUCCUACUCCGCCCAUACC	GGCAUGGGAGGAGUAGGUAAAA	Cleavage	| Symbols: | NB-ARC domain-containing disease resistance protein | chr4:13620977-13623934 REVERSE LENGTH=2958	1
ath-miR472	AT1G64780.1	2.5	22.799	1	22	1320	1341	UUUUUCCUACUCCGCCCAUACC	UUCAUGGGCGGGGGAGGAAAAC	Translation	| Symbols: ATAMT1;2, AMT1;2 | ammonium transporter 1;2 | chr1:24060770-24062630 REVERSE LENGTH=1861	1
ath-miR472	AT5G27440.1	2.5	17.002	1	22	350	371	UUUUUCCUACUCCGCCCAUACC	UUGAUGGAUGGAGAAGGAAAAA	Translation	| Symbols: | unknown protein; FUNCTIONS IN: molecular_function unknown; INVOLVED IN: biological_process unknown; LOCATED IN: chloroplast; EXPRESSED IN: shoot apex, shoot, flower, seed; EXPRESSED DURING: petal differentiation and expansion stage, E expanded cotyledon stage; Has 1807 Blast hits to 1807 proteins in 277 species: Archae - 0; Bacteria - 0; Metazoa - 736; Fungi - 347; Plants - 385; Viru…	1
ath-miR472	AT1G61180.2	3	17.069	1	22	676	697	UUUUUCCUACUCCGCCCAUACC	GGUAUGGGUGGUGUAGGCAAAA	Translation	| Symbols: | LRR and NB-ARC domains-containing disease resistance protein | chr1:22551345-22554649 FORWARD LENGTH=3305	1
ath-miR472	AT1G61180.1	3	17.069	1	22	689	710	UUUUUCCUACUCCGCCCAUACC	GGUAUGGGUGGUGUAGGCAAAA	Translation	| Symbols: | LRR and NB-ARC domains-containing disease resistance protein | chr1:22551332-22554549 FORWARD LENGTH=3043	1
ath-miR472	AT1G61190.1	3	17.37	1	22	538	559	UUUUUCCUACUCCGCCCAUACC	GGUAUGGGUGGUGUAGGCAAAA	Translation	| Symbols: | LRR and NB-ARC domains-containing disease resistance protein | chr1:22557602-22560687 FORWARD LENGTH=2904	1
ath-miR472	AT1G61310.1	3	17.51	1	22	541	562	UUUUUCCUACUCCGCCCAUACC	GGUAUGGGUGGUGUAGGCAAAA	Translation	| Symbols: | LRR and NB-ARC domains-containing disease resistance protein | chr1:22613063-22615943 REVERSE LENGTH=2881	1
ath-miR472	AT5G47260.1	3	19.596	1	22	526	547	UUUUUCCUACUCCGCCCAUACC	GGUAGGGGUGGAGUAGGCAAAA	Cleavage	| Symbols: | ATP binding;GTP binding;nucleotide binding;nucleoside-triphosphatases | chr5:19189411-19192516 FORWARD LENGTH=2847	1
ath-miR472	AT5G05400.1	3	19.44	1	22	544	565	UUUUUCCUACUCCGCCCAUACC	GGUAUGGGGGGAGUAGGCAAGA	Cleavage	| Symbols: | LRR and NB-ARC domains-containing disease resistance protein | chr5:1597745-1600369 REVERSE LENGTH=2625	1
ath-miR472	AT3G46730.1	3	21.114	1	22	574	595	UUUUUCCUACUCCGCCCAUACC	GGUAUGGGAGGUCUAGGAAAAA	Translation	| Symbols: | NB-ARC domain-containing disease resistance protein | chr3:17213069-17215612 REVERSE LENGTH=2544	1
ath-miR472	AT3G24300.1	3	22.501	1	22	1265	1286	UUUUUCCUACUCCGCCCAUACC	UUUAUGGGCGGAGGAGGGAAGC	Translation	| Symbols: AMT1;3, ATAMT1;3 | ammonium transporter 1;3 | chr3:8805631-8807388 REVERSE LENGTH=1758	1
ath-miR472	AT4G02450.1	3	10.36	1	22	546	567	UUUUUCCUACUCCGCCCAUACC	GGAAUGGGUGGAAUGGGAGGAA	Translation	| Symbols: | HSP20-like chaperones superfamily protein | chr4:1073753-1075893 REVERSE LENGTH=1088	5
ath-miR472	AT4G02450.2	3	10.36	1	22	546	567	UUUUUCCUACUCCGCCCAUACC	GGAAUGGGUGGAAUGGGAGGAA	Translation	| Symbols: | HSP20-like chaperones superfamily protein | chr4:1073753-1075893 REVERSE LENGTH=1085	5
ath-miR472	AT3G26840.1	3	18.699	1	22	828	849	UUUUUCCUACUCCGCCCAUACC	CGAAUGGGCGGAGUAGGUGGAG	Cleavage	| Symbols: | Esterase/lipase/thioesterase family protein | chr3:9892794-9896337 FORWARD LENGTH=2303	1
ath-miR472	AT4G13510.1	3	18.558	1	22	1256	1277	UUUUUCCUACUCCGCCCAUACC	UUUAUGGGCGGUGGAGGAAAAC	Translation	| Symbols: AMT1;1, ATAMT1, ATAMT1;1 | ammonium transporter 1;1 | chr4:7858183-7859918 FORWARD LENGTH=1736	1
ath-miR472	AT3G48800.1	3	6.386	1	22	625	646	UUUUUCCUACUCCGCCCAUACC	AAUAUGGAUGGAGGAGGAAAAG	Translation	| Symbols: | Sterile alpha motif (SAM) domain-containing protein | chr3:18095825-18096661 REVERSE LENGTH=837	1
ath-miR472	AT3G30842.1	3	13.47	1	22	3175	3196	UUUUUCCUACUCCGCCCAUACC	GGAAUAAGAGGAGUAGGAAAAA	Cleavage	| Symbols: PDR10, ATPDR10 | pleiotropic drug resistance 10 | chr3:12593959-12600432 REVERSE LENGTH=4221	1
ath-miR472	AT2G26420.1	3	8.426	1	22	659	680	UUUUUCCUACUCCGCCCAUACC	AUAAUGGGUGGGGGAGGAAGAG	Translation	| Symbols: PIP5K3 | 1-phosphatidylinositol-4-phosphate 5-kinase 3 | chr2:11239434-11242239 REVERSE LENGTH=2118	1
ath-miR472	AT3G28940.1	3	15.57	1	22	522	543	UUUUUCCUACUCCGCCCAUACC	CGGAUGGGAGAAGUAGGGAAGA	Cleavage	| Symbols: | AIG2-like (avirulence induced gene) family protein | chr3:10968100-10969387 REVERSE LENGTH=810	1
ath-miR472	AT3G28930.1	3	15.535	1	22	526	547	UUUUUCCUACUCCGCCCAUACC	CGAAUGGGAGAAGUAGGGAAGA	Cleavage	| Symbols: AIG2 | AIG2-like (avirulence induced gene) family protein | chr3:10959686-10960808 REVERSE LENGTH=797	1
ath-miR472	AT5G63320.1	3	18.482	1	22	3173	3194	UUUUUCCUACUCCGCCCAUACC	GAAGUUGUCGGAGUAGGAAAAG	Cleavage	| Symbols: NPX1 | nuclear protein X1 | chr5:25374413-25379246 REVERSE LENGTH=3649	1
Note: The miRNA target genes were predicted through an online software psRNATarget: A Plant Small RNA Target Analysis Server [http://plantgrn.noble.org/psRNATarget/].
