# Supplementary material for: Bacillus cereus AR156 triggers induced systemic resistance against Pseudomonas syringae pv. tomato DC3000 by suppressing miR472 and activating CNLs‐mediated basal immunity in Arabidopsis
Source: Mol Plant Pathol. 2020 Mar 30;21(6):854–70. doi: 10.1111/mpp.12935 (PMC7214473; doi:10.1111/mpp.12935)
Supplement: Supplementary file 11 [file MPP-21-854-s011.xlsx]

## Sheet: Supplemental Table 8
Supplemental Table 8. The RPKM of differential expressed genes (DEGs) in different samples
Gene_id	length	Col-0_RPKM	472-OE-1#_RPKM	472-OE-7#_RPKM	STTM472-1#_RPKM	SALK_087945_RPKM	GeneSymbol	KO	GO
AT1G01110	2785	0.2	0.41	0.44	0.32	0.31	IQD18	_	molecular_function:molecular_function(GO:0003674);cellular_component:nucleus(GO:0005634)
AT1G01250	891	0.97	5.15	9.91	4.68	6.29	ERF023	K09286	molecular_function:DNA binding(GO:0003677);molecular_function:sequence-specific DNA binding transcription factor activity(GO:0003700);cellular_component:nucleus(GO:0005634);biological_process:transcription, DNA-templated(GO:0006351);biological_process:regulation of transcription, DNA-templated(GO:0006355);biological_process:ethylene-activated signaling pathway(GO:0009873)
AT1G01340	3655	9.78	4.89	3.23	3.7	4.61	CNGC10	K05391	molecular_function:ion channel activity(GO:0005216);molecular_function:voltage-gated potassium channel activity(GO:0005249);molecular_function:calmodulin binding(GO:0005516);cellular_component:plasma membrane(GO:0005886);cellular_component:integral component of plasma membrane(GO:0005887);molecular_function:cyclic nucleotide binding(GO:0030551);molecular_function:cAMP binding(GO:0030552);molecula…
AT1G01560	2338	16.57	3.31	2.35	2.97	3.51	MPK11	K04464	molecular_function:MAP kinase activity(GO:0004707);molecular_function:protein binding(GO:0005515);molecular_function:ATP binding(GO:0005524);cellular_component:nucleus(GO:0005634);cellular_component:cytosol(GO:0005829);biological_process:signal transduction(GO:0007165);biological_process:response to abscisic acid(GO:0009737);biological_process:regulation of gene expression(GO:0010468);molecular_f…
AT1G01600	2453	0.26	0.07	0.12	0.1	0.12	CYP86A4	K15398	molecular_function:iron ion binding(GO:0005506);biological_process:fatty acid metabolic process(GO:0006631);cellular_component:integral component of membrane(GO:0016021);molecular_function:alkane 1-monooxygenase activity(GO:0018685);molecular_function:oxygen binding(GO:0019825);molecular_function:heme binding(GO:0020037);biological_process:oxidation-reduction process(GO:0055114);molecular_functio…
AT1G01620	1879	118.39	54.52	422.39	381.01	74.36	PIP1-3	K09872	molecular_function:transporter activity(GO:0005215);molecular_function:protein binding(GO:0005515);cellular_component:plasma membrane(GO:0005886);cellular_component:integral component of plasma membrane(GO:0005887);biological_process:transport(GO:0006810);biological_process:water transport(GO:0006833);biological_process:response to water deprivation(GO:0009414);cellular_component:chloroplast(GO:0…
AT1G01680	2179	3.29	1.06	0.51	2.62	1.85	PUB54	_	molecular_function:ubiquitin-protein transferase activity(GO:0004842);cellular_component:nucleus(GO:0005634);biological_process:response to stress(GO:0006950);biological_process:protein ubiquitination(GO:0016567)
AT1G02350	876	1.54	3.62	4.99	4.07	3.14		_	molecular_function:molecular_function(GO:0003674);cellular_component:mitochondrion(GO:0005739)
AT1G02390	2724	6.64	1.48	1.58	1.37	1.89	GPAT2	K13508	molecular_function:glycerol-3-phosphate O-acyltransferase activity(GO:0004366);cellular_component:mitochondrion(GO:0005739);biological_process:cutin biosynthetic process(GO:0010143);cellular_component:membrane(GO:0016020);cellular_component:integral component of membrane(GO:0016021);biological_process:CDP-diacylglycerol biosynthetic process(GO:0016024);biological_process:dephosphorylation(GO:0016…
AT1G02400	2852	11.52	0.25	0.42	0.29	0.28	GA2OX6	K04125	cellular_component:cytoplasm(GO:0005737);biological_process:response to red or far red light(GO:0009639);biological_process:gibberellin biosynthetic process(GO:0009686);biological_process:gibberellin catabolic process(GO:0045487);molecular_function:metal ion binding(GO:0046872);molecular_function:C-19 gibberellin 2-beta-dioxygenase activity(GO:0052634);molecular_function:C-20 gibberellin 2-beta-d…
AT1G02660	3260	9.02	2.4	1.31	2.68	2.95		_	molecular_function:triglyceride lipase activity(GO:0004806);cellular_component:extracellular region(GO:0005576);biological_process:lipid metabolic process(GO:0006629)
AT1G02700	1478	2.36	0.48	0.7	1.15	0.26		_	molecular_function:molecular_function(GO:0003674);biological_process:biological_process(GO:0008150)
AT1G02860	2119	7.98	3.22	3.43	9.37	3.57	BAH1	_	molecular_function:ubiquitin-protein transferase activity(GO:0004842);molecular_function:protein binding(GO:0005515);cellular_component:nucleus(GO:0005634);cellular_component:plasma membrane(GO:0005886);molecular_function:zinc ion binding(GO:0008270);biological_process:plant-type hypersensitive response(GO:0009626);biological_process:systemic acquired resistance(GO:0009627);biological_process:sal…
AT1G02920	1403	340.52	152.57	73.93	104.68	119.15	GSTF7	K00799	molecular_function:glutathione transferase activity(GO:0004364);molecular_function:copper ion binding(GO:0005507);cellular_component:nucleus(GO:0005634);cellular_component:cytoplasm(GO:0005737);cellular_component:vacuole(GO:0005773);cellular_component:cytosol(GO:0005829);biological_process:toxin catabolic process(GO:0009407);biological_process:response to toxic substance(GO:0009636);biological_pr…
AT1G02930	1388	336.99	101.13	62.21	71.43	86.06	GSTF6	K00799	molecular_function:glutathione transferase activity(GO:0004364);molecular_function:copper ion binding(GO:0005507);cellular_component:cell wall(GO:0005618);cellular_component:cytoplasm(GO:0005737);cellular_component:mitochondrion(GO:0005739);cellular_component:vacuole(GO:0005773);cellular_component:cytosol(GO:0005829);biological_process:response to oxidative stress(GO:0006979);biological_process:t…
AT1G03170	2309	0.19	0.05	0.07	0.12	0.03	FAF2	_	molecular_function:molecular_function(GO:0003674);cellular_component:nucleus(GO:0005634);biological_process:regulation of meristem growth(GO:0010075)
AT1G03310	3400	8.38	22.2	4.31	7.36	18.16	ISA2	K01214	molecular_function:alpha-amylase activity(GO:0004556);biological_process:carbohydrate metabolic process(GO:0005975);biological_process:glycogen metabolic process(GO:0005977);cellular_component:chloroplast(GO:0009507);biological_process:amylopectin biosynthetic process(GO:0010021);molecular_function:isoamylase activity(GO:0019156);biological_process:starch biosynthetic process(GO:0019252)
AT1G03470	1839	0.57	0.24	0.18	0.67	0.33	NET3A	_	molecular_function:actin binding(GO:0003779);cellular_component:nucleus(GO:0005634);cellular_component:vacuolar membrane(GO:0005774);cellular_component:cytoskeleton(GO:0005856);cellular_component:nuclear membrane(GO:0031965)
AT1G03730	1271	25.62	9.37	11.36	12.32	10.68		_	molecular_function:molecular_function(GO:0003674);biological_process:biological_process(GO:0008150);cellular_component:chloroplast(GO:0009507);cellular_component:integral component of membrane(GO:0016021)
AT1G03740	3727	37.67	16.55	5.31	11.32	10.82		_	molecular_function:protein kinase activity(GO:0004672);molecular_function:ATP binding(GO:0005524);cellular_component:nucleus(GO:0005634);biological_process:protein phosphorylation(GO:0006468);molecular_function:kinase activity(GO:0016301);biological_process:phosphorylation(GO:0016310)
AT1G03820	1127	21.2	4.95	2.12	3.06	3.02		_	molecular_function:molecular_function(GO:0003674);biological_process:biological_process(GO:0008150);cellular_component:chloroplast(GO:0009507)
AT1G03905	2590	1.1	0.52	0.45	0.58	0.34	ABCI19	K12608	molecular_function:ATP binding(GO:0005524);cellular_component:cytoplasm(GO:0005737);cellular_component:plasma membrane(GO:0005886);biological_process:transport(GO:0006810);molecular_function:ATPase activity(GO:0016887)
AT1G04477	384	0.71	0.14	0.14	1.01	0.15		_	_
AT1G04520	2581	2.24	5.3	0.46	2.83	4.27	CRRSP3	_	molecular_function:molecular_function(GO:0003674);cellular_component:extracellular region(GO:0005576);cellular_component:plasmodesma(GO:0009506);biological_process:plasmodesmata-mediated intercellular transport(GO:0010497);cellular_component:integral component of membrane(GO:0016021);biological_process:transport of virus in multicellular host(GO:0046739)
AT1G04647	1108	0.24	0.64	0.65	0.65	0.26		_	_
AT1G04650	4397	0.26	0.63	0.13	0.28	0.64		_	cellular_component:cellular_component(GO:0005575)
AT1G04760	2172	0.19	0.51	0.02	0.27	0.44	VAMP726	K08511	molecular_function:SNARE binding(GO:0000149);molecular_function:SNAP receptor activity(GO:0005484);cellular_component:endosome(GO:0005768);cellular_component:plasma membrane(GO:0005886);biological_process:exocytosis(GO:0006887);biological_process:vesicle fusion(GO:0006906);cellular_component:chloroplast(GO:0009507);biological_process:protein transport(GO:0015031);cellular_component:membrane(GO:00…
AT1G05020	2609	0.71	0.31	0.21	0.26	0.15	AP180	_	molecular_function:protein binding(GO:0005515);molecular_function:1-phosphatidylinositol binding(GO:0005545);cellular_component:nucleus(GO:0005634);cellular_component:Golgi apparatus(GO:0005794);cellular_component:coated pit(GO:0005905);biological_process:endocytosis(GO:0006897);biological_process:protein transport(GO:0015031);cellular_component:clathrin-coated vesicle(GO:0030136);molecular_funct…
AT1G05065	717	0.6	1.3	1.94	1.47	2.26	CLE20	_	cellular_component:extracellular space(GO:0005615);cellular_component:mitochondrion(GO:0005739);biological_process:multicellular organismal development(GO:0007275);cellular_component:apoplast(GO:0048046)
AT1G05207	358	2.72	6.41	0.16	1.24	7.91		_	_
AT1G05575	710	50.29	4.16	4.07	4.54	4.88		_	molecular_function:molecular_function(GO:0003674);cellular_component:endoplasmic reticulum(GO:0005783);biological_process:anaerobic respiration(GO:0009061)
AT1G05675	1634	13.9	0.59	1.26	0.93	1.2	UGT74E1	_	biological_process:metabolic process(GO:0008152)
AT1G05680	1837	4.08	0.19	0.25	0.06	0.1	UGT74E2	_	molecular_function:UDP-glycosyltransferase activity(GO:0008194);biological_process:shoot system morphogenesis(GO:0010016);molecular_function:transferase activity, transferring glycosyl groups(GO:0016757);molecular_function:transferase activity, transferring hexosyl groups(GO:0016758);molecular_function:UDP-glucosyltransferase activity(GO:0035251);biological_process:cellular response to water depr…
AT1G05710	2473	1.37	0.3	0.26	0.59	0.26		_	molecular_function:sequence-specific DNA binding transcription factor activity(GO:0003700);cellular_component:nucleus(GO:0005634);biological_process:regulation of transcription, DNA-templated(GO:0006355);biological_process:response to ethylene(GO:0009723);molecular_function:protein dimerization activity(GO:0046983)
AT1G05820	4559	0.51	0.24	0.21	0.25	0.13	SPPL5	_	molecular_function:aspartic-type endopeptidase activity(GO:0004190);cellular_component:lysosomal membrane(GO:0005765);cellular_component:plasma membrane(GO:0005886);biological_process:proteolysis(GO:0006508);molecular_function:peptidase activity(GO:0008233);cellular_component:endosome membrane(GO:0010008);cellular_component:integral component of membrane(GO:0016021);cellular_component:Golgi-assoc…
AT1G06260	1156	0.1	0.31	0.26	0.05	0.44		_	cellular_component:extracellular region(GO:0005576);biological_process:proteolysis(GO:0006508);molecular_function:cysteine-type peptidase activity(GO:0008234);cellular_component:apoplast(GO:0048046)
AT1G06410	4193	36.97	14.81	12.1	24.58	11.93	TPS7	K16055	molecular_function:alpha,alpha-trehalose-phosphate synthase (UDP-forming) activity(GO:0003825);molecular_function:trehalose-phosphatase activity(GO:0004805);cellular_component:nucleus(GO:0005634);cellular_component:cytosol(GO:0005829);biological_process:trehalose biosynthetic process(GO:0005992);molecular_function:transferase activity, transferring glycosyl groups(GO:0016757);molecular_function:p…
AT1G06450	1380	0.31	0.87	0.64	0.36	1	CAF1-1	K12581	molecular_function:RNA binding(GO:0003723);molecular_function:poly(A)-specific ribonuclease activity(GO:0004535);molecular_function:ribonuclease activity(GO:0004540);cellular_component:nucleus(GO:0005634);cellular_component:cytoplasm(GO:0005737);biological_process:transcription, DNA-templated(GO:0006351);biological_process:regulation of transcription, DNA-templated(GO:0006355);biological_process:…
AT1G06573	1023	8.85	2.67	0.6	2.66	2.71		_	_
AT1G06620	1870	7.83	1.46	1.17	1.06	1.12		_	cellular_component:cytoplasm(GO:0005737);molecular_function:oxidoreductase activity(GO:0016491);molecular_function:oxidoreductase activity, acting on paired donors, with incorporation or reduction of molecular oxygen, 2-oxoglutarate as one donor, and incorporation of one atom each of oxygen into both donors(GO:0016706);molecular_function:metal ion binding(GO:0046872);biological_process:oxidation-…
AT1G07000	2384	120.54	23.29	39.89	31.8	22.61	ATEXO70B2	K07195	cellular_component:exocyst(GO:0000145);cellular_component:nucleus(GO:0005634);cellular_component:cytosol(GO:0005829);cellular_component:plasma membrane(GO:0005886);biological_process:exocytosis(GO:0006887);biological_process:vesicle docking involved in exocytosis(GO:0006904);cellular_component:extracellular exosome(GO:0070062)
AT1G07050	1687	15.56	77.26	2.7	24.54	78.37		_	molecular_function:molecular_function(GO:0003674);cellular_component:nucleus(GO:0005634);biological_process:biological_process(GO:0008150)
AT1G07128	1169	1.25	0.28	0.24	0.14	0.2		_	molecular_function:molecular_function(GO:0003674);cellular_component:cellular_component(GO:0005575);biological_process:biological_process(GO:0008150)
AT1G07135	908	120.07	5.96	7.34	8.2	12.28		_	molecular_function:molecular_function(GO:0003674);biological_process:biological_process(GO:0008150);cellular_component:anchored component of membrane(GO:0031225)
AT1G07160	1920	1.16	0.18	0.04	0	0.11		_	molecular_function:protein serine/threonine phosphatase activity(GO:0004722);biological_process:protein dephosphorylation(GO:0006470);cellular_component:chloroplast(GO:0009507);molecular_function:metal ion binding(GO:0046872)
AT1G07187	702	3.01	7.09	0.32	1.5	4.69		_	_
AT1G07400	858	0.32	1.08	0.13	0.32	0.74	HSP17.8	K13993	molecular_function:protein binding(GO:0005515);cellular_component:cytoplasm(GO:0005737);biological_process:response to oxidative stress(GO:0006979);biological_process:response to heat(GO:0009408);molecular_function:protein self-association(GO:0043621)
AT1G07513	369	2.35	0.59	4.97	2.41	1.25		_	_
AT1G07620	2500	5.96	2.91	0.36	2.48	1.59	ATOBGM	_	cellular_component:nucleus(GO:0005634)
AT1G07870	3319	8.58	3.16	1.39	2.87	2.45		_	molecular_function:protein kinase activity(GO:0004672);molecular_function:ATP binding(GO:0005524);cellular_component:nucleus(GO:0005634);cellular_component:plasma membrane(GO:0005886);biological_process:protein phosphorylation(GO:0006468);biological_process:defense response(GO:0006952);cellular_component:integral component of membrane(GO:0016021);molecular_function:kinase activity(GO:0016301)
AT1G08043	918	0.32	0.14	0.14	0.11	0.22		_	_
AT1G08280	2095	2.41	1.2	0.85	1.33	0.63	GALT29A	_	cellular_component:Golgi membrane(GO:0000139);molecular_function:protein binding(GO:0005515);cellular_component:Golgi apparatus(GO:0005794);molecular_function:sialyltransferase activity(GO:0008373);molecular_function:galactosyltransferase activity(GO:0008378);biological_process:oligosaccharide metabolic process(GO:0009311);cellular_component:membrane(GO:0016020);cellular_component:integral compon…
AT1G08283	536	0.2	0.51	0.1	1.35	0.65		_	_
AT1G08290	3382	1.32	0.14	0.32	0.23	0.18	WIP3	_	molecular_function:nucleic acid binding(GO:0003676);molecular_function:sequence-specific DNA binding transcription factor activity(GO:0003700);cellular_component:nucleus(GO:0005634);biological_process:transcription, DNA-templated(GO:0006351);biological_process:regulation of transcription, DNA-templated(GO:0006355);molecular_function:zinc ion binding(GO:0008270);molecular_function:metal ion bindin…
AT1G08340	1981	0.23	0.1	0.07	0.1	0.36	ROPGAP5	_	molecular_function:GTPase activator activity(GO:0005096);cellular_component:cytoplasm(GO:0005737);cellular_component:plasma membrane(GO:0005886);biological_process:signal transduction(GO:0007165)
AT1G08380	1132	849.7	1898.15	2240.07	1624.18	2188.31	PSAO	K14332	molecular_function:protein binding(GO:0005515);cellular_component:mitochondrion(GO:0005739);cellular_component:chloroplast(GO:0009507);cellular_component:photosystem I(GO:0009522);cellular_component:chloroplast thylakoid membrane(GO:0009535);cellular_component:thylakoid(GO:0009579);biological_process:photosynthetic electron transport chain(GO:0009767);biological_process:photosynthesis, light harv…
AT1G08390	1214	1.64	3.57	5.42	3.91	4.71		_	cellular_component:nucleus(GO:0005634);biological_process:DNA repair(GO:0006281);biological_process:pollen development(GO:0009555);biological_process:maintenance of rDNA(GO:0043007);biological_process:negative regulation of double-strand break repair via homologous recombination(GO:2000042)
AT1G08847	466	6.37	1.71	1.52	2.61	2.27		_	_
AT1G08930	3971	212.67	55.78	93.29	141.35	56.76	ERD6	_	molecular_function:sugar:proton symporter activity(GO:0005351);molecular_function:glucose transmembrane transporter activity(GO:0005355);cellular_component:endoplasmic reticulum(GO:0005783);cellular_component:plasma membrane(GO:0005886);biological_process:response to water deprivation(GO:0009414);biological_process:response to salt stress(GO:0009651);biological_process:response to abscisic acid(G…
AT1G08937	133	1.63	5.75	0.84	2.09	2.17		_	_
AT1G09070	1606	353.39	49.31	64.49	44.06	72.66	SRC2	_	cellular_component:protein storage vacuole(GO:0000326);molecular_function:protein binding(GO:0005515);cellular_component:endoplasmic reticulum(GO:0005783);cellular_component:endoplasmic reticulum membrane(GO:0005789);cellular_component:plasma membrane(GO:0005886);biological_process:protein targeting to vacuole(GO:0006623);cellular_component:integral component of membrane(GO:0016021);cellular_comp…
AT1G09180	950	0.44	1.56	1.05	1.36	0.78	ATSAR1	K07953	molecular_function:GTP binding(GO:0005525);cellular_component:extracellular region(GO:0005576);cellular_component:endoplasmic reticulum(GO:0005783);cellular_component:Golgi apparatus(GO:0005794);biological_process:intracellular protein transport(GO:0006886);cellular_component:chloroplast(GO:0009507);biological_process:vesicle-mediated transport(GO:0016192)
AT1G09253	397	0.68	0.14	0.14	0	0.29		_	_
AT1G09400	1885	0.2	0.04	0.09	0.04	0.05		K05894	cellular_component:cytoplasm(GO:0005737);molecular_function:FMN binding(GO:0010181);molecular_function:oxidoreductase activity(GO:0016491)
AT1G09427	425	0.13	0.39	0.65	0.13	0.82		_	_
AT1G09560	1311	130.5	39.56	64.76	83.2	39.59	GLP4	_	cellular_component:extracellular region(GO:0005576);cellular_component:cell wall(GO:0005618);cellular_component:nucleus(GO:0005634);biological_process:response to cold(GO:0009409);cellular_component:plasmodesma(GO:0009506);biological_process:plasmodesmata-mediated intercellular transport(GO:0010497);molecular_function:manganese ion binding(GO:0030145);molecular_function:nutrient reservoir activit…
AT1G09575	2529	2.56	0.75	0.37	1.65	0.96		K20858	cellular_component:chloroplast(GO:0009507)
AT1G09783	1582	3.29	1.2	1.66	1.41	1.12		_	_
AT1G09890	3555	0.1	0.01	0.01	0.09	0.06		_	cellular_component:extracellular region(GO:0005576);molecular_function:lyase activity(GO:0016829)
AT1G09932	2810	28.38	2.83	0.73	4.76	3.46		_	cellular_component:nucleus(GO:0005634);biological_process:biological_process(GO:0008150)
AT1G09940	2647	39.98	14.48	17.86	16.63	14.67	HEMA2	K02492	biological_process:porphyrin-containing compound biosynthetic process(GO:0006779);biological_process:protoporphyrinogen IX biosynthetic process(GO:0006782);biological_process:heme biosynthetic process(GO:0006783);biological_process:response to oxidative stress(GO:0006979);molecular_function:glutamyl-tRNA reductase activity(GO:0008883);cellular_component:chloroplast(GO:0009507);cellular_component:…
AT1G09950	1333	11.02	0.21	0.46	0.67	0.39	RAS1	_	cellular_component:nucleus(GO:0005634);biological_process:transcription, DNA-templated(GO:0006351);molecular_function:sequence-specific DNA binding(GO:0043565)
AT1G09970	3685	106.11	43.43	36.21	24.92	32.22	LRR XI-23	_	molecular_function:protein kinase activity(GO:0004672);molecular_function:protein serine/threonine kinase activity(GO:0004674);molecular_function:ATP binding(GO:0005524);cellular_component:plasma membrane(GO:0005886);biological_process:protein phosphorylation(GO:0006468);biological_process:response to oxidative stress(GO:0006979);biological_process:transmembrane receptor protein tyrosine kinase s…
AT1G09995	1421	2.07	0.98	0.07	1.96	1.45		_	molecular_function:helicase activity(GO:0004386);cellular_component:cellular_component(GO:0005575);biological_process:biological_process(GO:0008150)
AT1G10040	2889	2.6	1.24	0.53	1.64	1.57		_	cellular_component:nucleus(GO:0005634);molecular_function:hydrolase activity(GO:0016787)
AT1G10110	1375	0.16	0.08	0.08	0	0		_	molecular_function:molecular_function(GO:0003674);cellular_component:nucleus(GO:0005634);biological_process:biological_process(GO:0008150)
AT1G10340	2312	19.54	7.39	6.51	7.39	9		_	biological_process:biological_process(GO:0008150);cellular_component:integral component of membrane(GO:0016021)
AT1G10550	1976	7.36	0.05	18.2	23.08	0.1	XTH33	K08235	molecular_function:hydrolase activity, hydrolyzing O-glycosyl compounds(GO:0004553);cellular_component:extracellular region(GO:0005576);cellular_component:cell wall(GO:0005618);cellular_component:integral component of plasma membrane(GO:0005887);biological_process:plant-type cell wall modification involved in multidimensional cell growth(GO:0009831);biological_process:xyloglucan metabolic process…
AT1G10585	1475	1.93	0.88	0.07	0.36	0.58		_	molecular_function:sequence-specific DNA binding transcription factor activity(GO:0003700);cellular_component:nucleus(GO:0005634);cellular_component:cytoplasm(GO:0005737);biological_process:regulation of transcription, DNA-templated(GO:0006355)
AT1G10770	948	0.46	0.17	1.58	0.64	0.3		_	biological_process:pollen tube growth(GO:0009860);molecular_function:pectinesterase inhibitor activity(GO:0046910)
AT1G10810	1795	0.2	0.05	0.05	0.02	0.04		_	molecular_function:aldo-keto reductase (NADP) activity(GO:0004033);cellular_component:cytoplasm(GO:0005737);molecular_function:oxidoreductase activity(GO:0016491);biological_process:oxidation-reduction process(GO:0055114)
AT1G10990	949	6.94	1.95	2.62	1.89	1.4		_	molecular_function:molecular_function(GO:0003674);cellular_component:nucleus(GO:0005634);cellular_component:mitochondrion(GO:0005739);biological_process:biological_process(GO:0008150);cellular_component:integral component of membrane(GO:0016021)
AT1G11120	2576	0.1	0.38	0.39	0.53	0.66		_	molecular_function:molecular_function(GO:0003674);cellular_component:nucleus(GO:0005634);biological_process:biological_process(GO:0008150)
AT1G11185	526	2.16	0.52	0.42	0.21	0.33		_	molecular_function:molecular_function(GO:0003674);cellular_component:cellular_component(GO:0005575);biological_process:biological_process(GO:0008150)
AT1G11260	3588	102.76	41.82	306.32	239.67	59.81	STP1	_	molecular_function:sugar:proton symporter activity(GO:0005351);molecular_function:glucose transmembrane transporter activity(GO:0005355);cellular_component:nucleus(GO:0005634);cellular_component:cytoplasm(GO:0005737);cellular_component:vacuole(GO:0005773);cellular_component:plasma membrane(GO:0005886);cellular_component:plasmodesma(GO:0009506);molecular_function:carbohydrate transmembrane transpo…
AT1G11570	963	0.15	0.02	0.02	0.13	0.02	NTL	_	cellular_component:intracellular(GO:0005622);cellular_component:nucleus(GO:0005634);cellular_component:cytoplasm(GO:0005737);biological_process:protein import into nucleus(GO:0006606);molecular_function:protein transporter activity(GO:0008565);biological_process:protein transport(GO:0015031)
AT1G11670	3587	3.58	0.59	0.57	0.36	0.3	DTX36	K03327	molecular_function:transporter activity(GO:0005215);cellular_component:plasma membrane(GO:0005886);biological_process:drug transmembrane transport(GO:0006855);molecular_function:drug transmembrane transporter activity(GO:0015238);molecular_function:antiporter activity(GO:0015297);cellular_component:membrane(GO:0016020);cellular_component:integral component of membrane(GO:0016021)
AT1G11960	4481	14.26	4.33	2.14	1.83	3.08		_	molecular_function:molecular_function(GO:0003674);cellular_component:extracellular region(GO:0005576);cellular_component:plasma membrane(GO:0005886);biological_process:ion transport(GO:0006811);cellular_component:integral component of membrane(GO:0016021)
AT1G12150	2122	0.13	0.03	0.03	0.05	0.03		_	molecular_function:molecular_function(GO:0003674)
AT1G12220	3683	3.45	1.23	0.66	8.69	11.38	RPS5	K13460	molecular_function:nucleotide binding(GO:0000166);molecular_function:protein binding(GO:0005515);molecular_function:ATP binding(GO:0005524);cellular_component:intracellular(GO:0005622);cellular_component:plasma membrane(GO:0005886);biological_process:defense response(GO:0006952);biological_process:cell death(GO:0008219);biological_process:plant-type hypersensitive response(GO:0009626);biological_…
AT1G12420	2973	10.98	3.42	1.27	4.06	3.54	ACR8	_	cellular_component:cellular_component(GO:0005575);biological_process:metabolic process(GO:0008152);biological_process:response to abscisic acid(GO:0009737);molecular_function:amino acid binding(GO:0016597)
AT1G12580	3083	46.71	17.96	15.48	25.81	17.68	PEPKR1	_	molecular_function:protein serine/threonine kinase activity(GO:0004674);molecular_function:calmodulin-dependent protein kinase activity(GO:0004683);molecular_function:calmodulin binding(GO:0005516);molecular_function:ATP binding(GO:0005524);cellular_component:nucleus(GO:0005634);cellular_component:cytoplasm(GO:0005737);biological_process:abscisic acid-activated signaling pathway(GO:0009738);molec…
AT1G13210	5105	128.49	48.23	24	33.06	34.93	ALA11	K01530	molecular_function:magnesium ion binding(GO:0000287);molecular_function:phospholipid-translocating ATPase activity(GO:0004012);molecular_function:calmodulin binding(GO:0005516);molecular_function:ATP binding(GO:0005524);cellular_component:trans-Golgi network(GO:0005802);cellular_component:plasma membrane(GO:0005886);molecular_function:ATPase activity, coupled to transmembrane movement of ions, ph…
AT1G13340	1782	34.83	4.37	2.27	4.33	3.45		_	cellular_component:cytoplasm(GO:0005737);biological_process:response to oxidative stress(GO:0006979);biological_process:protein transport(GO:0015031)
AT1G13420	1380	0.16	0.36	0.04	0.04	0.13	SOT8	_	cellular_component:nucleus(GO:0005634);cellular_component:cytoplasm(GO:0005737);molecular_function:sulfotransferase activity(GO:0008146);biological_process:response to cytokinin(GO:0009735);molecular_function:brassinosteroid sulfotransferase activity(GO:0080118)
AT1G13520	1667	3.18	0.41	0.04	0.15	0.04		_	molecular_function:molecular_function(GO:0003674);cellular_component:cellular_component(GO:0005575)
AT1G13650	2093	0.15	0.33	0.04	0.21	0.27		_	molecular_function:molecular_function(GO:0003674);cellular_component:nucleus(GO:0005634);biological_process:biological_process(GO:0008150)
AT1G13800	3475	0.1	0.33	0.03	0.11	0.16		_	molecular_function:RNA binding(GO:0003723);molecular_function:endonuclease activity(GO:0004519);cellular_component:mitochondrion(GO:0005739);biological_process:RNA modification(GO:0009451);biological_process:embryo development ending in seed dormancy(GO:0009793);cellular_component:intracellular membrane-bounded organelle(GO:0043231)
AT1G13830	1497	1.94	0.69	0.56	0.59	0.81		_	molecular_function:molecular_function(GO:0003674);cellular_component:plasma membrane(GO:0005886);biological_process:biological_process(GO:0008150)
AT1G13920	2155	0.18	0.73	0.69	0.45	0.7		_	molecular_function:DNA binding(GO:0003677);cellular_component:cytoplasm(GO:0005737);biological_process:biological_process(GO:0008150)
AT1G13930	1710	87.68	335.33	320.32	219.19	394.89		_	molecular_function:molecular_function(GO:0003674);cellular_component:plasma membrane(GO:0005886);cellular_component:chloroplast(GO:0009507);cellular_component:chloroplast stroma(GO:0009570);biological_process:response to salt stress(GO:0009651);biological_process:response to cytokinin(GO:0009735);cellular_component:chloroplast envelope(GO:0009941);biological_process:response to cadmium ion(GO:004…
AT1G14080	1976	0.6	0.12	0.06	0	0.09	FUT6	K13681	cellular_component:Golgi apparatus(GO:0005794);biological_process:protein glycosylation(GO:0006486);molecular_function:galactoside 2-alpha-L-fucosyltransferase activity(GO:0008107);molecular_function:fucosyltransferase activity(GO:0008417);biological_process:response to salt stress(GO:0009651);biological_process:plant-type cell wall biogenesis(GO:0009832);biological_process:xyloglucan biosyntheti…
AT1G14250	3143	5.3	19.49	16.5	19.78	17.7	APY5	K01510	molecular_function:ATP binding(GO:0005524);cellular_component:vacuole(GO:0005773);cellular_component:plasma membrane(GO:0005886);cellular_component:integral component of membrane(GO:0016021);molecular_function:hydrolase activity(GO:0016787)
AT1G14290	2236	10.48	5.17	1.77	24.58	7.11	SBH2	K04713	molecular_function:sphingosine hydroxylase activity(GO:0000170);molecular_function:catalytic activity(GO:0003824);molecular_function:iron ion binding(GO:0005506);cellular_component:endoplasmic reticulum(GO:0005783);cellular_component:endoplasmic reticulum membrane(GO:0005789);cellular_component:Golgi apparatus(GO:0005794);biological_process:photomorphogenesis(GO:0009640);cellular_component:integr…
AT1G14330	2264	8.52	3.67	2.67	5.99	3.98		_	molecular_function:molecular_function(GO:0003674);cellular_component:nucleus(GO:0005634);biological_process:biological_process(GO:0008150)
AT1G14370	2648	28.31	10.61	5.47	6.81	10.3	PBL2	K00924	molecular_function:transmembrane receptor protein serine/threonine kinase activity(GO:0004675);molecular_function:ATP binding(GO:0005524);cellular_component:nucleus(GO:0005634);cellular_component:plasma membrane(GO:0005886);biological_process:protein phosphorylation(GO:0006468);biological_process:defense response(GO:0006952);biological_process:cell surface receptor signaling pathway(GO:0007166);c…
AT1G14480	1846	2.59	0.93	0.65	1.07	1.06		_	biological_process:biological_process(GO:0008150);cellular_component:integral component of membrane(GO:0016021)
AT1G14520	2178	7.8	3.36	1.66	5.55	1.97	MIOX1	K00469	molecular_function:iron ion binding(GO:0005506);cellular_component:cytoplasm(GO:0005737);biological_process:syncytium formation(GO:0006949);molecular_function:oxidoreductase activity(GO:0016491);biological_process:inositol catabolic process(GO:0019310);biological_process:L-ascorbic acid biosynthetic process(GO:0019853);molecular_function:inositol oxygenase activity(GO:0050113);biological_process:…
AT1G14580	3244	2.4	5.32	5.06	3.8	5.74		_	molecular_function:nucleic acid binding(GO:0003676);molecular_function:DNA binding(GO:0003677);molecular_function:sequence-specific DNA binding transcription factor activity(GO:0003700);cellular_component:nucleus(GO:0005634);biological_process:transcription, DNA-templated(GO:0006351);biological_process:regulation of transcription, DNA-templated(GO:0006355);biological_process:asymmetric cell divis…
AT1G14740	2803	75.74	28.98	36.52	45.24	26.1	OBE3	_	biological_process:cell fate specification(GO:0001708);molecular_function:protein binding(GO:0005515);cellular_component:nucleus(GO:0005634);biological_process:embryonic pattern specification(GO:0009880);molecular_function:metal ion binding(GO:0046872);biological_process:embryonic meristem initiation(GO:0090421)
AT1G14780	3344	1.35	0.21	0.09	0.09	0.1		_	molecular_function:molecular_function(GO:0003674);cellular_component:nucleus(GO:0005634);biological_process:plant-type hypersensitive response(GO:0009626)
AT1G14860	1611	0.41	0.12	0.13	0.29	0.09	NUDT18	_	cellular_component:nucleus(GO:0005634);cellular_component:cytoplasm(GO:0005737);cellular_component:mitochondrion(GO:0005739);biological_process:nucleoside catabolic process(GO:0009164);molecular_function:hydrolase activity(GO:0016787);molecular_function:hydrolase activity, acting on acid anhydrides, in phosphorus-containing anhydrides(GO:0016818);molecular_function:metal ion binding(GO:0046872)
AT1G14870	1388	32.19	2.45	3.08	2.08	2.22	PCR2	_	molecular_function:molecular_function(GO:0003674);cellular_component:cytoplasm(GO:0005737);cellular_component:plasma membrane(GO:0005886);biological_process:response to oxidative stress(GO:0006979);cellular_component:integral component of membrane(GO:0016021)
AT1G15010	776	20.04	2.25	1.65	0.64	3.72		_	molecular_function:molecular_function(GO:0003674);cellular_component:mitochondrion(GO:0005739);cellular_component:integral component of membrane(GO:0016021);biological_process:defense response to fungus(GO:0050832)
AT1G15380	2001	0.53	0.22	0.09	0	0		_	molecular_function:lactoylglutathione lyase activity(GO:0004462);cellular_component:cytoplasm(GO:0005737);biological_process:carbohydrate metabolic process(GO:0005975);molecular_function:lyase activity(GO:0016829)
AT1G15520	6469	5.67	0.72	0.6	0.45	0.7	ABCG40	_	biological_process:defense response to oomycetes(GO:0002229);molecular_function:protein binding(GO:0005515);molecular_function:ATP binding(GO:0005524);cellular_component:plasma membrane(GO:0005886);biological_process:drug transmembrane transport(GO:0006855);biological_process:response to ethylene(GO:0009723);biological_process:response to salicylic acid(GO:0009751);biological_process:response to …
AT1G15550	1955	0.46	2.94	1.75	0.95	2.58	GA3OX1	K04124	cellular_component:cytoplasm(GO:0005737);molecular_function:transcription factor binding(GO:0008134);biological_process:response to red or far red light(GO:0009639);biological_process:gibberellin biosynthetic process(GO:0009686);biological_process:response to gibberellin(GO:0009739);biological_process:gibberellic acid mediated signaling pathway(GO:0009740);biological_process:response to red light…
AT1G15580	986	0.14	1.33	0.5	0.85	2	IAA5	K14484	molecular_function:sequence-specific DNA binding transcription factor activity(GO:0003700);cellular_component:nucleus(GO:0005634);biological_process:transcription, DNA-templated(GO:0006351);biological_process:regulation of transcription, DNA-templated(GO:0006355);biological_process:response to auxin(GO:0009733);biological_process:auxin-activated signaling pathway(GO:0009734)
AT1G15820	1419	370.25	993.2	872.85	524.98	1256.44	LHCB6	K08917	cellular_component:chloroplast(GO:0009507);cellular_component:photosystem I(GO:0009522);cellular_component:chloroplast thylakoid(GO:0009534);cellular_component:chloroplast thylakoid membrane(GO:0009535);cellular_component:thylakoid(GO:0009579);biological_process:photosynthesis, light harvesting in photosystem I(GO:0009768);cellular_component:photosystem II antenna complex(GO:0009783);cellular_com…
AT1G15825	536	0.2	0.82	1.76	1.14	0.65		_	molecular_function:molecular_function(GO:0003674);cellular_component:cellular_component(GO:0005575);biological_process:biological_process(GO:0008150)
AT1G15890	2933	5.32	2.5	1.11	12.37	15.45		_	molecular_function:ATP binding(GO:0005524);cellular_component:nucleus(GO:0005634);biological_process:defense response(GO:0006952);molecular_function:ADP binding(GO:0043531)
AT1G16090	1564	22.42	3.46	1.06	3.01	2.56	WAKL7	_	cellular_component:extracellular region(GO:0005576);biological_process:response to wounding(GO:0009611)
AT1G16130	2920	8.82	1.21	1.23	1.47	0.65	WAKL2	_	molecular_function:protein serine/threonine kinase activity(GO:0004674);molecular_function:calcium ion binding(GO:0005509);molecular_function:ATP binding(GO:0005524);cellular_component:plasma membrane(GO:0005886);biological_process:protein phosphorylation(GO:0006468);biological_process:cell surface receptor signaling pathway(GO:0007166);cellular_component:plant-type cell wall(GO:0009505);cellular…
AT1G16370	1815	0.87	0.12	0.06	0.09	0.1	2020-10-06	_	molecular_function:sugar:proton symporter activity(GO:0005351);molecular_function:ATP binding(GO:0005524);cellular_component:plasma membrane(GO:0005886);molecular_function:organic anion transmembrane transporter activity(GO:0008514);cellular_component:plant-type vacuole membrane(GO:0009705);molecular_function:carbohydrate transmembrane transporter activity(GO:0015144);cellular_component:membrane(…
AT1G16410	3383	18.8	50.96	5.67	8.98	46.34	CYP79F1	K12154	molecular_function:iron ion binding(GO:0005506);cellular_component:endoplasmic reticulum(GO:0005783);cellular_component:endoplasmic reticulum membrane(GO:0005789);cellular_component:chloroplast(GO:0009507);biological_process:response to insect(GO:0009625);biological_process:indoleacetic acid biosynthetic process(GO:0009684);cellular_component:membrane(GO:0016020);cellular_component:integral compo…
AT1G16420	1871	6.51	0.48	0.26	0.11	0.39	AMC8	_	molecular_function:cysteine-type endopeptidase activity(GO:0004197);cellular_component:extracellular region(GO:0005576);biological_process:proteolysis(GO:0006508);biological_process:response to oxidative stress(GO:0006979);biological_process:response to UV-C(GO:0010225);biological_process:hydrogen peroxide-mediated programmed cell death(GO:0010421);biological_process:programmed cell death(GO:0012…
AT1G16530	1616	1.6	0.44	0.3	0.45	0	LBD3	_	cellular_component:nucleus(GO:0005634);biological_process:biological_process(GO:0008150)
AT1G16850	992	10.85	23.23	50.87	35.1	31.85		_	molecular_function:molecular_function(GO:0003674);cellular_component:extracellular region(GO:0005576);cellular_component:endoplasmic reticulum(GO:0005783);biological_process:response to salt stress(GO:0009651)
AT1G17147	951	15.33	6.09	5.08	4.09	5.65	VQ1	_	molecular_function:protein binding(GO:0005515);cellular_component:nucleus(GO:0005634);biological_process:biological_process(GO:0008150)
AT1G17240	2547	0.86	0.29	0.1	0.28	0.33	AtRLP2	_	molecular_function:protein kinase activity(GO:0004672);cellular_component:plasma membrane(GO:0005886);biological_process:signal transduction(GO:0007165);cellular_component:integral component of membrane(GO:0016021)
AT1G17380	2357	11.95	0.38	0.39	0.28	0.44	TIFY11A	_	molecular_function:transcription corepressor activity(GO:0003714);molecular_function:protein binding(GO:0005515);cellular_component:nucleus(GO:0005634);biological_process:transcription, DNA-templated(GO:0006351);biological_process:regulation of transcription, DNA-templated(GO:0006355);biological_process:defense response(GO:0006952);biological_process:response to wounding(GO:0009611);biological_pr…
AT1G17400	2011	0.25	0.06	0.11	0.26	0.09		_	molecular_function:molecular_function(GO:0003674);cellular_component:nucleus(GO:0005634);biological_process:biological_process(GO:0008150)
AT1G17420	4199	38.26	7.72	4.55	4.63	6.25	LOX3	K00454	biological_process:defense response(GO:0006952);cellular_component:chloroplast(GO:0009507);biological_process:pollen development(GO:0009555);biological_process:response to wounding(GO:0009611);biological_process:response to fungus(GO:0009620);biological_process:response to high light intensity(GO:0009644);biological_process:jasmonic acid biosynthetic process(GO:0009695);biological_process:respons…
AT1G17610	3436	0.91	0.22	0.02	0.55	0.53	CHS1	_	molecular_function:protein binding(GO:0005515);biological_process:response to cold(GO:0009409);biological_process:borate transport(GO:0046713)
AT1G17700	880	0.55	1.8	2.71	2.59	1.77	PRA1F1	K20359	molecular_function:molecular_function(GO:0003674);cellular_component:mitochondrion(GO:0005739);cellular_component:endoplasmic reticulum(GO:0005783);cellular_component:endosome membrane(GO:0010008);cellular_component:integral component of membrane(GO:0016021);biological_process:vesicle-mediated transport(GO:0016192)
AT1G17750	3798	2.15	0.66	0.25	0.33	0.61	PEPR2	_	molecular_function:protein serine/threonine kinase activity(GO:0004674);molecular_function:ATP binding(GO:0005524);cellular_component:plasma membrane(GO:0005886);biological_process:protein phosphorylation(GO:0006468);biological_process:transmembrane receptor protein tyrosine kinase signaling pathway(GO:0007169);biological_process:response to wounding(GO:0009611);biological_process:response to jas…
AT1G17920	3951	1.13	0.33	0.3	1.23	0.54	HDG12	K09338	molecular_function:sequence-specific DNA binding transcription factor activity(GO:0003700);cellular_component:nucleus(GO:0005634);biological_process:transcription, DNA-templated(GO:0006351);biological_process:regulation of transcription, DNA-templated(GO:0006355);molecular_function:lipid binding(GO:0008289);biological_process:trichome branching(GO:0010091);molecular_function:sequence-specific DNA…
AT1G17980	4244	16.48	7.61	5.62	7.72	6.85	PAPS1	_	molecular_function:RNA binding(GO:0003723);molecular_function:polynucleotide adenylyltransferase activity(GO:0004652);molecular_function:protein binding(GO:0005515);molecular_function:ATP binding(GO:0005524);cellular_component:nucleus(GO:0005634);biological_process:mRNA polyadenylation(GO:0006378);biological_process:negative regulation of cell proliferation(GO:0008285);biological_process:flower d…
AT1G17990	2061	0.99	0.39	0.5	0.52	0.34		K05894	cellular_component:cytoplasm(GO:0005737)
AT1G18075	196	29.3	11.43	3.4	19.55	11.2	MIR159B	_	molecular_function:molecular_function(GO:0003674);cellular_component:cellular_component(GO:0005575);biological_process:response to abscisic acid(GO:0009737);biological_process:negative regulation of abscisic acid-activated signaling pathway(GO:0009788);biological_process:gene silencing by miRNA(GO:0035195)
AT1G18200	1661	10.83	1.16	0.45	0.28	0.99	RABA6B	_	molecular_function:GTPase activity(GO:0003924);molecular_function:GTP binding(GO:0005525);cellular_component:nucleus(GO:0005634);cellular_component:endosome(GO:0005768);cellular_component:plasma membrane(GO:0005886);biological_process:protein transport(GO:0015031)
AT1G18210	2331	112.4	36.53	55.3	43.56	36.34	CML27	K13448	molecular_function:calcium ion binding(GO:0005509);cellular_component:vacuole(GO:0005773);cellular_component:plasma membrane(GO:0005886);biological_process:biological_process(GO:0008150)
AT1G18300	1471	83.14	3.8	3.76	3.76	13.53	NUDT4	_	molecular_function:NAD+ diphosphatase activity(GO:0000210);cellular_component:nucleus(GO:0005634);cellular_component:cytoplasm(GO:0005737);cellular_component:cytosol(GO:0005829);biological_process:nucleoside catabolic process(GO:0009164);cellular_component:chloroplast(GO:0009507);molecular_function:hydrolase activity(GO:0016787);molecular_function:hydrolase activity, acting on acid anhydrides, in…
AT1G18330	2430	0.38	1.23	0.13	0.78	1	RVE7	_	molecular_function:DNA binding(GO:0003677);molecular_function:sequence-specific DNA binding transcription factor activity(GO:0003700);cellular_component:nucleus(GO:0005634);biological_process:transcription, DNA-templated(GO:0006351);biological_process:regulation of transcription, DNA-templated(GO:0006355);biological_process:circadian rhythm(GO:0007623);biological_process:response to salt stress(G…
AT1G18370	4929	0.19	0.5	0.05	0.48	0.25	KIN7A	K11498	biological_process:cytokinesis by cell plate formation(GO:0000911);molecular_function:microtubule motor activity(GO:0003777);molecular_function:ATP binding(GO:0005524);cellular_component:cytoplasm(GO:0005737);cellular_component:kinesin complex(GO:0005871);cellular_component:microtubule(GO:0005874);biological_process:microtubule-based movement(GO:0007018);molecular_function:microtubule binding(GO:…
AT1G18550	3147	0.29	0.66	0.08	0.38	0.9	KIN8A	K10401	molecular_function:microtubule motor activity(GO:0003777);cellular_component:cytoplasm(GO:0005737)
AT1G18570	1988	85.42	21.16	9.4	19.85	21	MYB51	K09422	molecular_function:sequence-specific DNA binding RNA polymerase II transcription factor activity(GO:0000981);molecular_function:RNA polymerase II transcription factor recruiting transcription factor activity(GO:0001135);molecular_function:DNA binding(GO:0003677);molecular_function:sequence-specific DNA binding transcription factor activity(GO:0003700);cellular_component:nucleus(GO:0005634);biolog…
AT1G18740	1628	99.32	15.07	24.35	36.37	19.52		_	molecular_function:molecular_function(GO:0003674);biological_process:biological_process(GO:0008150);cellular_component:chloroplast(GO:0009507);cellular_component:integral component of membrane(GO:0016021)
AT1G18860	2601	0.23	0.49	0.09	0.15	0.12	WRKY61	_	molecular_function:sequence-specific DNA binding transcription factor activity(GO:0003700);cellular_component:nucleus(GO:0005634);biological_process:transcription, DNA-templated(GO:0006351);biological_process:regulation of transcription, DNA-templated(GO:0006355);molecular_function:sequence-specific DNA binding(GO:0043565)
AT1G18890	3312	30.03	10.23	12.74	12.1	10.28	CPK10	K13412	molecular_function:protein kinase activity(GO:0004672);molecular_function:protein serine/threonine kinase activity(GO:0004674);molecular_function:calmodulin-dependent protein kinase activity(GO:0004683);molecular_function:calcium ion binding(GO:0005509);molecular_function:calmodulin binding(GO:0005516);molecular_function:ATP binding(GO:0005524);cellular_component:nucleus(GO:0005634);cellular_comp…
AT1G18900	3714	3.6	1.71	1.18	1.41	1.45		_	cellular_component:mitochondrion(GO:0005739)
AT1G19020	704	210.51	12.19	14.91	10.65	12.96		_	molecular_function:molecular_function(GO:0003674);cellular_component:cellular_component(GO:0005575);biological_process:response to oxidative stress(GO:0006979)
AT1G19050	1482	41.2	10.9	7.13	19.38	11.58	ARR7	K14492	molecular_function:phosphorelay response regulator activity(GO:0000156);biological_process:phosphorelay signal transduction system(GO:0000160);molecular_function:protein binding(GO:0005515);cellular_component:nucleus(GO:0005634);biological_process:transcription, DNA-templated(GO:0006351);biological_process:regulation of transcription, DNA-templated(GO:0006355);biological_process:response to cytok…
AT1G19180	1892	50.12	6.01	1.41	2.36	6.66	TIFY10A	K13464	molecular_function:transcription corepressor activity(GO:0003714);molecular_function:protein binding(GO:0005515);cellular_component:nucleus(GO:0005634);biological_process:transcription, DNA-templated(GO:0006351);biological_process:regulation of transcription, DNA-templated(GO:0006355);biological_process:pollen development(GO:0009555);biological_process:response to wounding(GO:0009611);biological_…
AT1G19210	895	2.24	0.31	0.06	0.37	0.26	ERF017	_	molecular_function:DNA binding(GO:0003677);molecular_function:sequence-specific DNA binding transcription factor activity(GO:0003700);cellular_component:nucleus(GO:0005634);biological_process:transcription, DNA-templated(GO:0006351);biological_process:regulation of transcription, DNA-templated(GO:0006355);biological_process:ethylene-activated signaling pathway(GO:0009873)
AT1G19230	5434	0.17	0.06	0.04	0.02	0.04	RBOHE	K13447	molecular_function:peroxidase activity(GO:0004601);molecular_function:calcium ion binding(GO:0005509);cellular_component:nucleus(GO:0005634);biological_process:defense response(GO:0006952);cellular_component:integral component of membrane(GO:0016021);molecular_function:oxidoreductase activity, acting on NAD(P)H, oxygen as acceptor(GO:0050664);biological_process:oxidation-reduction process(GO:0055…
AT1G19250	2720	1.19	0.17	0.06	0.15	0.18	FMO1	K00485	molecular_function:monooxygenase activity(GO:0004497);molecular_function:N,N-dimethylaniline monooxygenase activity(GO:0004499);cellular_component:chloroplast(GO:0009507);biological_process:plant-type hypersensitive response(GO:0009626);biological_process:systemic acquired resistance(GO:0009627);biological_process:defense response signaling pathway, resistance gene-dependent(GO:0009870);biologica…
AT1G19300	1683	21.57	7.79	10.62	5.87	8.31	GATL1	K20893	cellular_component:endoplasmic reticulum(GO:0005783);cellular_component:endoplasmic reticulum membrane(GO:0005789);cellular_component:Golgi apparatus(GO:0005794);biological_process:xylem and phloem pattern formation(GO:0010051);biological_process:glucuronoxylan biosynthetic process(GO:0010417);cellular_component:integral component of membrane(GO:0016021);biological_process:carbohydrate biosynthet…
AT1G19380	985	161.35	6.47	19.92	16.45	10.52		_	biological_process:biological_process(GO:0008150);cellular_component:integral component of membrane(GO:0016021)
AT1G19450	3614	6.29	2.55	1.78	5.24	2.1		K08145	molecular_function:sugar:proton symporter activity(GO:0005351);cellular_component:vacuole(GO:0005773);cellular_component:vacuolar membrane(GO:0005774);cellular_component:plasma membrane(GO:0005886);molecular_function:carbohydrate transmembrane transporter activity(GO:0015144);cellular_component:membrane(GO:0016020);cellular_component:integral component of membrane(GO:0016021)
AT1G19770	1513	142.69	50.8	72.13	76.69	51.98	PUP14	_	molecular_function:purine nucleobase transmembrane transporter activity(GO:0005345);biological_process:purine nucleobase transport(GO:0006863);biological_process:cytokinin transport(GO:0010184);cellular_component:membrane(GO:0016020);cellular_component:integral component of membrane(GO:0016021);biological_process:negative regulation of cytokinin-activated signaling pathway(GO:0080037)
AT1G19835	4665	24.29	11.8	6.66	17.77	8.93	FPP4	_	molecular_function:protein binding(GO:0005515);cellular_component:cytoplasm(GO:0005737);cellular_component:plasma membrane(GO:0005886);molecular_function:microtubule binding(GO:0008017);biological_process:trichome morphogenesis(GO:0010090);biological_process:microtubule polymerization(GO:0046785)
AT1G19920	2306	28.37	56.77	7.89	26	47.93	APS2	K13811	biological_process:sulfate assimilation(GO:0000103);molecular_function:sulfate adenylyltransferase (ATP) activity(GO:0004781);molecular_function:ATP binding(GO:0005524);cellular_component:cytosol(GO:0005829);cellular_component:chloroplast(GO:0009507);cellular_component:chloroplast stroma(GO:0009570);biological_process:cellular response to sulfate starvation(GO:0009970);biological_process:hydrogen…
AT1G19960	921	86.54	206.94	246.9	183.39	240.22		_	molecular_function:molecular_function(GO:0003674);cellular_component:cellular_component(GO:0005575);biological_process:biological_process(GO:0008150)
AT1G20090	2168	79.05	26.24	41.11	123.89	29.91	ARAC4	K04392	biological_process:microtubule cytoskeleton organization(GO:0000226);biological_process:cell morphogenesis(GO:0000902);molecular_function:GTPase activity(GO:0003924);molecular_function:protein binding(GO:0005515);molecular_function:GTP binding(GO:0005525);cellular_component:nucleus(GO:0005634);cellular_component:nucleolus(GO:0005730);cellular_component:cytoplasm(GO:0005737);cellular_component:pla…
AT1G20300	1907	10.97	5.36	1.98	3.76	4.73		_	cellular_component:mitochondrion(GO:0005739)
AT1G20310	1260	6.75	0.04	0.13	0.22	0.69		_	molecular_function:molecular_function(GO:0003674);biological_process:biological_process(GO:0008150)
AT1G20330	1705	63.47	29.4	138.78	125.29	37.81	SMT2	K08242	cellular_component:endoplasmic reticulum(GO:0005783);cellular_component:Golgi apparatus(GO:0005794);cellular_component:cytosol(GO:0005829);biological_process:pattern specification process(GO:0007389);molecular_function:S-adenosylmethionine-dependent methyltransferase activity(GO:0008757);biological_process:multidimensional cell growth(GO:0009825);biological_process:xylem and phloem pattern format…
AT1G20510	2760	38.25	13.15	6.32	4.94	11.02	4CLL5	K10526	molecular_function:ATP binding(GO:0005524);cellular_component:peroxisome(GO:0005777);biological_process:metabolic process(GO:0008152);cellular_component:chloroplast(GO:0009507);biological_process:response to wounding(GO:0009611);biological_process:jasmonic acid biosynthetic process(GO:0009695);biological_process:phenylpropanoid metabolic process(GO:0009698);cellular_component:integral component o…
AT1G20515	1981	0.61	0.2	0.2	0.36	0.41		_	molecular_function:molecular_function(GO:0003674);cellular_component:cellular_component(GO:0005575);biological_process:biological_process(GO:0008150)
AT1G20570	4707	0.37	0.15	0.07	0.01	0.1		K16572	molecular_function:tubulin binding(GO:0015631);molecular_function:transferase activity, transferring glycosyl groups(GO:0016757)
AT1G20823	1006	30.76	4.4	7.67	6.74	6.2	ATL80	_	cellular_component:plasma membrane(GO:0005886);biological_process:defense response(GO:0006952);molecular_function:zinc ion binding(GO:0008270);cellular_component:chloroplast(GO:0009507);biological_process:regulation of flower development(GO:0009909);biological_process:response to chitin(GO:0010200);biological_process:regulation of phosphate transport(GO:0010966);cellular_component:integral compon…
AT1G20870	2502	0.11	0.37	0.05	0.1	0.24	IDM3	_	cellular_component:nucleus(GO:0005634);biological_process:transcription, DNA-templated(GO:0006351);biological_process:regulation of transcription, DNA-templated(GO:0006355);biological_process:positive regulation of DNA demethylation(GO:1901537)
AT1G20970	6021	24.51	8.41	8.85	14.69	6.1		_	molecular_function:mRNA binding(GO:0003729);cellular_component:nucleus(GO:0005634);cellular_component:vacuole(GO:0005773);cellular_component:cytosol(GO:0005829);cellular_component:plasma membrane(GO:0005886);biological_process:biological_process(GO:0008150)
AT1G21100	1751	24.83	9.55	12.11	13.01	5.42	IGMT1	_	molecular_function:protein binding(GO:0005515);cellular_component:nucleus(GO:0005634);cellular_component:cytosol(GO:0005829);molecular_function:methyltransferase activity(GO:0008168);molecular_function:O-methyltransferase activity(GO:0008171);molecular_function:S-adenosylmethionine-dependent methyltransferase activity(GO:0008757);biological_process:aromatic compound biosynthetic process(GO:001943…
AT1G21110	1623	6	0.69	0.97	1.47	0.97	IGMT3	_	cellular_component:nucleus(GO:0005634);cellular_component:cytosol(GO:0005829);molecular_function:O-methyltransferase activity(GO:0008171);molecular_function:S-adenosylmethionine-dependent methyltransferase activity(GO:0008757);biological_process:aromatic compound biosynthetic process(GO:0019438);biological_process:methylation(GO:0032259);molecular_function:protein dimerization activity(GO:0046983)
AT1G21120	1645	2.61	0.71	0.64	0.73	0.73		_	cellular_component:nucleus(GO:0005634);cellular_component:cytosol(GO:0005829);molecular_function:methyltransferase activity(GO:0008168);molecular_function:O-methyltransferase activity(GO:0008171);molecular_function:S-adenosylmethionine-dependent methyltransferase activity(GO:0008757);biological_process:aromatic compound biosynthetic process(GO:0019438);biological_process:methylation(GO:0032259);b…
AT1G21240	2596	17.71	3.02	1.59	2.58	2.8	WAK3	_	molecular_function:protein serine/threonine kinase activity(GO:0004674);molecular_function:calcium ion binding(GO:0005509);molecular_function:ATP binding(GO:0005524);cellular_component:plasma membrane(GO:0005886);biological_process:protein phosphorylation(GO:0006468);biological_process:cell surface receptor signaling pathway(GO:0007166);cellular_component:integral component of membrane(GO:0016021…
AT1G21310	1765	241.84	45.83	19.17	19.68	31.08	EXT3	_	molecular_function:structural constituent of cell wall(GO:0005199);cellular_component:extracellular region(GO:0005576);cellular_component:primary cell wall(GO:0009530);biological_process:plant-type cell wall organization(GO:0009664)
AT1G21326	1231	6.21	0.75	1.49	0.77	0.33		_	molecular_function:molecular_function(GO:0003674);cellular_component:nucleus(GO:0005634);biological_process:biological_process(GO:0008150)
AT1G21390	1758	12.18	5.08	2.29	4.66	5.45	emb2170	_	molecular_function:molecular_function(GO:0003674);cellular_component:nucleus(GO:0005634);biological_process:embryo development ending in seed dormancy(GO:0009793)
AT1G21460	1732	3.26	7.17	0.53	5.85	6.12	SWEET1	K15382	molecular_function:protein binding(GO:0005515);cellular_component:endoplasmic reticulum(GO:0005783);cellular_component:endoplasmic reticulum membrane(GO:0005789);cellular_component:plasma membrane(GO:0005886);cellular_component:integral component of plasma membrane(GO:0005887);cellular_component:membrane(GO:0016020);molecular_function:sugar transmembrane transporter activity(GO:0051119);biologica…
AT1G21910	1405	21.48	1.63	2.21	13.09	3.45	ERF012	_	molecular_function:DNA binding(GO:0003677);molecular_function:sequence-specific DNA binding transcription factor activity(GO:0003700);cellular_component:nucleus(GO:0005634);biological_process:transcription, DNA-templated(GO:0006351);biological_process:regulation of transcription, DNA-templated(GO:0006355);biological_process:response to salicylic acid(GO:0009751);biological_process:response to jas…
AT1G22180	2099	16.06	6.27	1.95	5.68	5.11		_	molecular_function:molecular_function(GO:0003674);cellular_component:Golgi apparatus(GO:0005794);biological_process:biological_process(GO:0008150)
AT1G22380	2073	0.22	0.66	0.51	0.71	0.63	UGT85A3	K21374	molecular_function:glucuronosyltransferase activity(GO:0015020);molecular_function:transferase activity, transferring glycosyl groups(GO:0016757);cellular_component:intracellular membrane-bounded organelle(GO:0043231);molecular_function:quercetin 3-O-glucosyltransferase activity(GO:0080043);molecular_function:quercetin 7-O-glucosyltransferase activity(GO:0080044)
AT1G22400	3310	23.81	1.7	4.23	5.05	2.97	UGT85A1	_	biological_process:metabolic process(GO:0008152);molecular_function:UDP-glycosyltransferase activity(GO:0008194);molecular_function:glucuronosyltransferase activity(GO:0015020);molecular_function:transferase activity, transferring glycosyl groups(GO:0016757);molecular_function:transferase activity, transferring hexosyl groups(GO:0016758);cellular_component:intracellular membrane-bounded organelle…
AT1G22510	2015	20.82	7	6.97	12.05	8.28		_	cellular_component:nucleus(GO:0005634);cellular_component:mitochondrion(GO:0005739);cellular_component:vacuolar membrane(GO:0005774);cellular_component:endoplasmic reticulum(GO:0005783);cellular_component:plasma membrane(GO:0005886);molecular_function:zinc ion binding(GO:0008270)
AT1G22570	2387	9.45	2.52	4.18	3.31	2.04	NPF5.15	_	molecular_function:transporter activity(GO:0005215);cellular_component:plasma membrane(GO:0005886);biological_process:oligopeptide transport(GO:0006857);cellular_component:membrane(GO:0016020);cellular_component:integral component of membrane(GO:0016021)
AT1G22640	1402	1.61	5.03	5.12	4.37	5.15	MYB3	_	molecular_function:sequence-specific DNA binding RNA polymerase II transcription factor activity(GO:0000981);molecular_function:RNA polymerase II transcription factor recruiting transcription factor activity(GO:0001135);molecular_function:DNA binding(GO:0003677);molecular_function:sequence-specific DNA binding transcription factor activity(GO:0003700);cellular_component:nucleus(GO:0005634);biolog…
AT1G22882	3073	36.51	6.29	17.05	27.46	4.61		_	molecular_function:molecular_function(GO:0003674);cellular_component:nucleus(GO:0005634);cellular_component:nuclear envelope(GO:0005635);cellular_component:endoplasmic reticulum(GO:0005783);biological_process:biological_process(GO:0008150)
AT1G23090	4310	19.81	8.21	4.86	4.61	5.35	SULTR3%3B3	_	cellular_component:integral component of plasma membrane(GO:0005887);molecular_function:secondary active sulfate transmembrane transporter activity(GO:0008271);molecular_function:sulfate transmembrane transporter activity(GO:0015116);molecular_function:symporter activity(GO:0015293)
AT1G23150	1070	2.7	1	0.79	1.41	0.59		_	molecular_function:molecular_function(GO:0003674);biological_process:biological_process(GO:0008150)
AT1G23390	1952	37.59	215.72	153.05	122.55	242.25		_	molecular_function:molecular_function(GO:0003674);cellular_component:nucleus(GO:0005634);biological_process:biological_process(GO:0008150)
AT1G23450	2000	0.22	0.46	0.03	0.25	0.2		_	cellular_component:mitochondrion(GO:0005739)
AT1G23480	3553	7.8	3.05	0.94	7.83	2.89	CSLA3	_	cellular_component:Golgi membrane(GO:0000139);cellular_component:Golgi apparatus(GO:0005794);cellular_component:integral component of membrane(GO:0016021);molecular_function:transferase activity, transferring glycosyl groups(GO:0016757);molecular_function:cellulose synthase activity(GO:0016759);biological_process:cell wall organization(GO:0071555)
AT1G23560	2005	0.45	0.2	0.08	0.13	0.13		_	molecular_function:molecular_function(GO:0003674);cellular_component:nucleus(GO:0005634);biological_process:biological_process(GO:0008150)
AT1G23710	1335	69.93	15.35	10.81	9.15	17.01		_	molecular_function:molecular_function(GO:0003674);cellular_component:nucleus(GO:0005634);biological_process:biological_process(GO:0008150)
AT1G23760	2494	0.16	0.02	0.02	0.12	0.12	PGL1	_	molecular_function:polygalacturonase activity(GO:0004650);cellular_component:extracellular region(GO:0005576);cellular_component:cell wall(GO:0005618);biological_process:biological_process(GO:0008150);cellular_component:apoplast(GO:0048046)
AT1G23830	1129	1.1	0.29	0.05	0.44	0.36		_	molecular_function:molecular_function(GO:0003674);cellular_component:mitochondrion(GO:0005739);biological_process:biological_process(GO:0008150);cellular_component:integral component of membrane(GO:0016021)
AT1G23850	1512	6.92	3.33	0.99	1.1	1.49		_	molecular_function:molecular_function(GO:0003674);biological_process:biological_process(GO:0008150);cellular_component:integral component of membrane(GO:0016021)
AT1G24095	1705	3.99	0.96	1.55	1.96	1.39		_	cellular_component:mitochondrion(GO:0005739)
AT1G24140	1782	30.5	7.05	4.58	3.99	8.91	3MMP	_	molecular_function:metalloendopeptidase activity(GO:0004222);cellular_component:extracellular region(GO:0005576);cellular_component:plasma membrane(GO:0005886);biological_process:proteolysis(GO:0006508);molecular_function:zinc ion binding(GO:0008270);cellular_component:extracellular matrix(GO:0031012);cellular_component:anchored component of membrane(GO:0031225)
AT1G24145	1216	43.68	11.67	12.02	13.26	11.6		_	molecular_function:molecular_function(GO:0003674);biological_process:biological_process(GO:0008150)
AT1G24150	2896	10.65	3.51	2.57	2.69	3.03	ATFH4	_	molecular_function:actin binding(GO:0003779);molecular_function:protein binding(GO:0005515);cellular_component:plasma membrane(GO:0005886);cellular_component:cell-cell junction(GO:0005911);cellular_component:integral component of membrane(GO:0016021);biological_process:actin filament polymerization(GO:0030041)
AT1G24330	3850	4.23	1.45	0.53	0.65	1.04	PUB6	_	molecular_function:ubiquitin-protein transferase activity(GO:0004842);cellular_component:nucleus(GO:0005634);cellular_component:chloroplast(GO:0009507);biological_process:protein ubiquitination(GO:0016567)
AT1G24880	2172	0.28	0.1	0.1	0.1	0.05		_	cellular_component:cytoplasm(GO:0005737)
AT1G25220	2775	41.89	19.79	4.26	13.76	19.04	ASB1	K01658	biological_process:tryptophan biosynthetic process(GO:0000162);molecular_function:anthranilate synthase activity(GO:0004049);cellular_component:mitochondrion(GO:0005739);cellular_component:anthranilate synthase complex(GO:0005950);biological_process:glutamine metabolic process(GO:0006541);biological_process:metabolic process(GO:0008152);cellular_component:chloroplast(GO:0009507);biological_proces…
AT1G25370	1548	9.64	1.61	2.52	1.22	1.68		_	molecular_function:molecular_function(GO:0003674);cellular_component:nucleus(GO:0005634);biological_process:biological_process(GO:0008150)
AT1G25400	1727	20.25	6.32	3.45	3.6	7.48		_	molecular_function:molecular_function(GO:0003674);cellular_component:nucleus(GO:0005634);biological_process:biological_process(GO:0008150);cellular_component:integral component of membrane(GO:0016021)
AT1G25560	1759	49.35	182.31	149.7	134.77	210.93	TEM1	K09287	molecular_function:DNA binding(GO:0003677);molecular_function:sequence-specific DNA binding transcription factor activity(GO:0003700);cellular_component:nucleus(GO:0005634);biological_process:transcription, DNA-templated(GO:0006351);biological_process:regulation of transcription, DNA-templated(GO:0006355);biological_process:ethylene-activated signaling pathway(GO:0009873);biological_process:photo…
AT1G26200	2015	0.89	0.34	0.15	0.52	0.18		_	_
AT1G26380	1832	15.85	1.25	2.15	1.24	1.36	FOX1	_	cellular_component:extracellular region(GO:0005576);cellular_component:cytoplasm(GO:0005737);cellular_component:endoplasmic reticulum(GO:0005783);cellular_component:plasma membrane(GO:0005886);molecular_function:electron carrier activity(GO:0009055);molecular_function:oxidoreductase activity, acting on CH-OH group of donors(GO:0016614);molecular_function:flavin adenine dinucleotide binding(GO:005…
AT1G26390	1767	6.75	1.18	0.5	0.35	0.49	FOX2	_	cellular_component:extracellular region(GO:0005576);cellular_component:cytoplasm(GO:0005737);molecular_function:electron carrier activity(GO:0009055);molecular_function:oxidoreductase activity, acting on CH-OH group of donors(GO:0016614);molecular_function:flavin adenine dinucleotide binding(GO:0050660);biological_process:oxidation-reduction process(GO:0055114)
AT1G26410	1836	0.62	0.18	0.06	0.09	0.06	FOX4	_	cellular_component:extracellular region(GO:0005576);cellular_component:cytoplasm(GO:0005737);molecular_function:electron carrier activity(GO:0009055);molecular_function:oxidoreductase activity, acting on CH-OH group of donors(GO:0016614);molecular_function:flavin adenine dinucleotide binding(GO:0050660);biological_process:oxidation-reduction process(GO:0055114);biological_process:cellular respons…
AT1G26420	1818	7.6	0.99	1.56	1.44	0.89	FOX5	_	cellular_component:extracellular region(GO:0005576);cellular_component:cytoplasm(GO:0005737);molecular_function:electron carrier activity(GO:0009055);molecular_function:oxidoreductase activity, acting on CH-OH group of donors(GO:0016614);molecular_function:flavin adenine dinucleotide binding(GO:0050660);biological_process:oxidation-reduction process(GO:0055114)
AT1G26730	3883	7.09	0.98	0.36	1.21	0.66	PHO1-H7	_	cellular_component:plasma membrane(GO:0005886);biological_process:phosphate ion transport(GO:0006817);cellular_component:integral component of membrane(GO:0016021)
AT1G26761	1619	3.38	7.73	1.75	4.6	8.74		_	molecular_function:molecular_function(GO:0003674);biological_process:biological_process(GO:0008150)
AT1G26800	1371	7.19	48.12	23.37	25.93	48.96		_	cellular_component:nucleus(GO:0005634);molecular_function:zinc ion binding(GO:0008270)
AT1G26920	1120	15.92	43.53	4.46	53.31	47.6		_	molecular_function:molecular_function(GO:0003674);cellular_component:nucleus(GO:0005634);biological_process:biological_process(GO:0008150)
AT1G27020	2387	123.43	43.18	16.09	20.12	23.12		_	molecular_function:molecular_function(GO:0003674);cellular_component:nucleus(GO:0005634);biological_process:biological_process(GO:0008150)
AT1G27100	4284	120.86	47.07	59.99	50.19	53.64		_	molecular_function:molecular_function(GO:0003674);cellular_component:nucleus(GO:0005634);cellular_component:vacuole(GO:0005773);biological_process:biological_process(GO:0008150)
AT1G27110	4822	0.92	0.39	0.02	0.32	0.5		_	cellular_component:cellular_component(GO:0005575);biological_process:biological_process(GO:0008150)
AT1G27580	1269	0.18	0.4	0.5	0.64	0.24		_	molecular_function:molecular_function(GO:0003674);cellular_component:mitochondrion(GO:0005739);biological_process:biological_process(GO:0008150)
AT1G27720	5135	0.37	0.15	0.05	0.05	0.13	TAF4	_	molecular_function:RNA polymerase II core promoter sequence-specific DNA binding transcription factor activity involved in preinitiation complex assembly(GO:0001075);molecular_function:DNA binding(GO:0003677);molecular_function:transcription coactivator activity(GO:0003713);cellular_component:nucleus(GO:0005634);cellular_component:transcription factor TFIID complex(GO:0005669);molecular_function:…
AT1G27730	1303	182.56	21.18	14.15	7.46	46.46	ZAT10	_	molecular_function:nucleic acid binding(GO:0003676);molecular_function:sequence-specific DNA binding transcription factor activity(GO:0003700);cellular_component:nucleus(GO:0005634);biological_process:response to oxidative stress(GO:0006979);molecular_function:zinc ion binding(GO:0008270);biological_process:response to cold(GO:0009409);biological_process:response to water deprivation(GO:0009414);…
AT1G27770	4676	24.98	7.11	3.77	4.21	6.52	ACA1	K01537	molecular_function:calcium channel activity(GO:0005262);molecular_function:calcium-transporting ATPase activity(GO:0005388);molecular_function:calmodulin binding(GO:0005516);molecular_function:ATP binding(GO:0005524);cellular_component:endoplasmic reticulum(GO:0005783);cellular_component:plasma membrane(GO:0005886);cellular_component:integral component of plasma membrane(GO:0005887);cellular_comp…
AT1G27960	3660	4.23	1.38	1.21	1.83	1.07	ECT9	_	molecular_function:RNA binding(GO:0003723);cellular_component:nucleus(GO:0005634);biological_process:biological_process(GO:0008150)
AT1G28190	1269	27.5	10.25	3.63	3.72	8.92		_	molecular_function:molecular_function(GO:0003674);cellular_component:nucleus(GO:0005634);biological_process:biological_process(GO:0008150)
AT1G28240	4022	29.31	14.09	11.91	13.14	12.37		_	cellular_component:integral component of membrane(GO:0016021);molecular_function:transferase activity, transferring glycosyl groups(GO:0016757)
AT1G28360	1344	0.52	0.04	0.04	0.04	0	ERF12	_	molecular_function:DNA binding(GO:0003677);molecular_function:sequence-specific DNA binding transcription factor activity(GO:0003700);cellular_component:intracellular(GO:0005622);cellular_component:nucleus(GO:0005634);biological_process:transcription, DNA-templated(GO:0006351);biological_process:regulation of transcription, DNA-templated(GO:0006355);biological_process:defense response(GO:0006952)…
AT1G28370	1207	48.43	1	1.56	1.44	1.96	ERF11	_	biological_process:vasculature development(GO:0001944);molecular_function:DNA binding(GO:0003677);molecular_function:sequence-specific DNA binding transcription factor activity(GO:0003700);cellular_component:intracellular(GO:0005622);cellular_component:nucleus(GO:0005634);biological_process:transcription, DNA-templated(GO:0006351);biological_process:regulation of transcription, DNA-templated(GO:0…
AT1G28380	2873	84.61	30.62	25.25	21.72	24.17	NSL1	_	molecular_function:molecular_function(GO:0003674);cellular_component:nucleus(GO:0005634);biological_process:immune response(GO:0006955);biological_process:cell death(GO:0008219);biological_process:plant-type hypersensitive response(GO:0009626);biological_process:response to salt stress(GO:0009651);biological_process:regulation of salicylic acid metabolic process(GO:0010337);biological_process:def…
AT1G28390	2310	1.53	0.56	0.78	0.81	0.72		_	molecular_function:protein serine/threonine kinase activity(GO:0004674);molecular_function:ATP binding(GO:0005524);cellular_component:plasma membrane(GO:0005886);biological_process:protein phosphorylation(GO:0006468);molecular_function:kinase activity(GO:0016301);biological_process:phosphorylation(GO:0016310)
AT1G28480	823	51.49	7.04	3.98	2.09	8.28	GRXC9	_	molecular_function:protein binding(GO:0005515);cellular_component:nucleus(GO:0005634);cellular_component:cytoplasm(GO:0005737);molecular_function:electron carrier activity(GO:0009055);biological_process:response to salicylic acid(GO:0009751);biological_process:salicylic acid mediated signaling pathway(GO:0009863);biological_process:jasmonic acid mediated signaling pathway(GO:0009867);molecular_fu…
AT1G28685	1721	1.02	0.46	0.18	0.11	0.68		_	molecular_function:molecular_function(GO:0003674);cellular_component:cellular_component(GO:0005575);biological_process:biological_process(GO:0008150)
AT1G29290	1422	8.27	0.31	0.82	0.9	0.85		_	molecular_function:molecular_function(GO:0003674);biological_process:biological_process(GO:0008150);cellular_component:integral component of membrane(GO:0016021)
AT1G29395	1538	148.7	353.97	425.15	344.9	436.44	COR413IM1	_	molecular_function:molecular_function(GO:0003674);cellular_component:chloroplast(GO:0009507);cellular_component:chloroplast thylakoid membrane(GO:0009535);biological_process:cold acclimation(GO:0009631);biological_process:response to abscisic acid(GO:0009737);cellular_component:chloroplast envelope(GO:0009941);cellular_component:integral component of chloroplast inner membrane(GO:0031357);biologi…
AT1G29430	834	0.91	10.09	1.93	7.66	11.77	SAUR62	_	molecular_function:molecular_function(GO:0003674);cellular_component:mitochondrion(GO:0005739);biological_process:response to auxin(GO:0009733);biological_process:regulation of organ growth(GO:0046620)
AT1G29440	602	1.35	14.16	0.65	7.2	15.74	SAUR63	_	molecular_function:molecular_function(GO:0003674);cellular_component:mitochondrion(GO:0005739);biological_process:response to auxin(GO:0009733);biological_process:auxin polar transport(GO:0009926);biological_process:regulation of organ growth(GO:0046620);biological_process:stamen filament development(GO:0080086)
AT1G29450	1043	0.94	5.57	3.22	4.18	4.98	SAUR64	_	molecular_function:molecular_function(GO:0003674);cellular_component:mitochondrion(GO:0005739);cellular_component:plasma membrane(GO:0005886);biological_process:multicellular organismal development(GO:0007275);biological_process:response to auxin(GO:0009733);biological_process:auxin-activated signaling pathway(GO:0009734);biological_process:auxin polar transport(GO:0009926);biological_process:reg…
AT1G29460	895	0.61	4.57	2.63	3.05	5.76		_	molecular_function:molecular_function(GO:0003674);cellular_component:mitochondrion(GO:0005739);cellular_component:plasma membrane(GO:0005886);biological_process:multicellular organismal development(GO:0007275);biological_process:response to auxin(GO:0009733);biological_process:auxin-activated signaling pathway(GO:0009734);biological_process:auxin polar transport(GO:0009926);biological_process:reg…
AT1G29465	1377	8.24	3.89	0.99	7.91	6.36		_	molecular_function:molecular_function(GO:0003674);biological_process:biological_process(GO:0008150);cellular_component:chloroplast(GO:0009507);cellular_component:integral component of membrane(GO:0016021)
AT1G29500	968	1.18	6.95	4.99	4.48	8.59	SAUR66	_	molecular_function:molecular_function(GO:0003674);cellular_component:nucleus(GO:0005634);cellular_component:nucleolus(GO:0005730);cellular_component:mitochondrion(GO:0005739);cellular_component:plasma membrane(GO:0005886);biological_process:multicellular organismal development(GO:0007275);biological_process:response to auxin(GO:0009733);biological_process:auxin-activated signaling pathway(GO:0009…
AT1G29690	3134	44.13	7.52	8.52	8.87	7.72	CAD1	_	biological_process:immune response(GO:0006955);biological_process:cell death(GO:0008219);biological_process:plant-type hypersensitive response(GO:0009626);biological_process:regulation of salicylic acid metabolic process(GO:0010337)
AT1G29770	1339	1.05	0.49	0.33	0.5	0.69		K15731	cellular_component:nucleus(GO:0005634);cellular_component:integral component of membrane(GO:0016021)
AT1G29910	1223	578.72	1411.19	1590	971.71	1787.04	LHCB1.2	K08912	cellular_component:mitochondrion(GO:0005739);cellular_component:Golgi apparatus(GO:0005794);biological_process:response to light stimulus(GO:0009416);cellular_component:chloroplast(GO:0009507);cellular_component:chloroplast thylakoid(GO:0009534);cellular_component:chloroplast thylakoid membrane(GO:0009535);cellular_component:thylakoid(GO:0009579);biological_process:photosynthesis, light harvestin…
AT1G29920	1314	51.18	172.96	148.42	108.3	184.77	LHCB1.2	K08912	cellular_component:Golgi apparatus(GO:0005794);cellular_component:chloroplast(GO:0009507);cellular_component:chloroplast thylakoid membrane(GO:0009535);cellular_component:thylakoid(GO:0009579);biological_process:response to blue light(GO:0009637);biological_process:response to fructose(GO:0009750);biological_process:photosynthesis, light harvesting in photosystem I(GO:0009768);cellular_component:…
AT1G30040	2588	1.19	0.16	0.46	0.52	0.27	GA2OX2	_	cellular_component:cytoplasm(GO:0005737);biological_process:response to red or far red light(GO:0009639);biological_process:gibberellin biosynthetic process(GO:0009686);biological_process:response to red light(GO:0010114);biological_process:gibberellin catabolic process(GO:0045487);molecular_function:gibberellin 2-beta-dioxygenase activity(GO:0045543);molecular_function:metal ion binding(GO:00468…
AT1G30135	990	18.08	0.54	0.07	0.28	0.65	TIFY5A	_	molecular_function:transcription corepressor activity(GO:0003714);molecular_function:protein binding(GO:0005515);cellular_component:nucleus(GO:0005634);biological_process:transcription, DNA-templated(GO:0006351);biological_process:regulation of transcription, DNA-templated(GO:0006355);biological_process:defense response(GO:0006952);biological_process:response to wounding(GO:0009611);biological_pr…
AT1G30420	8435	6.4	2.94	0.57	1.28	1.83	ABCC11	_	cellular_component:plant-type vacuole(GO:0000325);molecular_function:ATP binding(GO:0005524);cellular_component:cytoplasm(GO:0005737);cellular_component:vacuolar membrane(GO:0005774);molecular_function:xenobiotic-transporting ATPase activity(GO:0008559);cellular_component:integral component of membrane(GO:0016021);molecular_function:ATPase activity, coupled to transmembrane movement of substances…
AT1G30620	3764	6.11	1.82	1.28	1.7	1.68	MUR4	_	molecular_function:catalytic activity(GO:0003824);molecular_function:UDP-glucose 4-epimerase activity(GO:0003978);cellular_component:Golgi apparatus(GO:0005794);biological_process:galactose metabolic process(GO:0006012);biological_process:nucleotide-sugar metabolic process(GO:0009225);biological_process:plant-type cell wall biogenesis(GO:0009832);cellular_component:integral component of membrane(…
AT1G30700	2270	2.23	0.4	0.03	0.08	0.17		_	cellular_component:extracellular region(GO:0005576);molecular_function:electron carrier activity(GO:0009055);cellular_component:chloroplast(GO:0009507);molecular_function:oxidoreductase activity, acting on CH-OH group of donors(GO:0016614);molecular_function:flavin adenine dinucleotide binding(GO:0050660);biological_process:oxidation-reduction process(GO:0055114)
AT1G30720	2051	2.38	0.08	0.11	0.11	0.17		_	cellular_component:extracellular region(GO:0005576);molecular_function:electron carrier activity(GO:0009055);molecular_function:oxidoreductase activity, acting on CH-OH group of donors(GO:0016614);molecular_function:flavin adenine dinucleotide binding(GO:0050660);biological_process:oxidation-reduction process(GO:0055114)
AT1G30755	4030	10.22	2.81	1.61	2.58	2.53		_	cellular_component:nucleus(GO:0005634);biological_process:biological_process(GO:0008150)
AT1G30960	2533	2.3	4.68	0.65	2.15	4.16	ERG	_	molecular_function:RNA binding(GO:0003723);molecular_function:GTP binding(GO:0005525);cellular_component:cytosol(GO:0005829);cellular_component:chloroplast(GO:0009507)
AT1G31320	1610	0.23	0.73	0.6	0.69	1.15	LBD4	_	cellular_component:nucleus(GO:0005634);biological_process:biological_process(GO:0008150)
AT1G31710	5891	0.82	1.83	2.26	2.15	2.1		K00276	molecular_function:copper ion binding(GO:0005507);cellular_component:extracellular region(GO:0005576)
AT1G32172	2042	0.24	0.11	0.03	0.05	0		_	molecular_function:molecular_function(GO:0003674);cellular_component:cellular_component(GO:0005575);biological_process:biological_process(GO:0008150)
AT1G32350	1805	7.06	0.66	0.65	0.21	0.46	AOX3	K17893	cellular_component:mitochondrion(GO:0005739);cellular_component:mitochondrial inner membrane(GO:0005743);molecular_function:alternative oxidase activity(GO:0009916);cellular_component:integral component of membrane(GO:0016021);molecular_function:metal ion binding(GO:0046872);biological_process:oxidation-reduction process(GO:0055114);cellular_component:respiratory chain(GO:0070469)
AT1G32870	2317	8.09	3.33	0.96	2.35	2.65	ANAC13	_	molecular_function:sequence-specific DNA binding transcription factor activity(GO:0003700);cellular_component:nucleus(GO:0005634);cellular_component:cytoplasm(GO:0005737);biological_process:multicellular organismal development(GO:0007275);biological_process:response to red light(GO:0010114);biological_process:response to UV-B(GO:0010224)
AT1G32920	1237	146.74	27.97	36.41	27.03	43.85		_	molecular_function:molecular_function(GO:0003674);biological_process:response to wounding(GO:0009611)
AT1G32928	653	40	4.6	8.84	5.78	9.91		_	molecular_function:molecular_function(GO:0003674);cellular_component:cellular_component(GO:0005575);biological_process:biological_process(GO:0008150)
AT1G32950	3777	0.34	0.12	0.06	0.08	0.18	SBT3.4	_	cellular_component:extracellular region(GO:0005576);biological_process:proteolysis(GO:0006508)
AT1G32960	3401	2.86	1.11	0.52	0.61	0.7	SBT3.3	_	molecular_function:serine-type endopeptidase activity(GO:0004252);cellular_component:extracellular region(GO:0005576);cellular_component:proteinaceous extracellular matrix(GO:0005578);biological_process:proteolysis(GO:0006508);cellular_component:plant-type cell wall(GO:0009505);biological_process:induced systemic resistance(GO:0009682);cellular_component:extracellular matrix(GO:0031012);cellular_…
AT1G33050	3750	21.94	9.97	2.79	18.02	8		_	molecular_function:molecular_function(GO:0003674);cellular_component:mitochondrion(GO:0005739);biological_process:biological_process(GO:0008150);cellular_component:chloroplast(GO:0009507)
AT1G33260	2132	1.86	0.58	0.31	1.19	0.5		_	cellular_component:nucleus(GO:0005634);molecular_function:kinase activity(GO:0016301);biological_process:phosphorylation(GO:0016310)
AT1G33600	4046	45.26	11.89	11.66	11.88	10.58		_	cellular_component:cell wall(GO:0005618);cellular_component:plasma membrane(GO:0005886);biological_process:signal transduction(GO:0007165);cellular_component:plant-type cell wall(GO:0009505);cellular_component:membrane(GO:0016020)
AT1G33610	1784	19.41	3.13	4.92	4.67	3.85		_	cellular_component:plasma membrane(GO:0005886);biological_process:signal transduction(GO:0007165)
AT1G33615	4370	0.11	0.04	0.01	0.07	0.05		_	molecular_function:molecular_function(GO:0003674);cellular_component:cellular_component(GO:0005575);biological_process:biological_process(GO:0008150)
AT1G33720	3251	10.05	2.46	2.66	4.3	3.1	CYP76C6	_	molecular_function:iron ion binding(GO:0005506);cellular_component:endoplasmic reticulum(GO:0005783);cellular_component:membrane(GO:0016020);molecular_function:oxidoreductase activity, acting on paired donors, with incorporation or reduction of molecular oxygen, NAD(P)H as one donor, and incorporation of one atom of oxygen(GO:0016709);molecular_function:oxygen binding(GO:0019825);molecular_functi…
AT1G33760	1164	44.69	1.5	0.48	0.48	1.34	ERF022	_	molecular_function:DNA binding(GO:0003677);molecular_function:sequence-specific DNA binding transcription factor activity(GO:0003700);cellular_component:nucleus(GO:0005634);biological_process:transcription, DNA-templated(GO:0006351);biological_process:regulation of transcription, DNA-templated(GO:0006355);biological_process:ethylene-activated signaling pathway(GO:0009873)
AT1G33770	3679	10.63	1.75	1.67	2.72	1.34		_	molecular_function:ATP binding(GO:0005524);cellular_component:nucleus(GO:0005634);molecular_function:kinase activity(GO:0016301);biological_process:phosphorylation(GO:0016310)
AT1G33960	2596	5.41	0.47	0.5	1.89	1.22	AIG1	_	molecular_function:GTP binding(GO:0005525);cellular_component:chloroplast(GO:0009507);biological_process:response to bacterium(GO:0009617)
AT1G34420	3434	11.51	4.78	4.01	5.83	5.09		_	molecular_function:protein kinase activity(GO:0004672);molecular_function:ATP binding(GO:0005524);cellular_component:plasma membrane(GO:0005886);biological_process:protein phosphorylation(GO:0006468);cellular_component:integral component of membrane(GO:0016021)
AT1G35140	1253	131.25	0.83	16.89	40.25	4.98	EXL1	_	biological_process:response to hypoxia(GO:0001666);molecular_function:molecular_function(GO:0003674);cellular_component:extracellular region(GO:0005576);cellular_component:extracellular space(GO:0005615);cellular_component:Golgi apparatus(GO:0005794);cellular_component:plant-type cell wall(GO:0009505);biological_process:growth(GO:0040007);cellular_component:apoplast(GO:0048046)
AT1G35210	1094	29.42	3.75	1.62	4.26	7.71		_	molecular_function:molecular_function(GO:0003674);cellular_component:mitochondrion(GO:0005739);biological_process:response to UV-B(GO:0010224)
AT1G35230	760	18.61	3.38	6.21	5.55	3.27	AGP5	_	cellular_component:plasma membrane(GO:0005886);cellular_component:anchored component of membrane(GO:0031225)
AT1G35320	4013	1.62	0.74	0.6	0.56	0.73		_	molecular_function:molecular_function(GO:0003674);cellular_component:mitochondrion(GO:0005739);biological_process:biological_process(GO:0008150)
AT1G35350	4052	24.46	3.67	2.48	5.47	2.01	PHO1-H8	_	cellular_component:plasma membrane(GO:0005886);biological_process:phosphate ion transport(GO:0006817);cellular_component:integral component of membrane(GO:0016021)
AT1G35670	2945	18.33	7.26	8.28	12.84	6	CPK11	K13412	molecular_function:protein kinase activity(GO:0004672);molecular_function:protein serine/threonine kinase activity(GO:0004674);molecular_function:calmodulin-dependent protein kinase activity(GO:0004683);molecular_function:calcium ion binding(GO:0005509);molecular_function:protein binding(GO:0005515);molecular_function:calmodulin binding(GO:0005516);molecular_function:ATP binding(GO:0005524);cellu…
AT1G36370	2698	24.81	183.22	12.74	32.92	179.05	SHM7	K00600	molecular_function:glycine hydroxymethyltransferase activity(GO:0004372);cellular_component:nucleus(GO:0005634);cellular_component:cytoplasm(GO:0005737);biological_process:glycine metabolic process(GO:0006544);biological_process:L-serine metabolic process(GO:0006563);molecular_function:pyridoxal phosphate binding(GO:0030170);biological_process:tetrahydrofolate interconversion(GO:0035999);biologic…
AT1G36622	1335	12.32	0.21	0.16	0.32	0.33		_	cellular_component:extracellular region(GO:0005576)
AT1G38131	3258	0.41	1.94	0.93	0.6	1.18		_	cellular_component:Golgi apparatus(GO:0005794);biological_process:biological_process(GO:0008150);cellular_component:integral component of membrane(GO:0016021);molecular_function:transferase activity, transferring glycosyl groups(GO:0016757)
AT1G42990	1741	243.86	35.21	50.88	52.7	41.72	BZIP60	_	biological_process:immune system process(GO:0002376);molecular_function:DNA binding(GO:0003677);molecular_function:sequence-specific DNA binding transcription factor activity(GO:0003700);cellular_component:nucleus(GO:0005634);cellular_component:endoplasmic reticulum membrane(GO:0005789);biological_process:transcription, DNA-templated(GO:0006351);biological_process:regulation of transcription, DNA…
AT1G43910	1803	9.97	2.08	2.35	4.03	2.59		_	molecular_function:ATP binding(GO:0005524);cellular_component:endoplasmic reticulum(GO:0005783);cellular_component:Golgi apparatus(GO:0005794);cellular_component:plasma membrane(GO:0005886);cellular_component:plasmodesma(GO:0009506);biological_process:response to abscisic acid(GO:0009737);molecular_function:ATPase activity(GO:0016887)
AT1G44414	660	0.33	1.08	1.77	1.94	0.79		_	molecular_function:molecular_function(GO:0003674);cellular_component:mitochondrion(GO:0005739);biological_process:biological_process(GO:0008150)
AT1G44446	2964	6.14	15.31	3.05	7.1	14.9	CAO	K13600	molecular_function:iron ion binding(GO:0005506);cellular_component:chloroplast(GO:0009507);cellular_component:chloroplast thylakoid membrane(GO:0009535);cellular_component:chloroplast inner membrane(GO:0009706);molecular_function:chlorophyllide a oxygenase [overall] activity(GO:0010277);biological_process:chlorophyll biosynthetic process(GO:0015995);molecular_function:oxidoreductase activity, act…
AT1G45180	3480	2.94	1.12	0.66	1.1	0.95		_	cellular_component:nucleus(GO:0005634);molecular_function:zinc ion binding(GO:0008270)
AT1G47380	3721	9.56	3.97	2.89	3.89	4.02		_	molecular_function:protein serine/threonine phosphatase activity(GO:0004722);cellular_component:mitochondrion(GO:0005739);cellular_component:cytosol(GO:0005829);biological_process:protein dephosphorylation(GO:0006470);molecular_function:metal ion binding(GO:0046872)
AT1G47510	2966	0.34	0.09	0.07	0.04	0.11	IP5P11	_	molecular_function:phosphatidylinositol-4,5-bisphosphate 5-phosphatase activity(GO:0004439);cellular_component:cytoplasm(GO:0005737);cellular_component:plasma membrane(GO:0005886);biological_process:response to salt stress(GO:0009651);biological_process:response to auxin(GO:0009733);biological_process:response to abscisic acid(GO:0009737);biological_process:response to jasmonic acid(GO:0009753);m…
AT1G47890	3132	2.87	0.35	0.02	0.41	0.2	AtRLP7	_	biological_process:defense response(GO:0006952);biological_process:signal transduction(GO:0007165);cellular_component:integral component of membrane(GO:0016021);molecular_function:kinase activity(GO:0016301)
AT1G47900	4648	1.7	3.76	0.76	1.5	3.36	FPP6	_	molecular_function:molecular_function(GO:0003674);cellular_component:cytoplasm(GO:0005737);cellular_component:plasma membrane(GO:0005886);biological_process:biological_process(GO:0008150)
AT1G47980	2077	0.27	0.09	0.14	0.14	0.24		_	molecular_function:molecular_function(GO:0003674);cellular_component:extracellular region(GO:0005576);biological_process:biological_process(GO:0008150)
AT1G48120	6480	0.83	3.85	0.39	0.54	2.64	MAIL3	_	molecular_function:phosphoprotein phosphatase activity(GO:0004721);molecular_function:protein serine/threonine phosphatase activity(GO:0004722);cellular_component:nucleus(GO:0005634);molecular_function:metal ion binding(GO:0046872)
AT1G48605	1157	6.05	2.45	0.85	3.1	2.34	HAL3B	K01598	molecular_function:phosphopantothenoylcysteine decarboxylase activity(GO:0004633);cellular_component:cytoplasm(GO:0005737);molecular_function:electron carrier activity(GO:0009055);molecular_function:FMN binding(GO:0010181);biological_process:coenzyme A biosynthetic process(GO:0015937);biological_process:regulation of growth(GO:0040008);biological_process:hyperosmotic salinity response(GO:0042538)
AT1G49220	768	0.21	1	0.43	0.8	1.13	ATL10	K19040	molecular_function:zinc ion binding(GO:0008270);cellular_component:integral component of membrane(GO:0016021);biological_process:protein ubiquitination(GO:0016567)
AT1G49500	2016	44.23	99.47	136.6	104.56	114.58		_	molecular_function:molecular_function(GO:0003674);biological_process:biological_process(GO:0008150)
AT1G49610	1514	0.46	0.1	0.05	0.26	0.11		_	molecular_function:molecular_function(GO:0003674);cellular_component:nucleus(GO:0005634);biological_process:biological_process(GO:0008150)
AT1G49840	2718	6.18	2.32	2.18	1.97	3.13		_	molecular_function:molecular_function(GO:0003674);cellular_component:mitochondrion(GO:0005739);biological_process:biological_process(GO:0008150)
AT1G49952	1232	0.1	0.2	0.2	0.1	0.21		_	molecular_function:molecular_function(GO:0003674);cellular_component:cellular_component(GO:0005575);biological_process:biological_process(GO:0008150)
AT1G50040	1974	7.63	0.56	18.46	18.74	1.63		_	molecular_function:molecular_function(GO:0003674);cellular_component:nucleus(GO:0005634);biological_process:biological_process(GO:0008150)
AT1G50560	2083	0.16	0.36	0.03	0.06	0.03	CYP705A25	_	molecular_function:iron ion binding(GO:0005506);cellular_component:extracellular region(GO:0005576);cellular_component:membrane(GO:0016020);cellular_component:integral component of membrane(GO:0016021);molecular_function:oxidoreductase activity, acting on paired donors, with incorporation or reduction of molecular oxygen, NAD(P)H as one donor, and incorporation of one atom of oxygen(GO:0016709);m…
AT1G51270	3922	7.5	3.08	2.15	2.66	2.61		_	molecular_function:structural molecule activity(GO:0005198);cellular_component:cytoplasm(GO:0005737);biological_process:signal transduction(GO:0007165)
AT1G51520	2962	0.44	1.31	0.13	0.78	1.03		_	cellular_component:nucleus(GO:0005634);biological_process:biological_process(GO:0008150)
AT1G51620	1797	3.53	0.42	0.27	0.21	0.78		_	cellular_component:nucleus(GO:0005634);cellular_component:plasma membrane(GO:0005886);molecular_function:kinase activity(GO:0016301);biological_process:phosphorylation(GO:0016310)
AT1G51660	2016	42.79	7.92	11.07	14.24	8.77	MKK4	K13413	biological_process:MAPK cascade(GO:0000165);biological_process:activation of MAPK activity(GO:0000187);molecular_function:receptor signaling protein serine/threonine kinase activity(GO:0004702);molecular_function:MAP kinase kinase activity(GO:0004708);molecular_function:protein binding(GO:0005515);molecular_function:ATP binding(GO:0005524);cellular_component:nucleus(GO:0005634);cellular_component…
AT1G51670	2635	0.71	0.21	0.02	0.23	0.39		_	molecular_function:molecular_function(GO:0003674);cellular_component:nucleus(GO:0005634);biological_process:response to heat(GO:0009408);biological_process:response to cold(GO:0009409)
AT1G51760	2357	123.46	43.71	23.69	34.11	35.61	ILL4	K21604	cellular_component:endoplasmic reticulum(GO:0005783);cellular_component:endoplasmic reticulum lumen(GO:0005788);cellular_component:plasma membrane(GO:0005886);biological_process:proteolysis(GO:0006508);biological_process:metabolic process(GO:0008152);molecular_function:metallopeptidase activity(GO:0008237);cellular_component:chloroplast(GO:0009507);biological_process:response to wounding(GO:00096…
AT1G51790	5357	2.95	1.4	1.02	2.1	1.4		_	cellular_component:plasma membrane(GO:0005886);molecular_function:kinase activity(GO:0016301);biological_process:phosphorylation(GO:0016310)
AT1G51800	3982	6.91	0.41	0.16	0.46	0.46		_	molecular_function:protein kinase activity(GO:0004672);molecular_function:ATP binding(GO:0005524);cellular_component:plasma membrane(GO:0005886);biological_process:protein phosphorylation(GO:0006468);biological_process:negative regulation of abscisic acid-activated signaling pathway(GO:0009788);cellular_component:integral component of membrane(GO:0016021);molecular_function:kinase activity(GO:001…
AT1G51850	4117	0.46	0.15	0.07	0.19	0.1		_	cellular_component:plasma membrane(GO:0005886);cellular_component:plasmodesma(GO:0009506);molecular_function:kinase activity(GO:0016301)
AT1G51860	4392	1.01	0.33	0.25	0.48	0.46		_	molecular_function:protein serine/threonine kinase activity(GO:0004674);molecular_function:ATP binding(GO:0005524);cellular_component:extracellular region(GO:0005576);biological_process:protein phosphorylation(GO:0006468);cellular_component:integral component of membrane(GO:0016021);molecular_function:kinase activity(GO:0016301);biological_process:phosphorylation(GO:0016310)
AT1G51890	4195	4.62	0.52	0.12	0.33	0.35		_	molecular_function:protein serine/threonine kinase activity(GO:0004674);molecular_function:ATP binding(GO:0005524);cellular_component:extracellular region(GO:0005576);cellular_component:plasma membrane(GO:0005886);biological_process:protein phosphorylation(GO:0006468);cellular_component:integral component of membrane(GO:0016021);molecular_function:kinase activity(GO:0016301);biological_process:de…
AT1G51920	429	1.55	0.35	0.18	0.53	0		_	molecular_function:molecular_function(GO:0003674);cellular_component:extracellular region(GO:0005576);biological_process:biological_process(GO:0008150)
AT1G51940	3350	38.94	15.24	7.08	47.76	14.35	LYK3	_	molecular_function:transmembrane receptor protein serine/threonine kinase activity(GO:0004675);cellular_component:plasma membrane(GO:0005886);biological_process:protein phosphorylation(GO:0006468);biological_process:defense response(GO:0006952);biological_process:cell surface receptor signaling pathway(GO:0007166);biological_process:response to abscisic acid(GO:0009737);biological_process:abscisi…
AT1G52200	1996	18.85	6.33	6.02	8.87	6.86	PCR8	_	molecular_function:molecular_function(GO:0003674);cellular_component:plasma membrane(GO:0005886);biological_process:response to oxidative stress(GO:0006979);cellular_component:integral component of membrane(GO:0016021)
AT1G52560	1329	0.1	0.03	0.03	0.03	0	HSP26.5	K13993	molecular_function:molecular_function(GO:0003674);cellular_component:mitochondrion(GO:0005739);biological_process:response to heat(GO:0009408);cellular_component:chloroplast(GO:0009507);biological_process:response to high light intensity(GO:0009644);biological_process:response to hydrogen peroxide(GO:0042542)
AT1G52820	1423	0.57	0.13	0.09	0.5	0.12		_	cellular_component:cytoplasm(GO:0005737);molecular_function:metal ion binding(GO:0046872);molecular_function:dioxygenase activity(GO:0051213);biological_process:oxidation-reduction process(GO:0055114)
AT1G52830	1177	2.02	0.26	0.71	1.3	0.47	IAA6	K14484	molecular_function:sequence-specific DNA binding transcription factor activity(GO:0003700);cellular_component:nucleus(GO:0005634);biological_process:transcription, DNA-templated(GO:0006351);biological_process:regulation of transcription, DNA-templated(GO:0006355);biological_process:de-etiolation(GO:0009704);biological_process:response to auxin(GO:0009733);biological_process:auxin-activated signal…
AT1G52890	1560	15.61	6.35	2.24	2.53	4.84	NAC019	_	molecular_function:DNA binding(GO:0003677);molecular_function:sequence-specific DNA binding transcription factor activity(GO:0003700);molecular_function:protein binding(GO:0005515);cellular_component:nucleus(GO:0005634);biological_process:transcription, DNA-templated(GO:0006351);biological_process:regulation of transcription, DNA-templated(GO:0006355);biological_process:multicellular organismal d…
AT1G53035	1012	1.19	5.02	0.13	1.38	4.07		_	molecular_function:molecular_function(GO:0003674);biological_process:biological_process(GO:0008150);cellular_component:chloroplast(GO:0009507);cellular_component:integral component of membrane(GO:0016021)
AT1G53140	3488	0.1	0.34	0.02	0.3	0.52	DRP5A	_	biological_process:mitochondrial fission(GO:0000266);biological_process:cytokinesis by cell plate formation(GO:0000911);molecular_function:GTPase activity(GO:0003924);molecular_function:GTP binding(GO:0005525);molecular_function:microtubule binding(GO:0008017)
AT1G53170	1063	84.67	25.76	35.42	25.92	27.01	ERF8	_	molecular_function:DNA binding(GO:0003677);molecular_function:sequence-specific DNA binding transcription factor activity(GO:0003700);cellular_component:intracellular(GO:0005622);cellular_component:nucleus(GO:0005634);biological_process:transcription, DNA-templated(GO:0006351);biological_process:regulation of transcription, DNA-templated(GO:0006355);biological_process:ethylene-activated signaling…
AT1G53340	2243	0.36	0.01	0.1	0.15	0.02		_	cellular_component:nucleus(GO:0005634);molecular_function:zinc ion binding(GO:0008270)
AT1G53430	6199	33.91	12.01	4.01	9.25	6.33		_	molecular_function:protein kinase activity(GO:0004672);molecular_function:ATP binding(GO:0005524);cellular_component:plasma membrane(GO:0005886);biological_process:protein phosphorylation(GO:0006468);cellular_component:integral component of membrane(GO:0016021);molecular_function:kinase activity(GO:0016301)
AT1G53690	1175	0.14	0.28	0.07	0.87	0.6		K03009	molecular_function:DNA binding(GO:0003677);molecular_function:DNA-directed RNA polymerase activity(GO:0003899);cellular_component:nucleus(GO:0005634);biological_process:transcription, DNA-templated(GO:0006351);biological_process:pollen tube growth(GO:0009860);molecular_function:metal ion binding(GO:0046872)
AT1G53700	1861	0.99	0.47	0.3	0.09	0.28	WAG1	_	molecular_function:protein serine/threonine kinase activity(GO:0004674);molecular_function:ATP binding(GO:0005524);cellular_component:nucleus(GO:0005634);cellular_component:cytoplasm(GO:0005737);cellular_component:cytosol(GO:0005829);cellular_component:plasma membrane(GO:0005886);biological_process:protein phosphorylation(GO:0006468);biological_process:gravitropism(GO:0009630);biological_process:…
AT1G53790	2384	0.54	0.22	0.03	0.23	0.36		_	cellular_component:nucleus(GO:0005634)
AT1G53830	2457	1.84	0.67	0.46	0.38	0.45	PME2	K01051	cellular_component:extracellular region(GO:0005576);cellular_component:plant-type cell wall(GO:0009505);molecular_function:pectinesterase activity(GO:0030599);biological_process:cell wall modification(GO:0042545);molecular_function:aspartyl esterase activity(GO:0045330);biological_process:pectin catabolic process(GO:0045490);molecular_function:pectinesterase inhibitor activity(GO:0046910)
AT1G53885	975	0.74	5.3	0.06	0.57	0.46		_	molecular_function:molecular_function(GO:0003674);cellular_component:mitochondrion(GO:0005739);biological_process:biological_process(GO:0008150)
AT1G53887	809	0.38	0.9	2.61	2.39	1.26		_	molecular_function:molecular_function(GO:0003674);cellular_component:cellular_component(GO:0005575);biological_process:biological_process(GO:0008150)
AT1G54120	626	0.52	1.31	1.51	1.86	1.57		_	molecular_function:molecular_function(GO:0003674);cellular_component:mitochondrion(GO:0005739);biological_process:biological_process(GO:0008150)
AT1G54330	1446	0.14	0.05	0.05	0.05	0.1	ANAC020	_	molecular_function:sequence-specific DNA binding transcription factor activity(GO:0003700);cellular_component:nucleus(GO:0005634);biological_process:transcription, DNA-templated(GO:0006351);biological_process:regulation of transcription, DNA-templated(GO:0006355);biological_process:multicellular organismal development(GO:0007275);molecular_function:transcription regulatory region DNA binding(GO:0…
AT1G54773	284	0.85	3.13	0.29	1.45	2.11		_	_
AT1G54960	4301	0.46	0.22	0.19	0.22	0.39	ANP2	_	biological_process:MAPK cascade(GO:0000165);biological_process:activation of MAPKK activity(GO:0000186);biological_process:cytokinesis by cell plate formation(GO:0000911);molecular_function:receptor signaling protein serine/threonine kinase activity(GO:0004702);molecular_function:MAP kinase kinase kinase activity(GO:0004709);molecular_function:ATP binding(GO:0005524);cellular_component:cytoplasm(…
AT1G55265	693	1.02	0.47	0.16	0.08	0.17		_	cellular_component:extracellular region(GO:0005576);cellular_component:vacuole(GO:0005773);biological_process:biological_process(GO:0008150)
AT1G55420	2449	0.18	0.07	0.02	0.09	0.07	EDA11	_	cellular_component:extracellular region(GO:0005576);biological_process:megagametogenesis(GO:0009561)
AT1G55450	2157	204.87	77.64	69.65	78.11	71.63		_	cellular_component:cytoplasm(GO:0005737);biological_process:response to salt stress(GO:0009651)
AT1G55775	905	0.38	0.08	0.16	0.16	0		_	_
AT1G56060	653	5.99	0.41	0.6	0.24	0.44		_	molecular_function:molecular_function(GO:0003674);cellular_component:cellular_component(GO:0005575);biological_process:biological_process(GO:0008150)
AT1G56140	6587	13.9	3.89	3.46	3.19	2.82		_	molecular_function:protein kinase activity(GO:0004672);molecular_function:ATP binding(GO:0005524);cellular_component:plasma membrane(GO:0005886);biological_process:protein phosphorylation(GO:0006468);cellular_component:integral component of membrane(GO:0016021)
AT1G56240	1479	2.55	0.04	0.09	0.09	0.14	PP2B13	_	cellular_component:nucleus(GO:0005634);molecular_function:carbohydrate binding(GO:0030246)
AT1G56510	6068	92.68	21.26	7.09	14.29	16.35	ADR2	_	biological_process:defense response to oomycetes(GO:0002229);molecular_function:ATP binding(GO:0005524);cellular_component:cytoplasm(GO:0005737);biological_process:defense response(GO:0006952);biological_process:signal transduction(GO:0007165);biological_process:defense response to fungus, incompatible interaction(GO:0009817);biological_process:cellular response to UV(GO:0034644);molecular_functi…
AT1G56540	3911	3.99	1.14	0.41	1	0.93		_	cellular_component:nucleus(GO:0005634);biological_process:defense response(GO:0006952);biological_process:signal transduction(GO:0007165);cellular_component:integral component of membrane(GO:0016021);molecular_function:ADP binding(GO:0043531)
AT1G56600	2099	5.7	23.01	27.4	17.11	22.54	GOLS2	K18819	cellular_component:nucleus(GO:0005634);cellular_component:cytoplasm(GO:0005737);biological_process:galactose metabolic process(GO:0006012);biological_process:response to oxidative stress(GO:0006979);biological_process:response to cold(GO:0009409);biological_process:response to water deprivation(GO:0009414);biological_process:response to salt stress(GO:0009651);biological_process:response to absci…
AT1G56660	3176	17.73	1.82	0.92	1.85	1.78		_	molecular_function:molecular_function(GO:0003674);biological_process:biological_process(GO:0008150)
AT1G57560	1463	2.25	0.57	0.29	0.99	0.45	AtMYB50	K09422	molecular_function:sequence-specific DNA binding RNA polymerase II transcription factor activity(GO:0000981);molecular_function:RNA polymerase II transcription factor recruiting transcription factor activity(GO:0001135);molecular_function:DNA binding(GO:0003677);molecular_function:sequence-specific DNA binding transcription factor activity(GO:0003700);cellular_component:nucleus(GO:0005634);biolog…
AT1G57610	1910	9.34	4.07	0.68	3.91	3.5		K20858	molecular_function:calcium channel activity(GO:0005262);cellular_component:mitochondrial inner membrane(GO:0005743);cellular_component:integral component of membrane(GO:0016021);biological_process:calcium ion transmembrane transport(GO:0070588)
AT1G57630	713	43.47	3.76	1.17	7.87	5.91		_	biological_process:defense response(GO:0006952);biological_process:signal transduction(GO:0007165);cellular_component:chloroplast(GO:0009507);biological_process:cellular response to hypoxia(GO:0071456)
AT1G57943	1441	0.4	0.19	0.09	0.17	0.07	PUP17	_	molecular_function:purine nucleobase transmembrane transporter activity(GO:0005345);biological_process:purine nucleobase transport(GO:0006863);cellular_component:membrane(GO:0016020);cellular_component:integral component of membrane(GO:0016021)
AT1G57990	1858	161.07	12.83	25.19	45.98	17.13	PUP18	_	molecular_function:purine nucleobase transmembrane transporter activity(GO:0005345);cellular_component:plasma membrane(GO:0005886);biological_process:purine nucleobase transport(GO:0006863);cellular_component:chloroplast(GO:0009507);cellular_component:membrane(GO:0016020);cellular_component:integral component of membrane(GO:0016021)
AT1G58190	7536	0.77	0.38	0.27	0.44	0.28	AtRLP9	_	cellular_component:extracellular region(GO:0005576);biological_process:signal transduction(GO:0007165)
AT1G58225	1151	58.61	8.15	6.04	23.39	14.58		_	molecular_function:molecular_function(GO:0003674);cellular_component:mitochondrion(GO:0005739);biological_process:biological_process(GO:0008150)
AT1G58270	2367	4.95	11.62	18.64	27	14.8	ZW9	_	cellular_component:cytoplasm(GO:0005737);cellular_component:plasmodesma(GO:0009506);cellular_component:integral component of membrane(GO:0016021)
AT1G58340	2452	0.88	0.16	0.24	0.29	0.19	DTX48	K03327	cellular_component:Golgi membrane(GO:0000139);molecular_function:transporter activity(GO:0005215);cellular_component:late endosome(GO:0005770);cellular_component:Golgi apparatus(GO:0005794);cellular_component:plasma membrane(GO:0005886);biological_process:transport(GO:0006810);biological_process:drug transmembrane transport(GO:0006855);biological_process:response to osmotic stress(GO:0006970);bio…
AT1G58410	3798	0.15	0.06	0.01	0.08	0.04	RXW24L	_	molecular_function:ATP binding(GO:0005524);cellular_component:nucleus(GO:0005634);biological_process:defense response(GO:0006952);molecular_function:ADP binding(GO:0043531)
AT1G58420	951	37.83	0.75	4.09	3.04	1.15		_	molecular_function:molecular_function(GO:0003674);cellular_component:mitochondrion(GO:0005739);biological_process:biological_process(GO:0008150)
AT1G58520	8896	0.91	2.47	0.25	0.49	2.03	RXW8	_	cellular_component:extracellular region(GO:0005576);cellular_component:chloroplast(GO:0009507);biological_process:lipid catabolic process(GO:0016042);molecular_function:lipase activity(GO:0016298)
AT1G58807	4506	0.16	0.07	0.03	0.15	0.05	RF45	_	cellular_component:cellular_component(GO:0005575);biological_process:defense response(GO:0006952)
AT1G59590	1205	33.86	8.85	2.67	6.04	10.69	ZCF37	_	cellular_component:mitochondrion(GO:0005739);cellular_component:integral component of membrane(GO:0016021)
AT1G59910	3406	34.03	8.93	5.17	6.04	6.79	FH7	_	molecular_function:actin binding(GO:0003779);cellular_component:nucleus(GO:0005634);cellular_component:plasma membrane(GO:0005886)
AT1G59950	2556	9.4	2.04	0.75	0.17	0.78		_	cellular_component:chloroplast(GO:0009507);molecular_function:oxidoreductase activity(GO:0016491);biological_process:oxidation-reduction process(GO:0055114)
AT1G60590	2982	0.33	3.21	1.03	1.21	4.01		_	molecular_function:polygalacturonase activity(GO:0004650);cellular_component:extracellular region(GO:0005576);biological_process:carbohydrate metabolic process(GO:0005975);molecular_function:lyase activity(GO:0016829);biological_process:cell wall organization(GO:0071555)
AT1G60730	2302	24.25	9.28	4.97	6.64	6.01		_	molecular_function:aldo-keto reductase (NADP) activity(GO:0004033);cellular_component:cytoplasm(GO:0005737);cellular_component:cytosol(GO:0005829);molecular_function:oxidoreductase activity(GO:0016491);biological_process:oxidation-reduction process(GO:0055114)
AT1G60830	1131	1.39	0.33	0.41	0.61	0.28		K12837	molecular_function:RNA binding(GO:0003723);cellular_component:nucleus(GO:0005634)
AT1G61100	3810	60.99	17.96	25.39	64.03	16.83		_	cellular_component:plasma membrane(GO:0005886);biological_process:defense response(GO:0006952)
AT1G61120	5202	6.94	0.41	0.21	0.19	0.71	GES	K17982	molecular_function:magnesium ion binding(GO:0000287);biological_process:response to singlet oxygen(GO:0000304);cellular_component:chloroplast(GO:0009507);cellular_component:plastid(GO:0009536);biological_process:response to wounding(GO:0009611);biological_process:response to bacterium(GO:0009617);biological_process:response to jasmonic acid(GO:0009753);molecular_function:terpene synthase activity…
AT1G61260	1874	19.89	4.07	9.23	11.35	4.37		_	molecular_function:molecular_function(GO:0003674);biological_process:biological_process(GO:0008150);cellular_component:chloroplast(GO:0009507)
AT1G61300	3096	14.86	5	2.5	19.67	25.24		_	molecular_function:ATP binding(GO:0005524);cellular_component:cytosol(GO:0005829);biological_process:defense response(GO:0006952);molecular_function:ADP binding(GO:0043531)
AT1G61340	1757	12.28	0.3	0.36	0.36	0.25		_	molecular_function:molecular_function(GO:0003674);cellular_component:nucleus(GO:0005634);biological_process:response to osmotic stress(GO:0006970);biological_process:response to wounding(GO:0009611);biological_process:response to bacterium(GO:0009617);biological_process:response to salt stress(GO:0009651);biological_process:response to abscisic acid(GO:0009737);biological_process:response to sali…
AT1G61360	4312	5.55	1.54	0.34	0.84	0.97		_	molecular_function:ATP binding(GO:0005524);cellular_component:plasma membrane(GO:0005886);cellular_component:integral component of membrane(GO:0016021);molecular_function:kinase activity(GO:0016301);molecular_function:carbohydrate binding(GO:0030246);biological_process:recognition of pollen(GO:0048544)
AT1G61370	4080	1.92	0.71	0.28	0.41	0.75		_	molecular_function:ATP binding(GO:0005524);cellular_component:plasma membrane(GO:0005886);cellular_component:integral component of membrane(GO:0016021);molecular_function:kinase activity(GO:0016301);molecular_function:carbohydrate binding(GO:0030246);biological_process:recognition of pollen(GO:0048544)
AT1G61380	4150	5.31	2.46	1.2	2.19	1.92	SD129	_	molecular_function:protein kinase activity(GO:0004672);molecular_function:protein serine/threonine kinase activity(GO:0004674);molecular_function:ATP binding(GO:0005524);cellular_component:plasma membrane(GO:0005886);cellular_component:integral component of membrane(GO:0016021);molecular_function:kinase activity(GO:0016301);molecular_function:carbohydrate binding(GO:0030246);molecular_function:ub…
AT1G61415	1307	0.27	0.13	0.09	0.14	0.47		_	molecular_function:molecular_function(GO:0003674);cellular_component:nucleus(GO:0005634);biological_process:biological_process(GO:0008150)
AT1G61420	4043	1.44	0.72	0.26	0.64	0.67		_	molecular_function:ATP binding(GO:0005524);cellular_component:plasma membrane(GO:0005886);cellular_component:integral component of membrane(GO:0016021);molecular_function:kinase activity(GO:0016301);molecular_function:carbohydrate binding(GO:0030246);biological_process:recognition of pollen(GO:0048544)
AT1G61460	2921	4.02	1.82	0.32	1.65	1.85		_	cellular_component:plasma membrane(GO:0005886);molecular_function:kinase activity(GO:0016301);molecular_function:carbohydrate binding(GO:0030246)
AT1G61470	1211	6.98	1.4	0.14	0.64	1.76	CAF1-5	K12581	molecular_function:RNA binding(GO:0003723);molecular_function:poly(A)-specific ribonuclease activity(GO:0004535);molecular_function:ribonuclease activity(GO:0004540);cellular_component:nucleus(GO:0005634);cellular_component:cytoplasm(GO:0005737);biological_process:transcription, DNA-templated(GO:0006351);biological_process:regulation of transcription, DNA-templated(GO:0006355);biological_process:…
AT1G61520	1698	392.71	806.43	1045.91	800.75	994.5	LHCA3	_	molecular_function:protein binding(GO:0005515);biological_process:response to cold(GO:0009409);cellular_component:chloroplast(GO:0009507);cellular_component:photosystem I(GO:0009522);cellular_component:chloroplast thylakoid(GO:0009534);cellular_component:chloroplast thylakoid membrane(GO:0009535);cellular_component:thylakoid(GO:0009579);biological_process:response to high light intensity(GO:00096…
AT1G61560	3822	1.19	0.33	0.08	0.24	0.16	MLO6	_	molecular_function:calmodulin binding(GO:0005516);cellular_component:mitochondrion(GO:0005739);cellular_component:plasma membrane(GO:0005886);biological_process:defense response(GO:0006952);biological_process:cell death(GO:0008219);biological_process:response to biotic stimulus(GO:0009607);biological_process:defense response to fungus, incompatible interaction(GO:0009817);cellular_component:integ…
AT1G61610	3500	2.25	0.41	0.2	0.16	0.33		_	molecular_function:ATP binding(GO:0005524);cellular_component:plasma membrane(GO:0005886);cellular_component:integral component of membrane(GO:0016021);molecular_function:kinase activity(GO:0016301);molecular_function:carbohydrate binding(GO:0030246);biological_process:recognition of pollen(GO:0048544)
AT1G61640	2925	4.99	2.32	1.39	1.69	2.29		K08869	cellular_component:plasma membrane(GO:0005886);cellular_component:integral component of membrane(GO:0016021);molecular_function:kinase activity(GO:0016301);biological_process:phosphorylation(GO:0016310)
AT1G61667	1182	12.88	2.38	4.31	16.87	2.48		_	molecular_function:molecular_function(GO:0003674);biological_process:biological_process(GO:0008150);cellular_component:chloroplast(GO:0009507)
AT1G61800	2489	3.85	0.09	0.65	0.6	0.05	GPT2	K15283	molecular_function:inorganic phosphate transmembrane transporter activity(GO:0005315);cellular_component:vacuolar membrane(GO:0005774);biological_process:gamete generation(GO:0007276);cellular_component:chloroplast(GO:0009507);biological_process:response to nematode(GO:0009624);biological_process:photosynthetic acclimation(GO:0009643);biological_process:response to sucrose(GO:0009744);biological_…
AT1G61890	3670	51.25	5.63	10.56	11.25	5.63	DTX37	_	molecular_function:transporter activity(GO:0005215);cellular_component:chloroplast(GO:0009507);molecular_function:antiporter activity(GO:0015297);cellular_component:membrane(GO:0016020);biological_process:response to karrikin(GO:0080167)
AT1G62150	1942	1.2	3.18	0.06	2	1.73		K15032	molecular_function:double-stranded DNA binding(GO:0003690);biological_process:regulation of transcription, DNA-templated(GO:0006355)
AT1G62180	2356	17.6	58.4	6.47	20.94	55.86	2020-04-02	K05907	biological_process:sulfate assimilation(GO:0000103);molecular_function:phosphoadenylyl-sulfate reductase (thioredoxin) activity(GO:0004604);cellular_component:chloroplast(GO:0009507);cellular_component:chloroplast thylakoid(GO:0009534);cellular_component:chloroplast stroma(GO:0009570);molecular_function:adenylyl-sulfate reductase activity(GO:0009973);molecular_function:oxidoreductase activity, ac…
AT1G62300	2926	16.85	7.45	4.07	2.95	5.28	WRKY6	_	molecular_function:sequence-specific DNA binding transcription factor activity(GO:0003700);molecular_function:protein binding(GO:0005515);cellular_component:nucleus(GO:0005634);biological_process:transcription, DNA-templated(GO:0006351);biological_process:regulation of transcription, DNA-templated(GO:0006355);biological_process:ethylene-activated signaling pathway(GO:0009873);biological_process:r…
AT1G62420	1980	1.4	0.33	0.38	0.33	0.15		_	molecular_function:molecular_function(GO:0003674);cellular_component:cellular_component(GO:0005575);biological_process:biological_process(GO:0008150)
AT1G62540	4095	0.5	1.93	2.07	1.51	1.98	FMO GS-OX2	_	molecular_function:monooxygenase activity(GO:0004497);molecular_function:N,N-dimethylaniline monooxygenase activity(GO:0004499);cellular_component:nucleus(GO:0005634);biological_process:glucosinolate biosynthetic process(GO:0019761);molecular_function:flavin adenine dinucleotide binding(GO:0050660);molecular_function:NADP binding(GO:0050661);biological_process:oxidation-reduction process(GO:00551…
AT1G62720	1619	0.27	1.05	0.07	0.58	0.46		_	molecular_function:RNA binding(GO:0003723);molecular_function:endonuclease activity(GO:0004519);cellular_component:mitochondrion(GO:0005739);biological_process:mRNA processing(GO:0006397);biological_process:seed germination(GO:0009845);biological_process:mitochondrial mRNA modification(GO:0080156)
AT1G63090	1906	39.12	17.96	15.1	37.14	20.17	PP2A11	_	cellular_component:nucleus(GO:0005634);biological_process:protein ubiquitination(GO:0016567);molecular_function:carbohydrate binding(GO:0030246)
AT1G63260	2590	6.73	1.64	1.94	5.76	1.65	TET10	_	cellular_component:extracellular region(GO:0005576);cellular_component:mitochondrion(GO:0005739);biological_process:aging(GO:0007568)
AT1G63300	4314	1.27	0.59	0.14	0.46	0.33		_	molecular_function:molecular_function(GO:0003674);biological_process:biological_process(GO:0008150)
AT1G63370	2553	0.61	0.16	0.3	0.28	0.31		_	molecular_function:monooxygenase activity(GO:0004497);molecular_function:N,N-dimethylaniline monooxygenase activity(GO:0004499);cellular_component:nucleus(GO:0005634);molecular_function:flavin adenine dinucleotide binding(GO:0050660);molecular_function:NADP binding(GO:0050661)
AT1G63440	3657	0.56	0.17	0.26	0.24	0.2	HMA5	K17686	molecular_function:calcium-transporting ATPase activity(GO:0005388);molecular_function:copper ion binding(GO:0005507);molecular_function:ATP binding(GO:0005524);cellular_component:plasma membrane(GO:0005886);cellular_component:integral component of plasma membrane(GO:0005887);biological_process:copper ion transport(GO:0006825);biological_process:detoxification of copper ion(GO:0010273);molecular_…
AT1G63720	1833	11.56	2.76	0.43	1.35	1.82		_	cellular_component:nucleus(GO:0005634)
AT1G63750	4614	4.75	0.93	0.74	0.76	0.76		_	cellular_component:nucleus(GO:0005634);biological_process:defense response(GO:0006952);biological_process:signal transduction(GO:0007165);cellular_component:integral component of membrane(GO:0016021);molecular_function:ADP binding(GO:0043531)
AT1G63840	1205	9.76	3.4	3.5	2.54	3.36		_	molecular_function:zinc ion binding(GO:0008270);biological_process:response to abscisic acid(GO:0009737);cellular_component:integral component of membrane(GO:0016021)
AT1G63860	4651	15.13	3.4	1.13	2.55	2.42		_	cellular_component:chloroplast(GO:0009507)
AT1G64060	7211	10.11	3.33	0.97	3.05	1.98	RBOHF	K13447	biological_process:respiratory burst involved in defense response(GO:0002679);molecular_function:peroxidase activity(GO:0004601);molecular_function:calcium ion binding(GO:0005509);molecular_function:protein binding(GO:0005515);cellular_component:plasma membrane(GO:0005886);cellular_component:integral component of plasma membrane(GO:0005887);biological_process:defense response(GO:0006952);biologic…
AT1G64065	1275	44.84	4.46	2.53	5.75	4.85		_	molecular_function:molecular_function(GO:0003674);cellular_component:nucleus(GO:0005634);biological_process:biological_process(GO:0008150);cellular_component:membrane(GO:0016020);cellular_component:integral component of membrane(GO:0016021)
AT1G64110	5102	0.38	0.83	5.2	4.11	0.81		_	cellular_component:nucleus(GO:0005634);cellular_component:plasma membrane(GO:0005886);molecular_function:microtubule-severing ATPase activity(GO:0008568);molecular_function:ATPase activity(GO:0016887);biological_process:cytoplasmic microtubule organization(GO:0031122);biological_process:pollen sperm cell differentiation(GO:0048235)
AT1G64380	1624	15.48	1.48	4.51	2.6	1.99	ERF061	_	molecular_function:DNA binding(GO:0003677);molecular_function:sequence-specific DNA binding transcription factor activity(GO:0003700);cellular_component:nucleus(GO:0005634);biological_process:transcription, DNA-templated(GO:0006351);biological_process:regulation of transcription, DNA-templated(GO:0006355);biological_process:ethylene-activated signaling pathway(GO:0009873);biological_process:respo…
AT1G64610	3334	11.14	4.67	1.71	3.03	4.31		_	molecular_function:signal transducer activity(GO:0004871);cellular_component:cytoplasm(GO:0005737);cellular_component:heterotrimeric G-protein complex(GO:0005834);biological_process:signal transduction(GO:0007165)
AT1G65110	4778	0.15	0.05	0.01	0.04	0.23		_	cellular_component:nucleus(GO:0005634)
AT1G65130	5002	0.1	0.02	0.01	0.04	0.06		_	cellular_component:nucleus(GO:0005634)
AT1G65330	1080	0.1	0.56	1.08	2.31	0.59	PHE1	_	molecular_function:RNA polymerase II core promoter proximal region sequence-specific DNA binding transcription factor activity(GO:0000982);molecular_function:core promoter proximal region sequence-specific DNA binding(GO:0000987);molecular_function:DNA binding(GO:0003677);molecular_function:sequence-specific DNA binding transcription factor activity(GO:0003700);cellular_component:nucleus(GO:00056…
AT1G65481	1184	1.87	0.17	0.06	0.45	0.06		_	molecular_function:molecular_function(GO:0003674);biological_process:biological_process(GO:0008150);cellular_component:chloroplast(GO:0009507)
AT1G65484	870	1.1	0.11	0.11	0.51	0.41		_	molecular_function:molecular_function(GO:0003674);cellular_component:extracellular region(GO:0005576);cellular_component:mitochondrion(GO:0005739);biological_process:biological_process(GO:0008150)
AT1G65486	1126	20.56	2.62	6.14	6.95	3.74		_	molecular_function:molecular_function(GO:0003674);cellular_component:extracellular region(GO:0005576);cellular_component:nucleus(GO:0005634);biological_process:biological_process(GO:0008150)
AT1G65500	984	31.32	9.33	12.12	8.82	8.02		_	molecular_function:molecular_function(GO:0003674);cellular_component:mitochondrion(GO:0005739);biological_process:biological_process(GO:0008150)
AT1G65510	754	9.02	1.04	2.1	1.8	1.17		_	molecular_function:molecular_function(GO:0003674);cellular_component:extracellular region(GO:0005576)
AT1G65610	3832	0.41	0.05	0.05	0.05	0	KOR2	_	molecular_function:hydrolase activity, hydrolyzing O-glycosyl compounds(GO:0004553);cellular_component:plasma membrane(GO:0005886);molecular_function:cellulase activity(GO:0008810);cellular_component:integral component of membrane(GO:0016021);biological_process:cellulose catabolic process(GO:0030245);biological_process:cell wall organization(GO:0071555)
AT1G65690	1749	32.14	4.94	2.09	2.4	2.59		_	molecular_function:molecular_function(GO:0003674);cellular_component:cytosol(GO:0005829);cellular_component:plasma membrane(GO:0005886);biological_process:response to osmotic stress(GO:0006970);biological_process:response to abscisic acid(GO:0009737);biological_process:positive regulation of abscisic acid biosynthetic process(GO:0010116);cellular_component:integral component of membrane(GO:001602…
AT1G65845	913	47.84	6.82	8.43	11.94	4.91		_	molecular_function:molecular_function(GO:0003674);biological_process:biological_process(GO:0008150)
AT1G65860	3823	6.12	14.88	1.7	2.34	12.56	FMOGS-OX1	_	molecular_function:monooxygenase activity(GO:0004497);molecular_function:N,N-dimethylaniline monooxygenase activity(GO:0004499);cellular_component:nucleus(GO:0005634);biological_process:glucosinolate biosynthetic process from homomethionine(GO:0033506);molecular_function:flavin adenine dinucleotide binding(GO:0050660);molecular_function:NADP binding(GO:0050661);biological_process:oxidation-reduct…
AT1G65970	951	0.88	0.3	0.38	0	0.24	PRXIIC	K03386	molecular_function:peroxidase activity(GO:0004601);cellular_component:cytoplasm(GO:0005737);molecular_function:antioxidant activity(GO:0016209);biological_process:cell redox homeostasis(GO:0045454);molecular_function:peroxiredoxin activity(GO:0051920);biological_process:oxidation-reduction process(GO:0055114)
AT1G66090	2731	53.34	4.72	1.83	1.53	5.19		_	biological_process:defense response(GO:0006952);biological_process:signal transduction(GO:0007165);cellular_component:chloroplast(GO:0009507);molecular_function:ADP binding(GO:0043531)
AT1G66130	2144	10.27	27.26	25.16	17.14	28.62		_	molecular_function:oxidoreductase activity(GO:0016491)
AT1G66160	1413	12.09	0.3	0.9	1.74	0.52	PUB20	_	molecular_function:ubiquitin-protein transferase activity(GO:0004842);cellular_component:cytoplasm(GO:0005737);biological_process:response to chitin(GO:0010200);biological_process:protein ubiquitination(GO:0016567)
AT1G66180	1719	58.22	5.5	21.48	28.69	8.47		_	cellular_component:extracellular region(GO:0005576);cellular_component:Golgi apparatus(GO:0005794);biological_process:proteolysis(GO:0006508);biological_process:response to light stimulus(GO:0009416);biological_process:response to L-ascorbic acid(GO:0033591)
AT1G66230	1460	3.92	9	0.52	4.9	8.85	MYB20	K09422	molecular_function:sequence-specific DNA binding RNA polymerase II transcription factor activity(GO:0000981);molecular_function:RNA polymerase II transcription factor recruiting transcription factor activity(GO:0001135);molecular_function:DNA binding(GO:0003677);molecular_function:sequence-specific DNA binding transcription factor activity(GO:0003700);cellular_component:nucleus(GO:0005634);biolog…
AT1G66400	975	12	1.07	0.06	0.8	1.9	CML23	K13448	molecular_function:calcium ion binding(GO:0005509);cellular_component:nucleus(GO:0005634);biological_process:regulation of flower development(GO:0009909);biological_process:regulation of nitric oxide metabolic process(GO:0080164)
AT1G66465	1649	9.54	0.32	1.02	1.19	0.59		_	_
AT1G66500	1582	18.12	2.52	1.9	2.18	5.29	PCFS1	K14400	cellular_component:nucleus(GO:0005634);molecular_function:metal ion binding(GO:0046872)
AT1G66600	1224	1.33	0.21	0.05	0	0.23	WRKY63	_	molecular_function:sequence-specific DNA binding transcription factor activity(GO:0003700);cellular_component:nucleus(GO:0005634);biological_process:transcription, DNA-templated(GO:0006351);biological_process:regulation of transcription, DNA-templated(GO:0006355);biological_process:abscisic acid-activated signaling pathway(GO:0009738);molecular_function:sequence-specific DNA binding(GO:0043565);m…
AT1G66650	1905	0.14	0.74	0.33	0.61	0.63		K04506	cellular_component:nucleus(GO:0005634);biological_process:ubiquitin-dependent protein catabolic process(GO:0006511);biological_process:multicellular organismal development(GO:0007275);molecular_function:zinc ion binding(GO:0008270);biological_process:protein ubiquitination(GO:0016567)
AT1G66690	1526	0.36	0.04	0.17	0.25	0.09		_	cellular_component:cellular_component(GO:0005575);molecular_function:methyltransferase activity(GO:0008168);molecular_function:S-adenosylmethionine-dependent methyltransferase activity(GO:0008757);biological_process:methylation(GO:0032259)
AT1G66700	1561	7.74	0.57	0.74	0.24	0.56	PXMT1	_	cellular_component:nucleus(GO:0005634);molecular_function:methyltransferase activity(GO:0008168);molecular_function:S-adenosylmethionine-dependent methyltransferase activity(GO:0008757);biological_process:methylation(GO:0032259)
AT1G66760	2562	2.44	0.52	1.16	2	0.38	DTX9	K03327	molecular_function:transporter activity(GO:0005215);cellular_component:plasma membrane(GO:0005886);biological_process:drug transmembrane transport(GO:0006855);biological_process:response to wounding(GO:0009611);molecular_function:drug transmembrane transporter activity(GO:0015238);molecular_function:antiporter activity(GO:0015297);cellular_component:membrane(GO:0016020);cellular_component:integra…
AT1G66880	8767	17.48	7.17	6.39	7.95	7.26		_	molecular_function:protein serine/threonine kinase activity(GO:0004674);cellular_component:plasma membrane(GO:0005886)
AT1G66890	932	9.59	23.34	32.71	20.98	25.54		_	molecular_function:molecular_function(GO:0003674);cellular_component:mitochondrion(GO:0005739);biological_process:biological_process(GO:0008150)
AT1G66960	7166	4.83	1.06	1.28	1.76	1.55		K16208	cellular_component:nucleus(GO:0005634);molecular_function:intramolecular transferase activity(GO:0016866);biological_process:pentacyclic triterpenoid biosynthetic process(GO:0019745);molecular_function:lupeol synthase activity(GO:0042299)
AT1G67030	1111	0.1	0.05	0.05	0.05	0.05	ZFP6	_	molecular_function:nucleic acid binding(GO:0003676);molecular_function:sequence-specific DNA binding transcription factor activity(GO:0003700);cellular_component:nucleus(GO:0005634);biological_process:transcription, DNA-templated(GO:0006351);biological_process:regulation of transcription, DNA-templated(GO:0006355);biological_process:multicellular organismal development(GO:0007275);molecular_funct…
AT1G67060	2938	7.9	3.02	4.08	5.49	3.5		_	molecular_function:molecular_function(GO:0003674);cellular_component:plasma membrane(GO:0005886);biological_process:biological_process(GO:0008150);cellular_component:integral component of membrane(GO:0016021)
AT1G67370	4721	0.51	1.3	1.06	1.11	1.05	ASY1	_	cellular_component:chromatin(GO:0000785);cellular_component:condensed nuclear chromosome(GO:0000794);molecular_function:DNA binding(GO:0003677);cellular_component:nucleus(GO:0005634);cellular_component:nucleoplasm(GO:0005654);cellular_component:chromosome(GO:0005694);biological_process:synapsis(GO:0007129);biological_process:chiasma assembly(GO:0051026)
AT1G67470	1739	33.5	8.33	1.31	8.59	11		_	molecular_function:ATP binding(GO:0005524);cellular_component:plasma membrane(GO:0005886);biological_process:protein phosphorylation(GO:0006468);molecular_function:kinase activity(GO:0016301);biological_process:phosphorylation(GO:0016310)
AT1G67520	3730	1.01	0.17	0.05	0.11	0.12		_	cellular_component:plasma membrane(GO:0005886);molecular_function:kinase activity(GO:0016301);molecular_function:carbohydrate binding(GO:0030246)
AT1G67820	1851	0.96	0.44	0.21	0.41	0.25		_	molecular_function:protein serine/threonine phosphatase activity(GO:0004722);biological_process:protein dephosphorylation(GO:0006470);cellular_component:chloroplast(GO:0009507);molecular_function:metal ion binding(GO:0046872)
AT1G67856	1287	4.13	0.76	0.04	1.81	0.76		K16285	cellular_component:nucleus(GO:0005634);biological_process:biological_process(GO:0008150);molecular_function:zinc ion binding(GO:0008270)
AT1G67880	2001	19.41	7.98	5.52	10.3	9.17		K00737	molecular_function:beta-1,4-mannosylglycoprotein 4-beta-N-acetylglucosaminyltransferase activity(GO:0003830);cellular_component:Golgi apparatus(GO:0005794);biological_process:protein N-linked glycosylation(GO:0006487);molecular_function:acetylglucosaminyltransferase activity(GO:0008375);cellular_component:integral component of membrane(GO:0016021);molecular_function:transferase activity, transfer…
AT1G67980	1631	6.12	1.88	0.45	0.45	1.2	CCOAMT	_	cellular_component:cytoplasm(GO:0005737);cellular_component:cytosol(GO:0005829);molecular_function:O-methyltransferase activity(GO:0008171);biological_process:lignin biosynthetic process(GO:0009809);biological_process:methylation(GO:0032259);molecular_function:caffeoyl-CoA O-methyltransferase activity(GO:0042409);molecular_function:metal ion binding(GO:0046872)
AT1G68290	1768	0.3	0.05	0.05	0	0	ENDO2	_	molecular_function:single-stranded DNA endodeoxyribonuclease activity(GO:0000014);molecular_function:nucleic acid binding(GO:0003676);molecular_function:endonuclease activity(GO:0004519);cellular_component:extracellular region(GO:0005576);biological_process:DNA catabolic process(GO:0006308);molecular_function:T/G mismatch-specific endonuclease activity(GO:0043765);molecular_function:metal ion bin…
AT1G68330	1747	4.78	0.78	0.92	4.39	1.45		_	molecular_function:protein serine/threonine kinase activity(GO:0004674);cellular_component:nucleus(GO:0005634);biological_process:protein autophosphorylation(GO:0046777)
AT1G68390	3074	1.31	0.03	0.17	0.24	0.14		_	molecular_function:acetylglucosaminyltransferase activity(GO:0008375);cellular_component:integral component of membrane(GO:0016021);molecular_function:transferase activity, transferring glycosyl groups(GO:0016757)
AT1G68410	3396	9.46	4.68	4.65	6.12	4.62		_	molecular_function:protein serine/threonine phosphatase activity(GO:0004722);cellular_component:cellular_component(GO:0005575);biological_process:protein dephosphorylation(GO:0006470);molecular_function:metal ion binding(GO:0046872)
AT1G68520	2815	113.32	342.07	265.98	229.79	322.44	COL6	_	molecular_function:sequence-specific DNA binding transcription factor activity(GO:0003700);cellular_component:nucleus(GO:0005634);biological_process:regulation of transcription, DNA-templated(GO:0006355);molecular_function:zinc ion binding(GO:0008270)
AT1G68550	2247	31.98	5.62	10.29	24.99	5.7	ERF118	_	molecular_function:DNA binding(GO:0003677);molecular_function:sequence-specific DNA binding transcription factor activity(GO:0003700);cellular_component:nucleus(GO:0005634);biological_process:transcription, DNA-templated(GO:0006351);biological_process:regulation of transcription, DNA-templated(GO:0006355);biological_process:ethylene-activated signaling pathway(GO:0009873)
AT1G68620	1523	5.55	2.44	1.02	0.77	1.86	CXE6	_	cellular_component:nucleus(GO:0005634);molecular_function:carboxylic ester hydrolase activity(GO:0052689)
AT1G68690	4020	1.98	0.29	0.32	0.15	0.35	PERK9	_	molecular_function:transmembrane receptor protein serine/threonine kinase activity(GO:0004675);molecular_function:ATP binding(GO:0005524);cellular_component:plasma membrane(GO:0005886);biological_process:protein phosphorylation(GO:0006468);biological_process:cell surface receptor signaling pathway(GO:0007166);cellular_component:integral component of membrane(GO:0016021);molecular_function:protein…
AT1G68723	566	0.38	0.1	0.1	0	0.1		_	_
AT1G68740	4535	1.92	0.94	0.49	1.37	0.96	PHO1-H1	_	cellular_component:trans-Golgi network(GO:0005802);cellular_component:plasma membrane(GO:0005886);biological_process:phosphate ion transport(GO:0006817);cellular_component:integral component of membrane(GO:0016021);biological_process:cellular response to phosphate starvation(GO:0016036)
AT1G68795	1061	0.31	0.82	0.1	0.16	0.16	CLE12	_	cellular_component:extracellular region(GO:0005576);cellular_component:extracellular space(GO:0005615);biological_process:multicellular organismal development(GO:0007275);cellular_component:apoplast(GO:0048046)
AT1G69320	763	0.21	0.72	0.58	0.8	0.53	CLE10	_	cellular_component:extracellular region(GO:0005576);cellular_component:extracellular space(GO:0005615);biological_process:multicellular organismal development(GO:0007275);cellular_component:apoplast(GO:0048046)
AT1G69350	2366	0.96	0.44	0.45	0.68	0.63	PCMP-E66	_	molecular_function:molecular_function(GO:0003674);cellular_component:mitochondrion(GO:0005739);biological_process:biological_process(GO:0008150)
AT1G69430	1660	1.01	0.3	0.07	0.07	0.28		_	molecular_function:molecular_function(GO:0003674);biological_process:biological_process(GO:0008150);cellular_component:integral component of membrane(GO:0016021)
AT1G69440	3922	2.38	5.38	0.92	1.84	3.44	AGO7	K11593	molecular_function:RNA binding(GO:0003723);cellular_component:cytoplasm(GO:0005737);biological_process:transcription, DNA-templated(GO:0006351);biological_process:regulation of transcription, DNA-templated(GO:0006355);biological_process:vegetative phase change(GO:0010050);biological_process:production of ta-siRNAs involved in RNA interference(GO:0010267);biological_process:production of lsiRNA in…
AT1G69485	1482	0.19	1.01	1.16	0.71	0.74		_	cellular_component:nucleus(GO:0005634);biological_process:translation(GO:0006412)
AT1G69490	1435	7.57	20.04	2.31	5.5	12.69	NAC029	_	molecular_function:DNA binding(GO:0003677);molecular_function:sequence-specific DNA binding transcription factor activity(GO:0003700);cellular_component:nucleus(GO:0005634);biological_process:transcription, DNA-templated(GO:0006351);biological_process:regulation of transcription, DNA-templated(GO:0006355);biological_process:multicellular organismal development(GO:0007275);biological_process:embry…
AT1G69520	1315	7.02	3.2	1.45	3.17	2.16		_	cellular_component:mitochondrion(GO:0005739)
AT1G69540	2751	0.11	0.24	0.04	0.24	0.19	AGL94	_	molecular_function:RNA polymerase II core promoter proximal region sequence-specific DNA binding transcription factor activity(GO:0000982);molecular_function:core promoter proximal region sequence-specific DNA binding(GO:0000987);molecular_function:DNA binding(GO:0003677);molecular_function:sequence-specific DNA binding transcription factor activity(GO:0003700);cellular_component:nucleus(GO:00056…
AT1G69610	2856	2.54	0.95	0.04	0.5	0.5		_	cellular_component:nucleus(GO:0005634);cellular_component:plasmodesma(GO:0009506)
AT1G69880	1605	2.86	0.69	0.07	0	0	TRX8	K03671	molecular_function:thioredoxin-disulfide reductase activity(GO:0004791);cellular_component:cytoplasm(GO:0005737);biological_process:glycerol ether metabolic process(GO:0006662);molecular_function:protein disulfide oxidoreductase activity(GO:0015035);molecular_function:oxidoreductase activity, acting on a sulfur group of donors, disulfide as acceptor(GO:0016671);biological_process:cellular respons…
AT1G69890	1861	67.77	22.56	34.24	32.96	23.05		_	molecular_function:molecular_function(GO:0003674);cellular_component:nucleus(GO:0005634);biological_process:biological_process(GO:0008150)
AT1G69900	1750	11.75	0.63	2.26	2.36	1.51		_	molecular_function:molecular_function(GO:0003674);cellular_component:nucleus(GO:0005634);biological_process:biological_process(GO:0008150)
AT1G69930	1338	4.89	0.55	0.1	0.26	0.32	GSTU11	K00799	molecular_function:glutathione transferase activity(GO:0004364);cellular_component:cytoplasm(GO:0005737);cellular_component:cytosol(GO:0005829);biological_process:toxin catabolic process(GO:0009407);biological_process:response to toxic substance(GO:0009636)
AT1G70140	2759	2.3	0.98	0.7	0.99	0.52	FH8	_	molecular_function:actin binding(GO:0003779);molecular_function:profilin binding(GO:0005522);cellular_component:plasma membrane(GO:0005886);cellular_component:cell-cell junction(GO:0005911);biological_process:cell tip growth(GO:0009932);cellular_component:integral component of membrane(GO:0016021);biological_process:actin nucleation(GO:0045010);molecular_function:actin filament binding(GO:0051015)
AT1G70170	1483	1.57	0.07	0.07	0.07	0.12	2MMP	_	molecular_function:metalloendopeptidase activity(GO:0004222);cellular_component:extracellular region(GO:0005576);cellular_component:plasma membrane(GO:0005886);biological_process:proteolysis(GO:0006508);biological_process:multicellular organismal development(GO:0007275);molecular_function:zinc ion binding(GO:0008270);biological_process:response to salt stress(GO:0009651);biological_process:respon…
AT1G70370	2575	43.02	18.31	22.06	20.65	21.27	PGL3	_	molecular_function:polygalacturonase activity(GO:0004650);cellular_component:extracellular region(GO:0005576);cellular_component:cell wall(GO:0005618);biological_process:biological_process(GO:0008150);cellular_component:apoplast(GO:0048046)
AT1G70500	2474	0.28	0.03	0.06	0.1	0.07		_	molecular_function:polygalacturonase activity(GO:0004650);cellular_component:extracellular region(GO:0005576);biological_process:carbohydrate metabolic process(GO:0005975);molecular_function:lyase activity(GO:0016829);biological_process:cell wall organization(GO:0071555)
AT1G70740	2480	17.93	5.12	3.22	4.29	5.45		_	molecular_function:protein kinase activity(GO:0004672);molecular_function:ATP binding(GO:0005524);cellular_component:nucleus(GO:0005634);biological_process:protein phosphorylation(GO:0006468);molecular_function:kinase activity(GO:0016301);biological_process:phosphorylation(GO:0016310)
AT1G70800	1434	11.19	4.72	3.7	4.8	4.45	CAR6	_	molecular_function:protein binding(GO:0005515);cellular_component:cellular_component(GO:0005575);biological_process:multicellular organismal development(GO:0007275);biological_process:gravitropism(GO:0009630);biological_process:response to blue light(GO:0009637);biological_process:phototropism(GO:0009638);biological_process:abscisic acid-activated signaling pathway(GO:0009738);molecular_function:…
AT1G70880	1133	0.61	1.56	6	3.45	1.41		_	molecular_function:molecular_function(GO:0003674);cellular_component:nucleus(GO:0005634);biological_process:defense response(GO:0006952);biological_process:response to biotic stimulus(GO:0009607)
AT1G70895	1820	0.83	0.3	0.34	0.71	0.51	CLE17	_	cellular_component:extracellular region(GO:0005576);cellular_component:extracellular space(GO:0005615);cellular_component:apoplast(GO:0048046);biological_process:system development(GO:0048731)
AT1G71030	1481	1.93	14.32	3.92	4.71	13.67	ATMYBL2	K09422	molecular_function:DNA binding(GO:0003677);molecular_function:sequence-specific DNA binding transcription factor activity(GO:0003700);cellular_component:nucleus(GO:0005634);biological_process:regulation of transcription, DNA-templated(GO:0006355);biological_process:response to salt stress(GO:0009651);biological_process:anthocyanin-containing compound biosynthetic process(GO:0009718);biological_pr…
AT1G71110	3217	5.01	2.16	1.68	1.92	1.22		_	molecular_function:molecular_function(GO:0003674);cellular_component:extracellular region(GO:0005576);biological_process:biological_process(GO:0008150)
AT1G71360	2901	3.87	1.69	0.86	1.98	1.28		_	molecular_function:molecular_function(GO:0003674);cellular_component:nuclear envelope(GO:0005635);cellular_component:endoplasmic reticulum(GO:0005783);biological_process:nucleus organization(GO:0006997)
AT1G71400	2806	1.22	0.43	0.12	0.3	0.29	RLP12	_	cellular_component:plasma membrane(GO:0005886);biological_process:defense response(GO:0006952);biological_process:signal transduction(GO:0007165);cellular_component:integral component of membrane(GO:0016021)
AT1G71695	2602	26.62	73.09	81.23	72.66	84.07	PER12	K00430	molecular_function:peroxidase activity(GO:0004601);cellular_component:extracellular region(GO:0005576);cellular_component:cell wall(GO:0005618);cellular_component:vacuole(GO:0005773);biological_process:response to oxidative stress(GO:0006979);cellular_component:plant-type cell wall(GO:0009505);cellular_component:plasmodesma(GO:0009506);cellular_component:membrane(GO:0016020);molecular_function:he…
AT1G71697	2497	18.48	7.66	1.29	8.08	7.06	CK1	K14156	molecular_function:choline kinase activity(GO:0004103);molecular_function:ATP binding(GO:0005524);cellular_component:cytoplasm(GO:0005737);biological_process:response to wounding(GO:0009611);biological_process:phosphorylation(GO:0016310)
AT1G71920	2219	0.33	0.07	0.12	0.23	0.11	HISN6B	K00817	biological_process:histidine biosynthetic process(GO:0000105);molecular_function:histidinol-phosphate transaminase activity(GO:0004400);cellular_component:cytoplasm(GO:0005737);cellular_component:chloroplast(GO:0009507);cellular_component:chloroplast stroma(GO:0009570)
AT1G72200	1652	0.33	0.66	1.08	0.71	0.98	ATL11	K10664	molecular_function:zinc ion binding(GO:0008270);cellular_component:integral component of membrane(GO:0016021);biological_process:protein ubiquitination(GO:0016567)
AT1G72210	2999	0.56	0.13	0.08	0.16	0.07	BHLH96	_	molecular_function:DNA binding(GO:0003677);molecular_function:sequence-specific DNA binding transcription factor activity(GO:0003700);cellular_component:nucleus(GO:0005634);biological_process:transcription, DNA-templated(GO:0006351);biological_process:regulation of transcription, DNA-templated(GO:0006355);molecular_function:amino acid binding(GO:0016597);molecular_function:protein dimerization ac…
AT1G72220	1639	1.16	0.53	0.41	1.08	0.42	ATL54	_	cellular_component:nucleus(GO:0005634);molecular_function:zinc ion binding(GO:0008270);cellular_component:integral component of membrane(GO:0016021);biological_process:protein ubiquitination(GO:0016567)
AT1G72240	719	8.82	1.14	1.08	2.39	2.89		_	molecular_function:molecular_function(GO:0003674);cellular_component:nucleus(GO:0005634);biological_process:biological_process(GO:0008150)
AT1G72280	2868	17.75	4.53	4.45	6.94	4.95	AERO1	K10976	molecular_function:protein disulfide isomerase activity(GO:0003756);cellular_component:nucleus(GO:0005634);cellular_component:endoplasmic reticulum(GO:0005783);cellular_component:endoplasmic reticulum membrane(GO:0005789);biological_process:cellular protein modification process(GO:0006464);molecular_function:protein disulfide oxidoreductase activity(GO:0015035);molecular_function:oxidoreductase a…
AT1G72520	4244	82.65	2.08	2.81	1.77	1.56	LOX4	K00454	biological_process:defense response(GO:0006952);cellular_component:chloroplast(GO:0009507);biological_process:pollen development(GO:0009555);biological_process:response to wounding(GO:0009611);biological_process:response to bacterium(GO:0009617);biological_process:jasmonic acid biosynthetic process(GO:0009695);biological_process:anther dehiscence(GO:0009901);biological_process:response to ozone(G…
AT1G72540	1793	1	0.43	0.39	0.24	0.37		_	molecular_function:ATP binding(GO:0005524);cellular_component:plasma membrane(GO:0005886);molecular_function:kinase activity(GO:0016301);biological_process:phosphorylation(GO:0016310)
AT1G72690	813	1.56	4.74	0.4	3.21	2.5		_	molecular_function:molecular_function(GO:0003674);cellular_component:nucleus(GO:0005634);biological_process:biological_process(GO:0008150)
AT1G72900	1605	137.07	27.53	15.01	20.49	33.32		_	cellular_component:cytoplasm(GO:0005737);biological_process:defense response(GO:0006952);biological_process:signal transduction(GO:0007165);molecular_function:ADP binding(GO:0043531)
AT1G72940	1879	44.02	14.94	6.56	15.68	20.74		_	cellular_component:cytoplasm(GO:0005737);biological_process:defense response(GO:0006952);biological_process:signal transduction(GO:0007165);molecular_function:ADP binding(GO:0043531)
AT1G72950	1583	3.05	1.06	0.33	0.82	1.01		_	biological_process:defense response(GO:0006952);biological_process:signal transduction(GO:0007165);molecular_function:ADP binding(GO:0043531)
AT1G73080	3965	18.3	4.21	2.44	2.71	4.13	PEPR1	_	molecular_function:peptide receptor activity(GO:0001653);molecular_function:guanylate cyclase activity(GO:0004383);molecular_function:protein serine/threonine kinase activity(GO:0004674);molecular_function:protein binding(GO:0005515);molecular_function:ATP binding(GO:0005524);cellular_component:plasma membrane(GO:0005886);biological_process:protein phosphorylation(GO:0006468);biological_process:i…
AT1G73210	3201	0.84	0.38	0.35	0.49	0.47		_	molecular_function:molecular_function(GO:0003674);cellular_component:nucleus(GO:0005634);biological_process:biological_process(GO:0008150)
AT1G73260	1185	19.57	3.92	0.61	0.89	1.27	KTI1	_	biological_process:response to molecule of bacterial origin(GO:0002237);biological_process:response to molecule of fungal origin(GO:0002238);molecular_function:endopeptidase inhibitor activity(GO:0004866);cellular_component:extracellular region(GO:0005576);cellular_component:mitochondrion(GO:0005739);biological_process:response to wounding(GO:0009611);biological_process:response to nematode(GO:00…
AT1G73510	910	0.65	0.06	0.06	0	0.06		_	molecular_function:molecular_function(GO:0003674);cellular_component:nucleus(GO:0005634);biological_process:biological_process(GO:0008150)
AT1G73540	1192	121.56	15.3	3.95	6.13	31.49	NUDT21	K07766	cellular_component:nucleus(GO:0005634);cellular_component:cytoplasm(GO:0005737);biological_process:nucleoside catabolic process(GO:0009164);cellular_component:chloroplast(GO:0009507);molecular_function:hydrolase activity(GO:0016787);molecular_function:hydrolase activity, acting on acid anhydrides, in phosphorus-containing anhydrides(GO:0016818);molecular_function:metal ion binding(GO:0046872)
AT1G73600	4421	31.72	102.19	12.62	18.97	93.87		K05929	molecular_function:phosphoethanolamine N-methyltransferase activity(GO:0000234);cellular_component:cytoplasm(GO:0005737);biological_process:phosphatidylcholine biosynthetic process(GO:0006656);molecular_function:S-adenosylmethionine-dependent methyltransferase activity(GO:0008757);biological_process:methylation(GO:0032259)
AT1G73687	184	1.18	0.59	0.6	0.6	1.26	MIR159A	_	molecular_function:molecular_function(GO:0003674);cellular_component:cellular_component(GO:0005575);biological_process:response to abscisic acid(GO:0009737);biological_process:negative regulation of abscisic acid-activated signaling pathway(GO:0009788);biological_process:gene silencing by miRNA(GO:0035195)
AT1G73700	2362	0.25	0.73	0.68	0.13	0.3	DTX17	K03327	molecular_function:transporter activity(GO:0005215);cellular_component:plasma membrane(GO:0005886);biological_process:drug transmembrane transport(GO:0006855);molecular_function:drug transmembrane transporter activity(GO:0015238);molecular_function:antiporter activity(GO:0015297);cellular_component:membrane(GO:0016020);cellular_component:integral component of membrane(GO:0016021)
AT1G73810	2956	12.27	4.2	4.27	3.16	4.36		_	cellular_component:mitochondrion(GO:0005739);molecular_function:acetylglucosaminyltransferase activity(GO:0008375);cellular_component:integral component of membrane(GO:0016021);molecular_function:transferase activity, transferring glycosyl groups(GO:0016757)
AT1G73870	1826	0.96	5	1.93	2.26	4.56	COL7	_	molecular_function:sequence-specific DNA binding transcription factor activity(GO:0003700);cellular_component:nucleus(GO:0005634);cellular_component:nucleolus(GO:0005730);biological_process:regulation of transcription, DNA-templated(GO:0006355);molecular_function:zinc ion binding(GO:0008270);biological_process:shade avoidance(GO:0009641);biological_process:secondary shoot formation(GO:0010223);bi…
AT1G74010	2113	2.02	0.73	0.7	0.66	0.35		K01757	cellular_component:extracellular region(GO:0005576);cellular_component:cytosol(GO:0005829);cellular_component:plasma membrane(GO:0005886);biological_process:biosynthetic process(GO:0009058);cellular_component:plant-type cell wall(GO:0009505);molecular_function:strictosidine synthase activity(GO:0016844)
AT1G74080	2021	0.52	0.03	0.04	0	0	MYB122	K09422	molecular_function:sequence-specific DNA binding RNA polymerase II transcription factor activity(GO:0000981);molecular_function:RNA polymerase II transcription factor recruiting transcription factor activity(GO:0001135);molecular_function:DNA binding(GO:0003677);molecular_function:sequence-specific DNA binding transcription factor activity(GO:0003700);cellular_component:nucleus(GO:0005634);biolog…
AT1G74150	3478	0.15	0.01	0.03	0.04	0.11		_	cellular_component:nucleus(GO:0005634);biological_process:biological_process(GO:0008150)
AT1G74330	4644	18.13	2.34	2.72	3.37	2.33		_	molecular_function:protein kinase activity(GO:0004672);molecular_function:ATP binding(GO:0005524);cellular_component:nucleus(GO:0005634);biological_process:protein phosphorylation(GO:0006468)
AT1G74360	3986	20.77	3.3	1.52	1.65	2.06		_	molecular_function:protein serine/threonine kinase activity(GO:0004674);molecular_function:ATP binding(GO:0005524);cellular_component:mitochondrion(GO:0005739);cellular_component:plasma membrane(GO:0005886);biological_process:protein phosphorylation(GO:0006468);biological_process:transmembrane receptor protein tyrosine kinase signaling pathway(GO:0007169);cellular_component:integral component of …
AT1G74380	1961	49.46	23.33	22.31	24.39	24.45	XXT5	K08238	cellular_component:Golgi membrane(GO:0000139);molecular_function:protein binding(GO:0005515);cellular_component:endosome(GO:0005768);cellular_component:Golgi apparatus(GO:0005794);cellular_component:trans-Golgi network(GO:0005802);biological_process:xyloglucan biosynthetic process(GO:0009969);biological_process:xyloglucan metabolic process(GO:0010411);cellular_component:integral component of memb…
AT1G74430	2267	16.54	7.14	7.37	8.52	6.47	MYB95	K09422	molecular_function:sequence-specific DNA binding RNA polymerase II transcription factor activity(GO:0000981);molecular_function:RNA polymerase II transcription factor recruiting transcription factor activity(GO:0001135);molecular_function:DNA binding(GO:0003677);molecular_function:sequence-specific DNA binding transcription factor activity(GO:0003700);cellular_component:nucleus(GO:0005634);biolog…
AT1G74450	1828	121.74	11.15	5.41	16.1	12.01		_	molecular_function:molecular_function(GO:0003674);cellular_component:nucleus(GO:0005634);cellular_component:cytosol(GO:0005829);biological_process:pollen development(GO:0009555);cellular_component:integral component of membrane(GO:0016021)
AT1G74456	82	9.91	4.67	0.68	3.39	4.23		_	biological_process:rRNA modification(GO:0000154);molecular_function:molecular_function(GO:0003674);cellular_component:small nucleolar ribonucleoprotein complex(GO:0005732)
AT1G74590	1234	10.76	3.13	2.07	2.26	2.2	GSTU10	K00799	molecular_function:glutathione transferase activity(GO:0004364);cellular_component:cytoplasm(GO:0005737);cellular_component:cytosol(GO:0005829);biological_process:toxin catabolic process(GO:0009407);biological_process:response to toxic substance(GO:0009636)
AT1G74650	1877	1.47	0.36	0.24	0.41	0.32	ATY13	K09422	molecular_function:sequence-specific DNA binding RNA polymerase II transcription factor activity(GO:0000981);molecular_function:RNA polymerase II transcription factor recruiting transcription factor activity(GO:0001135);molecular_function:DNA binding(GO:0003677);molecular_function:sequence-specific DNA binding transcription factor activity(GO:0003700);cellular_component:nucleus(GO:0005634);biolog…
AT1G74710	3883	8.27	3.66	2.46	3.2	4.4	EDS16	K02552	molecular_function:isochorismate synthase activity(GO:0008909);biological_process:response to cold(GO:0009409);cellular_component:chloroplast(GO:0009507);cellular_component:plastid(GO:0009536);biological_process:response to bacterium(GO:0009617);biological_process:systemic acquired resistance(GO:0009627);biological_process:salicylic acid biosynthetic process(GO:0009697);biological_process:stomata…
AT1G74870	1863	0.66	0.32	0.07	0.29	0.34		_	cellular_component:Golgi apparatus(GO:0005794);molecular_function:zinc ion binding(GO:0008270)
AT1G74930	1208	34.4	8.78	1.93	2.57	20.99	ERF018	_	biological_process:vasculature development(GO:0001944);biological_process:defense response to insect(GO:0002213);molecular_function:DNA binding(GO:0003677);molecular_function:sequence-specific DNA binding transcription factor activity(GO:0003700);cellular_component:nucleus(GO:0005634);biological_process:transcription, DNA-templated(GO:0006351);biological_process:regulation of transcription, DNA-t…
AT1G74940	1508	9.59	51.72	29.02	27.31	47.45		_	molecular_function:molecular_function(GO:0003674);cellular_component:mitochondrion(GO:0005739);biological_process:biological_process(GO:0008150)
AT1G75000	1471	4.87	1.27	1.57	1.25	1.88		_	molecular_function:molecular_function(GO:0003674);cellular_component:mitochondrion(GO:0005739);biological_process:biological_process(GO:0008150);cellular_component:integral component of membrane(GO:0016021)
AT1G75030	1270	1.02	0.47	2.18	1.66	0.94	ATLP-3	_	molecular_function:molecular_function(GO:0003674);cellular_component:extracellular region(GO:0005576);biological_process:response to other organism(GO:0051707)
AT1G75220	4109	25.04	9.4	11.28	23.75	9.28		K08145	molecular_function:sugar:proton symporter activity(GO:0005351);molecular_function:glucose transmembrane transporter activity(GO:0005355);cellular_component:vacuolar membrane(GO:0005774);cellular_component:Golgi apparatus(GO:0005794);cellular_component:plasma membrane(GO:0005886);cellular_component:plant-type vacuole membrane(GO:0009705);biological_process:positive regulation of seed germination(G…
AT1G75310	5523	10.77	3.13	3.82	5.65	1.94	AUL1	_	biological_process:protein folding(GO:0006457);biological_process:receptor-mediated endocytosis(GO:0006898);cellular_component:chloroplast(GO:0009507);cellular_component:vesicle(GO:0031982)
AT1G75450	3918	1.25	0.23	0.07	0.09	0.12	CKX5	K00279	cellular_component:extracellular region(GO:0005576);cellular_component:extracellular space(GO:0005615);biological_process:cytokinin metabolic process(GO:0009690);biological_process:cytokinin catabolic process(GO:0009823);molecular_function:oxidoreductase activity, acting on CH-OH group of donors(GO:0016614);molecular_function:cytokinin dehydrogenase activity(GO:0019139);molecular_function:flavin …
AT1G75460	2067	43.2	135.1	87.85	72.71	149.68		_	molecular_function:ATP-dependent peptidase activity(GO:0004176);biological_process:proteolysis(GO:0006508);molecular_function:peptidase activity(GO:0008233);cellular_component:chloroplast(GO:0009507)
AT1G75750	935	190.77	34.39	441.31	342.76	24.12	GASA1	_	molecular_function:molecular_function(GO:0003674);cellular_component:extracellular region(GO:0005576);cellular_component:cell wall(GO:0005618);cellular_component:plant-type cell wall(GO:0009505);biological_process:response to abscisic acid(GO:0009737);biological_process:response to gibberellin(GO:0009739);biological_process:gibberellic acid mediated signaling pathway(GO:0009740);biological_proces…
AT1G75945	672	8.58	56.91	46.98	3.37	62.4		_	_
AT1G76040	3115	9.39	3.59	0.92	2.38	3.91	CPK29	K13412	molecular_function:calmodulin-dependent protein kinase activity(GO:0004683);molecular_function:calcium ion binding(GO:0005509);molecular_function:calmodulin binding(GO:0005516);molecular_function:ATP binding(GO:0005524);cellular_component:nucleus(GO:0005634);cellular_component:cytoplasm(GO:0005737);cellular_component:plasma membrane(GO:0005886);biological_process:protein phosphorylation(GO:000646…
AT1G76065	1371	3.19	1.59	0.09	3.82	2.06		_	_
AT1G76090	1635	14.58	3.01	45.68	53.4	3.92	SMT3	K08242	molecular_function:sterol 24-C-methyltransferase activity(GO:0003838);cellular_component:endoplasmic reticulum(GO:0005783);molecular_function:S-adenosylmethionine-dependent methyltransferase activity(GO:0008757);cellular_component:integral component of membrane(GO:0016021);biological_process:sterol biosynthetic process(GO:0016126);molecular_function:24-methylenesterol C-methyltransferase activity…
AT1G76250	2782	0.22	0.1	0.07	0.29	0.14		_	cellular_component:mitochondrion(GO:0005739);biological_process:biological_process(GO:0008150)
AT1G76600	1016	61.92	22.65	6.5	8.2	27.97		_	molecular_function:molecular_function(GO:0003674);cellular_component:nucleus(GO:0005634);cellular_component:nucleolus(GO:0005730)
AT1G76650	1389	29.07	0.91	0.07	0.48	2.03	CML38	K13448	molecular_function:calcium ion binding(GO:0005509);cellular_component:nucleus(GO:0005634);cellular_component:plasma membrane(GO:0005886);biological_process:response to wounding(GO:0009611)
AT1G76680	2212	55.48	24.53	13.35	18.31	20.04	OPR1	K05894	cellular_component:cytoplasm(GO:0005737);cellular_component:cytosol(GO:0005829);biological_process:lipid metabolic process(GO:0006629);biological_process:response to wounding(GO:0009611);biological_process:jasmonic acid biosynthetic process(GO:0009695);biological_process:response to salicylic acid(GO:0009751);biological_process:leaf senescence(GO:0010150);molecular_function:FMN binding(GO:0010181…
AT1G76700	2850	34.86	17.4	12.44	20.72	15.29	ATJ10	_	cellular_component:cytoplasm(GO:0005737);biological_process:protein folding(GO:0006457)
AT1G76790	1542	4.03	10.69	1.78	3.24	9.44	IGMT5	_	cellular_component:cytosol(GO:0005829);molecular_function:O-methyltransferase activity(GO:0008171);molecular_function:S-adenosylmethionine-dependent methyltransferase activity(GO:0008757);biological_process:indole glucosinolate biosynthetic process(GO:0009759);molecular_function:acetylserotonin O-methyltransferase activity(GO:0017096);biological_process:aromatic compound biosynthetic process(GO:0…
AT1G76870	2013	0.54	1.19	0.15	0.75	0.52		_	molecular_function:molecular_function(GO:0003674);cellular_component:nucleus(GO:0005634);biological_process:biological_process(GO:0008150)
AT1G76930	1820	147.72	31.94	3.09	4.34	12.38	ATEXT4	_	molecular_function:structural constituent of cell wall(GO:0005199);cellular_component:extracellular region(GO:0005576);cellular_component:nucleus(GO:0005634);cellular_component:primary cell wall(GO:0009530);biological_process:response to wounding(GO:0009611);biological_process:plant-type cell wall organization(GO:0009664);biological_process:response to abscisic acid(GO:0009737);biological_process…
AT1G76970	3054	15.56	7.52	5.3	6.34	7.64		_	cellular_component:intracellular(GO:0005622);cellular_component:Golgi stack(GO:0005795);biological_process:intracellular protein transport(GO:0006886);biological_process:intra-Golgi vesicle-mediated transport(GO:0006891);molecular_function:protein transporter activity(GO:0008565);biological_process:protein transport(GO:0015031)
AT1G76980	1684	7.04	2.53	1.76	2.42	2.38		_	molecular_function:molecular_function(GO:0003674);cellular_component:nucleus(GO:0005634);biological_process:biological_process(GO:0008150)
AT1G77138	704	1.77	0.7	0.55	1.89	1.48		_	molecular_function:molecular_function(GO:0003674);cellular_component:cellular_component(GO:0005575);biological_process:biological_process(GO:0008150)
AT1G77380	2512	0.92	0.29	0.26	0.09	0.31	AAP3	_	biological_process:amino acid transmembrane transport(GO:0003333);cellular_component:plasma membrane(GO:0005886);molecular_function:amino acid transmembrane transporter activity(GO:0015171);molecular_function:symporter activity(GO:0015293);biological_process:basic amino acid transport(GO:0015802);cellular_component:membrane(GO:0016020);cellular_component:integral component of membrane(GO:0016021)…
AT1G77500	3979	8.08	1.93	1.28	1.29	0.99		_	cellular_component:nucleus(GO:0005634)
AT1G77580	3622	0.39	1.32	0.08	0.32	1.24	FPP1	_	cellular_component:cytoplasm(GO:0005737)
AT1G77640	1173	11.69	0.61	1.18	3.27	0.98	ERF013	_	molecular_function:DNA binding(GO:0003677);molecular_function:sequence-specific DNA binding transcription factor activity(GO:0003700);cellular_component:nucleus(GO:0005634);biological_process:transcription, DNA-templated(GO:0006351);biological_process:regulation of transcription, DNA-templated(GO:0006355);biological_process:ethylene-activated signaling pathway(GO:0009873)
AT1G77870	1378	0.27	0.59	0.05	0.51	0.82	MUB5	_	molecular_function:molecular_function(GO:0003674);cellular_component:plasma membrane(GO:0005886)
AT1G78280	4819	23.95	8.55	3.74	6.26	7.18		_	cellular_component:nucleus(GO:0005634);cellular_component:cytosol(GO:0005829);biological_process:cell surface receptor signaling pathway(GO:0007166);molecular_function:transferase activity, transferring glycosyl groups(GO:0016757)
AT1G78410	1433	12.53	1.89	2.52	1.19	2.06	VQ10	_	molecular_function:protein binding(GO:0005515);cellular_component:nucleus(GO:0005634);biological_process:response to oxidative stress(GO:0006979)
AT1G78430	2071	0.76	0.27	0.03	0.31	0.53	ICR4	_	molecular_function:molecular_function(GO:0003674);cellular_component:extracellular region(GO:0005576);biological_process:biological_process(GO:0008150)
AT1G78476	2303	1.61	0.43	0.09	1.74	1		_	cellular_component:mitochondrion(GO:0005739)
AT1G78530	1780	0.58	0.27	0.03	0.27	0.48		_	molecular_function:protein serine/threonine kinase activity(GO:0004674);molecular_function:ATP binding(GO:0005524);cellular_component:plasma membrane(GO:0005886);biological_process:protein phosphorylation(GO:0006468);cellular_component:integral component of membrane(GO:0016021);molecular_function:kinase activity(GO:0016301);biological_process:phosphorylation(GO:0016310)
AT1G78860	1689	0.93	0.29	0.36	0.3	0.44		_	cellular_component:cell wall(GO:0005618);cellular_component:plasma membrane(GO:0005886);cellular_component:plant-type cell wall(GO:0009505);molecular_function:carbohydrate binding(GO:0030246)
AT1G79170	350	0.21	1.07	0.44	0.44	1.36		_	molecular_function:molecular_function(GO:0003674);cellular_component:nucleus(GO:0005634);biological_process:biological_process(GO:0008150)
AT1G79360	1913	0.82	0.2	0.38	0.17	0.24	2020-10-02	_	molecular_function:sugar:proton symporter activity(GO:0005351);molecular_function:ATP binding(GO:0005524);cellular_component:plasma membrane(GO:0005886);molecular_function:organic anion transmembrane transporter activity(GO:0008514);cellular_component:plant-type vacuole membrane(GO:0009705);molecular_function:carbohydrate transmembrane transporter activity(GO:0015144);cellular_component:membrane(…
AT1G79670	2632	10.32	4.81	4.55	5.51	4.51	WAKL22	_	molecular_function:protein serine/threonine kinase activity(GO:0004674);molecular_function:ATP binding(GO:0005524);cellular_component:cell wall(GO:0005618);cellular_component:plasma membrane(GO:0005886);biological_process:protein phosphorylation(GO:0006468);biological_process:cell surface receptor signaling pathway(GO:0007166);biological_process:response to fungus(GO:0009620);cellular_component:i…
AT1G79680	2847	9.98	0.51	0.21	0.49	0.62	WAKL10	_	molecular_function:guanylate cyclase activity(GO:0004383);molecular_function:protein serine/threonine kinase activity(GO:0004674);molecular_function:calcium ion binding(GO:0005509);molecular_function:ATP binding(GO:0005524);cellular_component:extracellular region(GO:0005576);cellular_component:plasma membrane(GO:0005886);biological_process:cGMP biosynthetic process(GO:0006182);biological_process:…
AT1G79890	3685	0.13	0.27	0.04	0.06	0.14		_	molecular_function:DNA binding(GO:0003677);molecular_function:ATP-dependent DNA helicase activity(GO:0004003);molecular_function:ATP binding(GO:0005524);cellular_component:nucleus(GO:0005634);biological_process:nucleobase-containing compound metabolic process(GO:0006139)
AT1G80270	2655	1.94	4.36	0.66	1.66	3.04	PPR596	_	molecular_function:DNA binding(GO:0003677);molecular_function:RNA binding(GO:0003723);molecular_function:endonuclease activity(GO:0004519);cellular_component:mitochondrion(GO:0005739);biological_process:RNA modification(GO:0009451);cellular_component:chloroplast envelope(GO:0009941)
AT1G80440	1725	21.01	123.76	89.07	61.66	122.33		_	molecular_function:molecular_function(GO:0003674);cellular_component:nucleus(GO:0005634);cellular_component:cytosol(GO:0005829);cellular_component:SCF ubiquitin ligase complex(GO:0019005);biological_process:regulation of proteolysis(GO:0030162);molecular_function:ubiquitin protein ligase binding(GO:0031625);biological_process:protein ubiquitination involved in ubiquitin-dependent protein cataboli…
AT1G80820	2326	1.24	0.07	0.07	0.15	0.06	CCR2	_	cellular_component:cellular_component(GO:0005575);biological_process:defense response(GO:0006952);biological_process:circadian rhythm(GO:0007623);biological_process:response to cold(GO:0009409);biological_process:phenylpropanoid biosynthetic process(GO:0009699);biological_process:lignin biosynthetic process(GO:0009809);molecular_function:cinnamoyl-CoA reductase activity(GO:0016621);biological_pro…
AT1G80840	1939	177.28	9.69	2.89	3.73	11.86	WRKY40	_	biological_process:response to molecule of bacterial origin(GO:0002237);molecular_function:sequence-specific DNA binding transcription factor activity(GO:0003700);molecular_function:protein binding(GO:0005515);cellular_component:nucleus(GO:0005634);biological_process:transcription, DNA-templated(GO:0006351);biological_process:regulation of transcription, DNA-templated(GO:0006355);biological_proce…
AT2G01175	1408	0.19	0.63	0.49	0.93	0.26		_	molecular_function:molecular_function(GO:0003674);cellular_component:mitochondrion(GO:0005739);biological_process:biological_process(GO:0008150);cellular_component:integral component of membrane(GO:0016021)
AT2G01180	2209	9.26	1.38	1.84	1.4	1.62	ATPAP1	_	cellular_component:mitochondrion(GO:0005739);cellular_component:plasma membrane(GO:0005886);cellular_component:integral component of plasma membrane(GO:0005887);biological_process:phospholipid metabolic process(GO:0006644);molecular_function:phosphatidate phosphatase activity(GO:0008195);cellular_component:chloroplast(GO:0009507);biological_process:plant-type hypersensitive response(GO:0009626);b…
AT2G01200	2127	0.18	0.09	0.09	0.4	0.07	IAA32	K14484	molecular_function:sequence-specific DNA binding transcription factor activity(GO:0003700);cellular_component:nucleus(GO:0005634);biological_process:transcription, DNA-templated(GO:0006351);biological_process:regulation of transcription, DNA-templated(GO:0006355);biological_process:pollen development(GO:0009555);biological_process:response to auxin(GO:0009733);biological_process:auxin-activated s…
AT2G01300	915	8.29	1.31	1.76	3.22	2.27		_	molecular_function:molecular_function(GO:0003674);biological_process:biological_process(GO:0008150);cellular_component:chloroplast(GO:0009507);cellular_component:integral component of membrane(GO:0016021)
AT2G01410	1368	1.39	3	3.45	3.37	2.7		_	molecular_function:molecular_function(GO:0003674);cellular_component:vacuolar membrane(GO:0005774);cellular_component:endoplasmic reticulum(GO:0005783);cellular_component:plasma membrane(GO:0005886);biological_process:biological_process(GO:0008150);cellular_component:integral component of membrane(GO:0016021)
AT2G01610	1108	7.58	1.78	2.1	2.36	1.77		_	cellular_component:extracellular region(GO:0005576);biological_process:negative regulation of catalytic activity(GO:0043086);molecular_function:pectinesterase inhibitor activity(GO:0046910)
AT2G01760	1859	2.39	4.86	0.4	4.66	5.33	ARR14	K14491	molecular_function:phosphorelay response regulator activity(GO:0000156);biological_process:phosphorelay signal transduction system(GO:0000160);molecular_function:DNA binding(GO:0003677);molecular_function:sequence-specific DNA binding transcription factor activity(GO:0003700);molecular_function:protein binding(GO:0005515);cellular_component:nucleus(GO:0005634);biological_process:transcription, DN…
AT2G01818	2251	2.04	0.96	0.13	2.8	1.19		_	cellular_component:intracellular(GO:0005622);cellular_component:nucleus(GO:0005634);biological_process:biological_process(GO:0008150);molecular_function:zinc ion binding(GO:0008270)
AT2G02010	2890	3.61	0.33	0.56	0.47	0.09	GAD4	K01580	molecular_function:glutamate decarboxylase activity(GO:0004351);molecular_function:calmodulin binding(GO:0005516);cellular_component:nucleus(GO:0005634);cellular_component:cytosol(GO:0005829);biological_process:glutamate metabolic process(GO:0006536);molecular_function:pyridoxal phosphate binding(GO:0030170)
AT2G02061	1571	0.21	0.42	0.05	0.13	0.36		_	cellular_component:cytoplasm(GO:0005737);biological_process:biological_process(GO:0008150)
AT2G02150	3030	0.46	1.14	0.07	0.48	0.66		K17710	molecular_function:RNA binding(GO:0003723);molecular_function:endonuclease activity(GO:0004519);cellular_component:mitochondrion(GO:0005739);biological_process:RNA modification(GO:0009451);cellular_component:intracellular membrane-bounded organelle(GO:0043231)
AT2G02880	2384	2.71	6.35	0.64	4.2	5		_	molecular_function:molecular_function(GO:0003674);biological_process:biological_process(GO:0008150);cellular_component:chloroplast(GO:0009507)
AT2G02950	2649	8.18	22.14	17.42	21.47	18.49	PKS1	_	molecular_function:protein binding(GO:0005515);cellular_component:cytoplasm(GO:0005737);cellular_component:plasma membrane(GO:0005886);biological_process:red, far-red light phototransduction(GO:0009585);biological_process:phototropism(GO:0009638);biological_process:positive gravitropism(GO:0009958);biological_process:red or far-red light signaling pathway(GO:0010017);biological_process:response t…
AT2G02980	2074	1.57	3.27	0.32	1.98	2.56	PCMP-H26	_	molecular_function:RNA binding(GO:0003723);molecular_function:endonuclease activity(GO:0004519);cellular_component:mitochondrion(GO:0005739);biological_process:mRNA processing(GO:0006397);molecular_function:zinc ion binding(GO:0008270);biological_process:RNA modification(GO:0009451);cellular_component:chloroplast(GO:0009507);biological_process:chloroplast RNA processing(GO:0031425)
AT2G03240	4776	15.93	2.84	1.28	2.33	2.16	PHO1-H5	_	cellular_component:endosome(GO:0005768);cellular_component:Golgi apparatus(GO:0005794);cellular_component:trans-Golgi network(GO:0005802);cellular_component:plasma membrane(GO:0005886);biological_process:phosphate ion transport(GO:0006817);cellular_component:integral component of membrane(GO:0016021)
AT2G03550	1486	50.76	102.81	135.58	94.12	109.43	CXE7	_	cellular_component:nucleus(GO:0005634)
AT2G03760	1369	40.45	18.37	9.53	17.93	20.46	SOT12	_	cellular_component:cytoplasm(GO:0005737);cellular_component:Golgi apparatus(GO:0005794);biological_process:defense response(GO:0006952);molecular_function:sulfotransferase activity(GO:0008146);biological_process:response to salt stress(GO:0009651);biological_process:response to salicylic acid(GO:0009751);biological_process:brassinosteroid metabolic process(GO:0016131);molecular_function:brassinos…
AT2G04040	2281	8.28	0.74	0.24	0.21	0.38	DTX1	K03327	molecular_function:transporter activity(GO:0005215);cellular_component:plasma membrane(GO:0005886);biological_process:drug transmembrane transport(GO:0006855);molecular_function:drug transmembrane transporter activity(GO:0015238);molecular_function:antiporter activity(GO:0015297);biological_process:cadmium ion transport(GO:0015691);cellular_component:membrane(GO:0016020);cellular_component:integr…
AT2G04050	2289	4.28	0.21	0.73	0.45	0.28	DTX3	K03327	molecular_function:transporter activity(GO:0005215);cellular_component:plasma membrane(GO:0005886);biological_process:drug transmembrane transport(GO:0006855);molecular_function:drug transmembrane transporter activity(GO:0015238);molecular_function:antiporter activity(GO:0015297);cellular_component:membrane(GO:0016020);cellular_component:integral component of membrane(GO:0016021)
AT2G04070	2129	4.45	0.96	0.71	0.78	0.37	DTX4	K03327	molecular_function:transporter activity(GO:0005215);cellular_component:plasma membrane(GO:0005886);biological_process:transport(GO:0006810);biological_process:drug transmembrane transport(GO:0006855);molecular_function:drug transmembrane transporter activity(GO:0015238);molecular_function:antiporter activity(GO:0015297);cellular_component:integral component of membrane(GO:0016021)
AT2G04100	2437	1.12	0.28	0.44	0.48	0.32	DTX6	K03327	molecular_function:transporter activity(GO:0005215);cellular_component:plasma membrane(GO:0005886);biological_process:drug transmembrane transport(GO:0006855);molecular_function:drug transmembrane transporter activity(GO:0015238);molecular_function:antiporter activity(GO:0015297);cellular_component:membrane(GO:0016020);cellular_component:integral component of membrane(GO:0016021)
AT2G04420	762	0.57	0.22	0.07	0.15	0.38		_	molecular_function:nucleic acid binding(GO:0003676);molecular_function:RNA-directed DNA polymerase activity(GO:0003964)
AT2G04495	1082	31.25	2.78	0.51	6.21	5.55		_	molecular_function:molecular_function(GO:0003674);biological_process:biological_process(GO:0008150);cellular_component:integral component of membrane(GO:0016021)
AT2G04515	872	1.37	0.31	0.06	0.64	1.19		_	molecular_function:molecular_function(GO:0003674);biological_process:biological_process(GO:0008150);cellular_component:chloroplast(GO:0009507);cellular_component:integral component of membrane(GO:0016021)
AT2G04725	3130	0.21	0.07	0.07	0.07	0		_	_
AT2G05070	1239	47.45	167.56	186.66	113.71	212.77	LHCB2.2	K08913	cellular_component:vacuolar membrane(GO:0005774);cellular_component:Golgi apparatus(GO:0005794);biological_process:response to desiccation(GO:0009269);biological_process:response to cold(GO:0009409);biological_process:response to light stimulus(GO:0009416);cellular_component:chloroplast(GO:0009507);cellular_component:PSII associated light-harvesting complex II(GO:0009517);cellular_component:photo…
AT2G05100	1491	9.56	55.17	50.53	30.07	63.12	LHCB2.1	_	cellular_component:Golgi apparatus(GO:0005794);biological_process:response to desiccation(GO:0009269);biological_process:response to cold(GO:0009409);biological_process:response to light stimulus(GO:0009416);cellular_component:chloroplast(GO:0009507);cellular_component:PSII associated light-harvesting complex II(GO:0009517);cellular_component:photosystem I(GO:0009522);cellular_component:photosyst…
AT2G05155	616	0.97	0.09	0.36	0.09	0.09		_	_
AT2G05370	1428	0.12	0.06	0.03	0.32	0.33		_	molecular_function:RNA-directed RNA polymerase activity(GO:0003968);cellular_component:cellular_component(GO:0005575);biological_process:biological_process(GO:0008150)
AT2G05518	701	14.1	6.63	3.37	17.39	7.46		_	molecular_function:molecular_function(GO:0003674);cellular_component:cellular_component(GO:0005575);biological_process:biological_process(GO:0008150)
AT2G05665	605	0.54	0.14	0.14	0	0.14		_	_
AT2G05810	3200	0.52	0.25	0.27	0.27	0.37		_	_
AT2G05812	3115	0.35	0.15	0.03	0.12	0.12		_	_
AT2G05815	81	1.34	2.7	0.69	0.69	0		_	_
AT2G05895	419	0.52	1.96	1.86	1.59	1.65		_	_
AT2G05940	2399	56.08	11.9	6.02	7.6	12.66	RIPK	_	molecular_function:protein serine/threonine kinase activity(GO:0004674);molecular_function:transmembrane receptor protein serine/threonine kinase activity(GO:0004675);molecular_function:ATP binding(GO:0005524);cellular_component:plasma membrane(GO:0005886);biological_process:protein phosphorylation(GO:0006468);biological_process:cell surface receptor signaling pathway(GO:0007166);molecular_functi…
AT2G06050	3262	59.63	23.32	26.72	18.28	24.91	OPR3	K05894	cellular_component:peroxisome(GO:0005777);biological_process:response to fungus(GO:0009620);biological_process:jasmonic acid biosynthetic process(GO:0009695);molecular_function:FMN binding(GO:0010181);biological_process:response to ozone(GO:0010193);molecular_function:12-oxophytodienoate reductase activity(GO:0016629);biological_process:oxylipin biosynthetic process(GO:0031408);biological_process…
AT2G06185	250	3.03	12.02	0.89	6.89	8.32		_	_
AT2G07629	630	0.97	0.33	0.44	0.94	0.63		_	_
AT2G07638	1051	4.05	1.75	1.26	7.78	3.39		_	_
AT2G07665	483	1.71	0.29	0.29	1.32	0.76		_	_
AT2G07722	420	0.39	0.13	0.13	0.53	0		_	molecular_function:molecular_function(GO:0003674);cellular_component:mitochondrion(GO:0005739);biological_process:biological_process(GO:0008150)
AT2G07739	888	2.5	1.17	0.06	3.25	1.17		_	molecular_function:molecular_function(GO:0003674);cellular_component:mitochondrion(GO:0005739);biological_process:biological_process(GO:0008150)
AT2G07773	1770	0.21	0.03	0.06	0.03	0.16		_	molecular_function:molecular_function(GO:0003674);cellular_component:mitochondrion(GO:0005739);cellular_component:integral component of membrane(GO:0016021)
AT2G08610	246	2.59	5.81	0.3	4.43	2.77		_	_
AT2G09225	609	5.25	0.81	0.09	0.18	1.42		_	_
AT2G09455	381	0.71	0.14	0.15	0.44	0.15		_	_
AT2G09745	383	0.28	0.14	0.14	0.73	0.15		_	_
AT2G13430	1371	1.1	0.4	4.3	3.17	0.96		_	molecular_function:molecular_function(GO:0003674);cellular_component:mitochondrion(GO:0005739);biological_process:biological_process(GO:0008150)
AT2G13790	5242	66.25	27.31	22.77	22.69	25.51	SERK4	K13417	molecular_function:protein kinase activity(GO:0004672);molecular_function:transmembrane receptor protein serine/threonine kinase activity(GO:0004675);molecular_function:transmembrane receptor protein tyrosine kinase activity(GO:0004714);molecular_function:ATP binding(GO:0005524);cellular_component:plasma membrane(GO:0005886);biological_process:protein phosphorylation(GO:0006468);biological_proces…
AT2G13800	4251	7.21	2.67	2.6	2.3	2.32	SERK5	_	molecular_function:protein kinase activity(GO:0004672);molecular_function:transmembrane receptor protein serine/threonine kinase activity(GO:0004675);molecular_function:ATP binding(GO:0005524);cellular_component:plasma membrane(GO:0005886);biological_process:protein phosphorylation(GO:0006468);biological_process:cell surface receptor signaling pathway(GO:0007166);cellular_component:integral compo…
AT2G13810	3850	0.59	0.21	0.04	0.07	0.48	ALD1	K10206	molecular_function:transaminase activity(GO:0008483);biological_process:lysine biosynthetic process via diaminopimelate(GO:0009089);cellular_component:chloroplast(GO:0009507);biological_process:systemic acquired resistance, salicylic acid mediated signaling pathway(GO:0009862);biological_process:leaf senescence(GO:0010150);molecular_function:L,L-diaminopimelate aminotransferase activity(GO:001028…
AT2G13960	1821	0.4	0.9	2.06	1.58	1.05		_	molecular_function:DNA binding(GO:0003677);molecular_function:sequence-specific DNA binding transcription factor activity(GO:0003700);cellular_component:nucleus(GO:0005634);biological_process:regulation of transcription, DNA-templated(GO:0006355)
AT2G14560	2316	119.49	241.49	265.79	288.97	265.29	LURP1	_	molecular_function:molecular_function(GO:0003674);biological_process:response to salicylic acid(GO:0009751);biological_process:defense response to fungus(GO:0050832)
AT2G14610	902	1044.6	170.64	180.38	198.1	130.77	PR1	K13449	molecular_function:molecular_function(GO:0003674);cellular_component:extracellular region(GO:0005576);cellular_component:cell wall(GO:0005618);biological_process:defense response(GO:0006952);biological_process:response to water deprivation(GO:0009414);biological_process:systemic acquired resistance(GO:0009627);biological_process:response to vitamin B1(GO:0010266);cellular_component:apoplast(GO:00…
AT2G14620	1508	0.55	0.24	0.03	0.06	0.25	XTH10	_	molecular_function:hydrolase activity, hydrolyzing O-glycosyl compounds(GO:0004553);cellular_component:extracellular region(GO:0005576);cellular_component:cell wall(GO:0005618);biological_process:xyloglucan metabolic process(GO:0010411);molecular_function:xyloglucan:xyloglucosyl transferase activity(GO:0016762);molecular_function:hydrolase activity, acting on glycosyl bonds(GO:0016798);biological…
AT2G15128	213	35.61	11.55	3.13	22.43	11.93		_	molecular_function:molecular_function(GO:0003674);cellular_component:cellular_component(GO:0005575);biological_process:biological_process(GO:0008150)
AT2G15390	2041	47.54	18.37	8.5	12.75	18.07	FUT4	_	cellular_component:Golgi apparatus(GO:0005794);biological_process:protein glycosylation(GO:0006486);molecular_function:galactoside 2-alpha-L-fucosyltransferase activity(GO:0008107);molecular_function:fucosyltransferase activity(GO:0008417);biological_process:response to salt stress(GO:0009651);biological_process:plant-type cell wall biogenesis(GO:0009832);biological_process:xyloglucan biosyntheti…
AT2G15480	5072	9.45	3.82	1.63	1.55	2.24	UGT73B5	_	biological_process:defense response(GO:0006952);biological_process:metabolic process(GO:0008152);molecular_function:UDP-glycosyltransferase activity(GO:0008194);molecular_function:transferase activity, transferring glycosyl groups(GO:0016757);molecular_function:transferase activity, transferring hexosyl groups(GO:0016758);molecular_function:UDP-glucosyltransferase activity(GO:0035251);cellular_co…
AT2G15490	1866	4.53	1.22	0.14	0.03	0.45	UGT73B4	_	cellular_component:cytosol(GO:0005829);biological_process:metabolic process(GO:0008152);molecular_function:UDP-glycosyltransferase activity(GO:0008194);biological_process:response to toxic substance(GO:0009636);molecular_function:transferase activity, transferring glycosyl groups(GO:0016757);molecular_function:transferase activity, transferring hexosyl groups(GO:0016758);molecular_function:UDP-gl…
AT2G15760	1395	4.43	1.33	1.55	1.91	1.12		_	molecular_function:calmodulin binding(GO:0005516);cellular_component:nucleus(GO:0005634);cellular_component:plasma membrane(GO:0005886);biological_process:biological_process(GO:0008150)
AT2G15970	1342	91.16	293.52	257.3	266.03	335.55	COR413PM1	_	molecular_function:molecular_function(GO:0003674);cellular_component:mitochondrion(GO:0005739);cellular_component:vacuole(GO:0005773);cellular_component:plasma membrane(GO:0005886);biological_process:cold acclimation(GO:0009631);biological_process:response to abscisic acid(GO:0009737);cellular_component:integral component of membrane(GO:0016021);biological_process:cellular response to water depri…
AT2G15980	1497	3.08	1.5	1.08	2.6	1		_	molecular_function:molecular_function(GO:0003674);cellular_component:mitochondrion(GO:0005739);biological_process:biological_process(GO:0008150)
AT2G16060	1247	5.7	2.71	2.36	4.49	2.39	AHB1	_	biological_process:response to hypoxia(GO:0001666);molecular_function:oxygen transporter activity(GO:0005344);cellular_component:cell wall(GO:0005618);cellular_component:cytoplasm(GO:0005737);cellular_component:cytosol(GO:0005829);cellular_component:plasma membrane(GO:0005886);cellular_component:plasmodesma(GO:0009506);molecular_function:oxygen binding(GO:0019825);molecular_function:heme binding(…
AT2G16500	2917	93.9	32.83	33.7	27.93	27.19	SPE1	K01583	biological_process:arginine catabolic process(GO:0006527);biological_process:polyamine biosynthetic process(GO:0006596);biological_process:response to oxidative stress(GO:0006979);biological_process:spermidine biosynthetic process(GO:0008295);molecular_function:arginine decarboxylase activity(GO:0008792);biological_process:response to cold(GO:0009409);biological_process:putrescine biosynthetic pr…
AT2G16750	3743	1.69	3.41	0.24	1.87	3.25		_	molecular_function:ATP binding(GO:0005524);cellular_component:plasma membrane(GO:0005886);molecular_function:kinase activity(GO:0016301);molecular_function:hydrolase activity(GO:0016787)
AT2G17040	1483	219.71	49.01	4.81	23.38	54.82	anac036	_	molecular_function:sequence-specific DNA binding transcription factor activity(GO:0003700);cellular_component:nucleus(GO:0005634);biological_process:multicellular organismal development(GO:0007275);biological_process:leaf morphogenesis(GO:0009965);biological_process:response to chitin(GO:0010200);biological_process:negative regulation of cell size(GO:0045792);biological_process:inflorescence morp…
AT2G17230	1757	49.5	17.76	109.51	121.2	28.57	EXL5	_	cellular_component:extracellular region(GO:0005576);cellular_component:extracellular space(GO:0005615);biological_process:lipid metabolic process(GO:0006629);molecular_function:lipase activity(GO:0016298);cellular_component:apoplast(GO:0048046)
AT2G17290	3333	31.18	11.81	3.49	10.26	8.49	CPK6	K13412	molecular_function:protein serine/threonine kinase activity(GO:0004674);molecular_function:calmodulin-dependent protein kinase activity(GO:0004683);molecular_function:calcium ion binding(GO:0005509);molecular_function:protein binding(GO:0005515);molecular_function:calmodulin binding(GO:0005516);molecular_function:ATP binding(GO:0005524);cellular_component:nucleus(GO:0005634);cellular_component:cy…
AT2G17300	1128	2.26	9.93	4.82	6.65	14.44		_	molecular_function:molecular_function(GO:0003674);cellular_component:mitochondrion(GO:0005739);biological_process:biological_process(GO:0008150)
AT2G17480	3901	13.17	3.74	3.23	3.86	3.95	MLO8	K08472	molecular_function:calmodulin binding(GO:0005516);cellular_component:plasma membrane(GO:0005886);biological_process:defense response(GO:0006952);biological_process:cell death(GO:0008219);biological_process:response to biotic stimulus(GO:0009607);cellular_component:integral component of membrane(GO:0016021)
AT2G17500	2551	9.51	3.39	4.59	5.4	3.57	PILS5	_	cellular_component:endoplasmic reticulum membrane(GO:0005789);cellular_component:chloroplast(GO:0009507);molecular_function:auxin:proton symporter activity(GO:0009672);biological_process:response to auxin(GO:0009733);biological_process:auxin-activated signaling pathway(GO:0009734);biological_process:auxin polar transport(GO:0009926);biological_process:auxin homeostasis(GO:0010252);biological_proc…
AT2G17660	568	4.1	0.1	0.2	0	0		_	molecular_function:molecular_function(GO:0003674);biological_process:response to nitrate(GO:0010167)
AT2G17710	1151	11.54	5.16	2.19	4.21	4.95		_	molecular_function:molecular_function(GO:0003674);cellular_component:mitochondrion(GO:0005739);biological_process:biological_process(GO:0008150)
AT2G17740	1059	4.09	1.55	0.1	0.58	0.55		_	molecular_function:protein binding(GO:0005515);cellular_component:nucleus(GO:0005634);biological_process:megagametogenesis(GO:0009561);biological_process:microgametogenesis(GO:0055046)
AT2G17840	2325	111.26	50.51	43.27	46.68	58.33	ERD7	K19366	molecular_function:molecular_function(GO:0003674);cellular_component:cytoplasm(GO:0005737);cellular_component:plasma membrane(GO:0005886);biological_process:circadian rhythm(GO:0007623);biological_process:response to cold(GO:0009409);biological_process:response to water deprivation(GO:0009414);cellular_component:chloroplast(GO:0009507);biological_process:response to high light intensity(GO:000964…
AT2G18090	3646	15.52	6.02	3.59	4.59	4.4		_	molecular_function:DNA binding(GO:0003677);cellular_component:nucleus(GO:0005634);biological_process:regulation of transcription, DNA-templated(GO:0006355);molecular_function:zinc ion binding(GO:0008270)
AT2G18193	1933	5.28	0.77	0.27	0.57	0.5		_	molecular_function:ATP binding(GO:0005524);cellular_component:endoplasmic reticulum(GO:0005783);cellular_component:integral component of membrane(GO:0016021);molecular_function:ATPase activity(GO:0016887)
AT2G18210	961	2.76	1.19	0.75	0.52	1.26		_	molecular_function:molecular_function(GO:0003674);cellular_component:mitochondrion(GO:0005739);biological_process:biological_process(GO:0008150)
AT2G18680	1166	34.53	5.95	0.24	3.38	5.65		_	molecular_function:molecular_function(GO:0003674);cellular_component:endoplasmic reticulum(GO:0005783);biological_process:biological_process(GO:0008150)
AT2G18690	1974	71.98	3.19	4.27	6.31	4.41		_	molecular_function:molecular_function(GO:0003674);biological_process:biological_process(GO:0008150);cellular_component:chloroplast(GO:0009507);cellular_component:membrane(GO:0016020);cellular_component:integral component of membrane(GO:0016021)
AT2G18938	789	0.27	0.07	0.07	0.49	0.29		_	molecular_function:molecular_function(GO:0003674);cellular_component:mitochondrion(GO:0005739);biological_process:biological_process(GO:0008150);cellular_component:integral component of membrane(GO:0016021)
AT2G19130	2846	31.8	14.92	9.91	10.54	11.67		_	molecular_function:protein kinase activity(GO:0004672);molecular_function:ATP binding(GO:0005524);cellular_component:plasma membrane(GO:0005886);cellular_component:integral component of membrane(GO:0016021);molecular_function:carbohydrate binding(GO:0030246);biological_process:recognition of pollen(GO:0048544)
AT2G19190	3896	1.71	0.49	0.16	0.19	0.19	SIRK	K16224	molecular_function:protein serine/threonine kinase activity(GO:0004674);molecular_function:ATP binding(GO:0005524);cellular_component:plasma membrane(GO:0005886);biological_process:protein phosphorylation(GO:0006468);cellular_component:integral component of membrane(GO:0016021);molecular_function:kinase activity(GO:0016301);biological_process:defense response to bacterium(GO:0042742)
AT2G19620	2973	7.07	2.03	2.21	2.92	2.27	NDL3	_	molecular_function:molecular_function(GO:0003674);cellular_component:cytoplasm(GO:0005737);cellular_component:integral component of membrane(GO:0016021);biological_process:cell differentiation(GO:0030154)
AT2G19710	3952	10.22	4.84	1.91	3.26	4.66		K19476	_
AT2G19800	2915	0.84	0.4	0.17	0.45	0.32	MIOX2	K00469	molecular_function:iron ion binding(GO:0005506);cellular_component:cytoplasm(GO:0005737);biological_process:syncytium formation(GO:0006949);biological_process:inositol catabolic process(GO:0019310);biological_process:L-ascorbic acid biosynthetic process(GO:0019853);molecular_function:inositol oxygenase activity(GO:0050113);biological_process:oxidation-reduction process(GO:0055114)
AT2G19810	1727	8.5	27.91	51.61	50.43	36.32		_	molecular_function:nucleic acid binding(GO:0003676);molecular_function:DNA binding(GO:0003677);molecular_function:sequence-specific DNA binding transcription factor activity(GO:0003700);cellular_component:nucleus(GO:0005634);cellular_component:plasma membrane(GO:0005886);biological_process:regulation of transcription, DNA-templated(GO:0006355);biological_process:response to oxidative stress(GO:00…
AT2G19990	832	1.3	0.39	0.13	0	0.14	PR-1-LIKE	_	molecular_function:molecular_function(GO:0003674);cellular_component:extracellular region(GO:0005576);biological_process:defense response to bacterium(GO:0042742)
AT2G20142	1270	50.88	6.99	0.65	13.83	10.13		_	cellular_component:cytoplasm(GO:0005737)
AT2G20250	3313	0.45	0.92	0.18	0.31	0.57		_	molecular_function:molecular_function(GO:0003674);cellular_component:mitochondrion(GO:0005739);biological_process:biological_process(GO:0008150)
AT2G20562	888	6.59	0.68	0.52	1.13	0.9		_	cellular_component:integral component of membrane(GO:0016021)
AT2G20670	1888	15.89	100.91	197.07	206.61	114.66		_	cellular_component:nucleus(GO:0005634);cellular_component:chloroplast(GO:0009507)
AT2G20880	1344	0.93	0.33	0.17	0.08	0.09	ERF053	_	molecular_function:DNA binding(GO:0003677);molecular_function:sequence-specific DNA binding transcription factor activity(GO:0003700);cellular_component:nucleus(GO:0005634);cellular_component:cytoplasm(GO:0005737);biological_process:transcription, DNA-templated(GO:0006351);biological_process:regulation of transcription, DNA-templated(GO:0006355);biological_process:response to salt stress(GO:00096…
AT2G20960	3185	26.9	12.32	9.4	8.14	10.15	pEARLI4	_	molecular_function:chromatin binding(GO:0003682);cellular_component:nucleus(GO:0005634);biological_process:mitotic sister chromatid cohesion(GO:0007064);biological_process:regulation of gene expression(GO:0010468)
AT2G21120	3097	63.39	24.17	16.77	32.6	23.11		_	cellular_component:plasma membrane(GO:0005886);biological_process:biological_process(GO:0008150);molecular_function:magnesium ion transmembrane transporter activity(GO:0015095);cellular_component:integral component of membrane(GO:0016021)
AT2G21180	972	2.56	5.34	11.48	10.34	6.42		_	molecular_function:molecular_function(GO:0003674);biological_process:biological_process(GO:0008150);cellular_component:integral component of membrane(GO:0016021)
AT2G21490	1136	0.57	0.06	0.06	0	0	LEA	_	molecular_function:molecular_function(GO:0003674);cellular_component:nucleus(GO:0005634);cellular_component:cytosol(GO:0005829);biological_process:response to water deprivation(GO:0009414);biological_process:response to water(GO:0009415);biological_process:cold acclimation(GO:0009631);biological_process:response to abscisic acid(GO:0009737)
AT2G21500	2800	32.36	10.89	5.48	7.26	8.54		_	cellular_component:nucleus(GO:0005634);cellular_component:plasma membrane(GO:0005886);molecular_function:zinc ion binding(GO:0008270)
AT2G21510	2480	1.56	0.19	0.05	0.02	0.08		_	cellular_component:cytoplasm(GO:0005737);biological_process:protein folding(GO:0006457)
AT2G21640	1366	22.41	6.62	10.88	8.16	5.27		_	molecular_function:molecular_function(GO:0003674);cellular_component:nucleus(GO:0005634);cellular_component:mitochondrion(GO:0005739);biological_process:response to oxidative stress(GO:0006979)
AT2G21820	556	0.1	1.87	5.09	3.4	1.35		_	molecular_function:molecular_function(GO:0003674);cellular_component:cytoplasm(GO:0005737);biological_process:biological_process(GO:0008150)
AT2G21890	1589	0.19	0.42	0.57	0.67	0.75	CAD3	K00083	cellular_component:cytoplasm(GO:0005737);molecular_function:zinc ion binding(GO:0008270);biological_process:lignin biosynthetic process(GO:0009809);molecular_function:cinnamyl-alcohol dehydrogenase activity(GO:0045551);molecular_function:sinapyl alcohol dehydrogenase activity(GO:0052747);biological_process:oxidation-reduction process(GO:0055114)
AT2G22000	1091	1.4	2.83	0.14	2.33	2.14	PEP6	_	molecular_function:molecular_function(GO:0003674);cellular_component:nucleus(GO:0005634);biological_process:defense response(GO:0006952)
AT2G22190	3043	2.81	5.85	0.19	1.85	4.7	TPPE	K01087	molecular_function:trehalose-phosphatase activity(GO:0004805);cellular_component:cytoplasm(GO:0005737);biological_process:trehalose biosynthetic process(GO:0005992);cellular_component:chloroplast(GO:0009507)
AT2G22470	837	12.49	0.85	1.13	1.86	1.04	AGP2	_	cellular_component:cytoplasm(GO:0005737);cellular_component:plasma membrane(GO:0005886);cellular_component:anchored component of membrane(GO:0031225)
AT2G22500	2077	239.36	15.5	21.34	20.3	26.06	PUMP5	K15104	molecular_function:dicarboxylic acid transmembrane transporter activity(GO:0005310);cellular_component:mitochondrion(GO:0005739);cellular_component:mitochondrial inner membrane(GO:0005743);biological_process:transport(GO:0006810);biological_process:mitochondrial transport(GO:0006839);biological_process:sulfate transport(GO:0008272);molecular_function:sulfate transmembrane transporter activity(GO:…
AT2G22860	802	9.78	2.93	3.4	2.63	2.74	PSK2	_	cellular_component:extracellular region(GO:0005576);biological_process:multicellular organismal development(GO:0007275);molecular_function:growth factor activity(GO:0008083);biological_process:cell proliferation(GO:0008283);biological_process:cell differentiation(GO:0030154);cellular_component:extracellular matrix(GO:0031012)
AT2G22990	4249	38.82	18.74	7.17	35.51	18.71	SNG1	K09757	molecular_function:serine-type carboxypeptidase activity(GO:0004185);cellular_component:extracellular region(GO:0005576);cellular_component:vacuole(GO:0005773);biological_process:proteolysis(GO:0006508);biological_process:phenylpropanoid metabolic process(GO:0009698);molecular_function:sinapoylglucose-malate O-sinapoyltransferase activity(GO:0016754);molecular_function:sinapoylglucose-sinapoylglu…
AT2G23100	2705	7.45	0.99	2.18	2.67	0.98		_	_
AT2G23130	1252	17.31	2.86	56.83	54.09	5.81	AGP17	_	molecular_function:molecular_function(GO:0003674);cellular_component:plasma membrane(GO:0005886);cellular_component:anchored component of membrane(GO:0031225)
AT2G23170	2708	1.94	0.05	0.79	0.16	0.16	GH3.3	K14487	cellular_component:cytoplasm(GO:0005737);biological_process:response to auxin(GO:0009733);biological_process:auxin homeostasis(GO:0010252);molecular_function:indole-3-acetic acid amido synthetase activity(GO:0010279)
AT2G23270	631	2.23	0.09	0.44	0.18	0.27		_	molecular_function:molecular_function(GO:0003674);cellular_component:extracellular region(GO:0005576);biological_process:cellular response to hypoxia(GO:0071456)
AT2G23320	1487	89.85	25.17	33.86	32.17	28.99	WRKY15	_	molecular_function:sequence-specific DNA binding transcription factor activity(GO:0003700);molecular_function:calmodulin binding(GO:0005516);cellular_component:nucleus(GO:0005634);biological_process:transcription, DNA-templated(GO:0006351);biological_process:regulation of transcription, DNA-templated(GO:0006355);biological_process:response to chitin(GO:0010200);molecular_function:sequence-specifi…
AT2G23680	1621	55.67	20.11	9.92	31.46	21.08		_	molecular_function:molecular_function(GO:0003674);cellular_component:mitochondrion(GO:0005739);cellular_component:plasma membrane(GO:0005886);cellular_component:membrane(GO:0016020);cellular_component:integral component of membrane(GO:0016021)
AT2G23810	1991	239.38	57.39	38.73	90.03	61.36	TET8	_	molecular_function:molecular_function(GO:0003674);cellular_component:extracellular region(GO:0005576);cellular_component:Golgi apparatus(GO:0005794);cellular_component:plasma membrane(GO:0005886);biological_process:aging(GO:0007568);cellular_component:plasmodesma(GO:0009506);cellular_component:membrane(GO:0016020);cellular_component:integral component of membrane(GO:0016021);biological_process:de…
AT2G24195	963	1.31	0.05	0.22	0.06	0.06		_	_
AT2G24230	2996	1.48	3.65	0.61	1.17	2.14		_	molecular_function:protein serine/threonine kinase activity(GO:0004674);molecular_function:ATP binding(GO:0005524);cellular_component:plasma membrane(GO:0005886);biological_process:protein phosphorylation(GO:0006468);biological_process:transmembrane receptor protein tyrosine kinase signaling pathway(GO:0007169);cellular_component:integral component of membrane(GO:0016021)
AT2G24535	1077	0.17	0.06	0.06	0.23	0		_	_
AT2G24600	2560	78.04	4.68	4.95	7.18	4.22		_	biological_process:biological_process(GO:0008150)
AT2G24610	3693	0.34	0.02	0.05	0.26	0.13	ATCNGC14	K05391	molecular_function:ion channel activity(GO:0005216);molecular_function:voltage-gated potassium channel activity(GO:0005249);molecular_function:calmodulin binding(GO:0005516);cellular_component:plasma membrane(GO:0005886);cellular_component:integral component of plasma membrane(GO:0005887);molecular_function:cyclic nucleotide binding(GO:0030551);molecular_function:cAMP binding(GO:0030552);molecula…
AT2G24645	2283	1.66	4.04	0.2	2.96	3.32		_	molecular_function:DNA binding(GO:0003677);cellular_component:nucleus(GO:0005634);biological_process:transcription, DNA-templated(GO:0006351);biological_process:regulation of transcription, DNA-templated(GO:0006355)
AT2G25150	2485	0.45	0.2	0.08	0.13	0.18	SCT	K20240	cellular_component:cytoplasm(GO:0005737);biological_process:polyamine biosynthetic process(GO:0006596);biological_process:spermidine metabolic process(GO:0008216);molecular_function:transferase activity(GO:0016740);molecular_function:spermidine:coumaroyl CoA N-acyltransferase activity(GO:0080073)
AT2G25250	1334	71.29	20.45	23.69	15.95	24.86		_	molecular_function:molecular_function(GO:0003674);cellular_component:nucleus(GO:0005634);biological_process:biological_process(GO:0008150)
AT2G25297	660	12.49	0.05	0.46	0.26	0.32		_	_
AT2G25440	2668	4.86	0.57	0.28	0.3	0.43	AtRLP20	_	cellular_component:plasma membrane(GO:0005886);biological_process:signal transduction(GO:0007165);cellular_component:integral component of membrane(GO:0016021);molecular_function:kinase activity(GO:0016301)
AT2G25460	3083	7.87	0.26	0.15	0.44	0.21		_	molecular_function:molecular_function(GO:0003674);cellular_component:nucleus(GO:0005634);biological_process:biological_process(GO:0008150)
AT2G25470	3723	0.21	0.06	0.01	0.05	0.07	AtRLP21	_	biological_process:signal transduction(GO:0007165);cellular_component:chloroplast(GO:0009507)
AT2G25690	2384	1.64	0.31	0.6	1.26	0.46		_	molecular_function:molecular_function(GO:0003674);cellular_component:nucleus(GO:0005634);biological_process:biological_process(GO:0008150)
AT2G25735	1262	65.43	5.98	13.33	15.49	8.42		_	molecular_function:molecular_function(GO:0003674);cellular_component:mitochondrion(GO:0005739);cellular_component:plasma membrane(GO:0005886);biological_process:biological_process(GO:0008150)
AT2G25790	3787	4.04	1.96	1.53	2.77	1.71		_	molecular_function:protein kinase activity(GO:0004672);molecular_function:protein serine/threonine kinase activity(GO:0004674);molecular_function:ATP binding(GO:0005524);cellular_component:endoplasmic reticulum(GO:0005783);cellular_component:plasma membrane(GO:0005886);biological_process:protein phosphorylation(GO:0006468);biological_process:transmembrane receptor protein tyrosine kinase signalin…
AT2G25820	1050	0.62	0.16	0.21	0.21	0.22	ERF042	_	molecular_function:DNA binding(GO:0003677);molecular_function:sequence-specific DNA binding transcription factor activity(GO:0003700);cellular_component:nucleus(GO:0005634);biological_process:transcription, DNA-templated(GO:0006351);biological_process:regulation of transcription, DNA-templated(GO:0006355);biological_process:ethylene-activated signaling pathway(GO:0009873)
AT2G25900	1926	7.36	39.85	31.09	27.32	46.17	ATCTH	_	molecular_function:DNA binding(GO:0003677);molecular_function:sequence-specific DNA binding transcription factor activity(GO:0003700);molecular_function:RNA binding(GO:0003723);molecular_function:single-stranded RNA binding(GO:0003727);cellular_component:nucleus(GO:0005634);cellular_component:cytoplasm(GO:0005737);biological_process:regulation of transcription, DNA-templated(GO:0006355);molecular…
AT2G26010	722	350.46	907.5	27.59	7.08	274.94	PDF1.3	_	molecular_function:molecular_function(GO:0003674);cellular_component:extracellular region(GO:0005576);cellular_component:cell wall(GO:0005618);biological_process:defense response(GO:0006952);biological_process:killing of cells of other organism(GO:0031640);biological_process:defense response to fungus(GO:0050832)
AT2G26190	3174	67.76	31.95	16.67	22.22	32.03	IQM4	_	molecular_function:calmodulin binding(GO:0005516);cellular_component:nucleus(GO:0005634);cellular_component:cytoplasm(GO:0005737)
AT2G26390	1774	1.16	0.43	0.22	0.18	0.26		K13963	molecular_function:serine-type endopeptidase inhibitor activity(GO:0004867);cellular_component:extracellular region(GO:0005576);cellular_component:extracellular space(GO:0005615)
AT2G26530	1610	28.57	10.19	3.8	5.96	12.7	AR781	_	molecular_function:molecular_function(GO:0003674);cellular_component:plasma membrane(GO:0005886);biological_process:biological_process(GO:0008150);cellular_component:chloroplast(GO:0009507)
AT2G26560	2217	439.71	85.71	55.19	55.41	54.43	PLP2	_	molecular_function:phospholipase activity(GO:0004620);cellular_component:cytoplasm(GO:0005737);biological_process:lipid metabolic process(GO:0006629);biological_process:cell death(GO:0008219);cellular_component:chloroplast(GO:0009507);biological_process:plant-type hypersensitive response(GO:0009626);cellular_component:membrane(GO:0016020);biological_process:lipid catabolic process(GO:0016042);mol…
AT2G26650	4889	15.25	5.58	1.98	2.33	3.16	AKT1	_	molecular_function:inward rectifier potassium channel activity(GO:0005242);molecular_function:protein binding(GO:0005515);cellular_component:plasma membrane(GO:0005886);cellular_component:integral component of plasma membrane(GO:0005887);biological_process:potassium ion transport(GO:0006813);biological_process:response to water deprivation(GO:0009414);biological_process:response to salt stress(GO…
AT2G26692	777	0.16	0.08	0.57	0.16	0.08		_	molecular_function:molecular_function(GO:0003674);cellular_component:cellular_component(GO:0005575);biological_process:biological_process(GO:0008150)
AT2G27080	3572	26.95	0.18	0.55	0.87	0.76	NHL13	_	molecular_function:molecular_function(GO:0003674);cellular_component:plasma membrane(GO:0005886);biological_process:defense response(GO:0006952);cellular_component:plasmodesma(GO:0009506);cellular_component:integral component of membrane(GO:0016021)
AT2G27140	1018	0.53	0.18	0.18	0.48	0.25		_	molecular_function:molecular_function(GO:0003674);cellular_component:nucleus(GO:0005634);biological_process:response to heat(GO:0009408);cellular_component:membrane(GO:0016020);cellular_component:integral component of membrane(GO:0016021)
AT2G27260	1016	27.15	11.67	7.82	12.52	11.31		_	molecular_function:molecular_function(GO:0003674);cellular_component:nucleus(GO:0005634);biological_process:biological_process(GO:0008150);cellular_component:plasmodesma(GO:0009506);cellular_component:integral component of membrane(GO:0016021)
AT2G27310	1571	42.8	16.87	10	5.83	11.95		_	molecular_function:molecular_function(GO:0003674);biological_process:biological_process(GO:0008150)
AT2G27500	2003	38.08	10.17	8.23	13.01	9.28		_	molecular_function:hydrolase activity, hydrolyzing O-glycosyl compounds(GO:0004553);cellular_component:extracellular region(GO:0005576);cellular_component:cell wall(GO:0005618);cellular_component:nucleus(GO:0005634);cellular_component:cytoplasm(GO:0005737);biological_process:carbohydrate metabolic process(GO:0005975);biological_process:defense response(GO:0006952);molecular_function:glucan endo-1…
AT2G27660	2512	9.71	1.17	0.95	1.15	1.95		_	_
AT2G27690	2002	15.78	0.57	1.16	0.55	0.58	CYP94C1	K20624	molecular_function:iron ion binding(GO:0005506);cellular_component:extracellular region(GO:0005576);biological_process:response to wounding(GO:0009611);cellular_component:integral component of membrane(GO:0016021);molecular_function:alkane 1-monooxygenase activity(GO:0018685);molecular_function:oxygen binding(GO:0019825);molecular_function:heme binding(GO:0020037);cellular_component:intracellular…
AT2G28040	1948	0.27	0.04	0.12	0	0.06		_	cellular_component:extracellular region(GO:0005576);biological_process:proteolysis(GO:0006508)
AT2G28130	3260	6.94	2.97	1.67	6.73	1.99		_	molecular_function:molecular_function(GO:0003674);cellular_component:nucleus(GO:0005634);biological_process:biological_process(GO:0008150)
AT2G28210	3431	2.22	0.59	0.01	0.4	0.31	ATACA2	_	molecular_function:carbonate dehydratase activity(GO:0004089);cellular_component:cytoplasm(GO:0005737);biological_process:one-carbon metabolic process(GO:0006730);molecular_function:zinc ion binding(GO:0008270);biological_process:response to carbon dioxide(GO:0010037);cellular_component:membrane(GO:0016020)
AT2G28250	4269	0.41	0.82	0.08	0.37	0.54	NCRK	_	molecular_function:transmembrane receptor protein serine/threonine kinase activity(GO:0004675);molecular_function:ATP binding(GO:0005524);cellular_component:endosome(GO:0005768);cellular_component:plasma membrane(GO:0005886);biological_process:protein phosphorylation(GO:0006468);biological_process:cell surface receptor signaling pathway(GO:0007166);cellular_component:endosome membrane(GO:0010008)…
AT2G28426	132	2.46	0.41	0.84	0.84	0.88		_	cellular_component:mitochondrion(GO:0005739)
AT2G28500	2020	6.09	0.41	0.5	0.46	0.76	LBD11	_	cellular_component:nucleus(GO:0005634);biological_process:biological_process(GO:0008150)
AT2G28570	1013	4.81	0.68	1.2	1.02	1.13		_	molecular_function:molecular_function(GO:0003674);biological_process:biological_process(GO:0008150)
AT2G28630	2950	11.36	5.21	5.42	9.65	4.3	KCS12	K15397	cellular_component:extracellular region(GO:0005576);cellular_component:endoplasmic reticulum(GO:0005783);biological_process:fatty acid biosynthetic process(GO:0006633);cellular_component:membrane(GO:0016020);molecular_function:transferase activity, transferring acyl groups(GO:0016746)
AT2G28830	2201	5.09	2.5	1.65	1.71	1.78	PUB12	_	molecular_function:ubiquitin-protein transferase activity(GO:0004842);cellular_component:nucleus(GO:0005634);cellular_component:cytoplasm(GO:0005737);biological_process:response to chitin(GO:0010200);biological_process:protein ubiquitination(GO:0016567);biological_process:defense response to bacterium(GO:0042742)
AT2G29100	3853	0.38	0.16	0.02	0.05	0	ATGLR2.9	K05387	molecular_function:ionotropic glutamate receptor activity(GO:0004970);molecular_function:intracellular ligand-gated ion channel activity(GO:0005217);molecular_function:protein binding(GO:0005515);cellular_component:nucleus(GO:0005634);biological_process:cellular calcium ion homeostasis(GO:0006874);biological_process:response to light stimulus(GO:0009416);cellular_component:integral component of m…
AT2G29110	3830	13.37	0.54	1.03	0.99	0.65	ATGLR2.8	K05387	molecular_function:ionotropic glutamate receptor activity(GO:0004970);molecular_function:intracellular ligand-gated ion channel activity(GO:0005217);biological_process:cellular calcium ion homeostasis(GO:0006874);biological_process:response to light stimulus(GO:0009416);cellular_component:integral component of membrane(GO:0016021)
AT2G29120	4702	27.37	10.68	8.07	9.43	9.35	GLR2.7	K05387	molecular_function:ionotropic glutamate receptor activity(GO:0004970);molecular_function:intracellular ligand-gated ion channel activity(GO:0005217);cellular_component:nucleus(GO:0005634);cellular_component:vacuole(GO:0005773);biological_process:cellular calcium ion homeostasis(GO:0006874);biological_process:response to light stimulus(GO:0009416);cellular_component:integral component of membrane(…
AT2G29300	1569	5.27	13.56	10.91	19.33	14.68		K08081	molecular_function:oxidoreductase activity(GO:0016491);biological_process:oxidation-reduction process(GO:0055114)
AT2G29350	1643	55.3	11.32	5.59	4.72	7.33	SAG13	_	biological_process:defense response to insect(GO:0002213);molecular_function:alcohol dehydrogenase (NAD) activity(GO:0004022);biological_process:aging(GO:0007568);cellular_component:chloroplast(GO:0009507);molecular_function:oxidoreductase activity(GO:0016491);biological_process:oxidation-reduction process(GO:0055114)
AT2G29440	1602	2.32	0.74	0.21	0.42	0.65	GSTU6	K00799	molecular_function:glutathione transferase activity(GO:0004364);cellular_component:cytoplasm(GO:0005737);cellular_component:cytosol(GO:0005829);biological_process:toxin catabolic process(GO:0009407);biological_process:response to toxic substance(GO:0009636)
AT2G29460	1414	100.36	34.69	3.63	12.84	21.55	GSTU4	K00799	molecular_function:glutathione transferase activity(GO:0004364);cellular_component:cytoplasm(GO:0005737);cellular_component:cytosol(GO:0005829);biological_process:toxin catabolic process(GO:0009407);biological_process:response to toxic substance(GO:0009636)
AT2G29470	1219	0.96	0.15	0.1	0.1	0	GSTU3	K00799	molecular_function:glutathione transferase activity(GO:0004364);cellular_component:cytoplasm(GO:0005737);cellular_component:cytosol(GO:0005829);biological_process:toxin catabolic process(GO:0009407);biological_process:response to toxic substance(GO:0009636)
AT2G29480	1124	0.74	0.29	0.18	0	0.18	GSTU2	K00799	molecular_function:glutathione transferase activity(GO:0004364);cellular_component:cytoplasm(GO:0005737);cellular_component:cytosol(GO:0005829);biological_process:toxin catabolic process(GO:0009407);biological_process:response to toxic substance(GO:0009636)
AT2G29720	2043	40.71	19.53	19.29	15.72	20.78	CTF2B	_	molecular_function:monooxygenase activity(GO:0004497);biological_process:secondary metabolite biosynthetic process(GO:0044550);biological_process:oxidation-reduction process(GO:0055114);molecular_function:FAD binding(GO:0071949)
AT2G29950	853	0.13	0.51	0.33	0.72	0.47	EFL1	_	molecular_function:molecular_function(GO:0003674);cellular_component:nucleus(GO:0005634);biological_process:positive regulation of circadian rhythm(GO:0042753);biological_process:rhythmic process(GO:0048511)
AT2G30020	2090	54.81	6.12	3.22	2.94	8.06		_	molecular_function:protein serine/threonine phosphatase activity(GO:0004722);cellular_component:nucleus(GO:0005634);biological_process:protein dephosphorylation(GO:0006470);cellular_component:plastid(GO:0009536);biological_process:response to wounding(GO:0009611);biological_process:response to fungus(GO:0009620);biological_process:abscisic acid-activated signaling pathway(GO:0009738);molecular_fu…
AT2G30040	1601	13.1	1.57	3.09	2.5	2.6	MAPKKK14	_	molecular_function:protein serine/threonine kinase activity(GO:0004674);molecular_function:receptor signaling protein serine/threonine kinase activity(GO:0004702);molecular_function:ATP binding(GO:0005524);cellular_component:nucleus(GO:0005634);cellular_component:cytoplasm(GO:0005737);biological_process:chloroplast organization(GO:0009658);cellular_component:integral component of membrane(GO:0016…
AT2G30250	2131	78.93	28.53	10.38	35.15	27.55	WRKY25	K13423	molecular_function:sequence-specific DNA binding transcription factor activity(GO:0003700);molecular_function:protein binding(GO:0005515);cellular_component:nucleus(GO:0005634);biological_process:transcription, DNA-templated(GO:0006351);biological_process:regulation of transcription, DNA-templated(GO:0006355);biological_process:response to osmotic stress(GO:0006970);biological_process:response to…
AT2G30500	2721	6.4	1.81	0.67	1.48	2.01	NET4B	_	molecular_function:actin binding(GO:0003779)
AT2G30540	939	6.92	3.14	3.49	8.7	3.63	GRXS9	_	cellular_component:cytoplasm(GO:0005737);molecular_function:electron carrier activity(GO:0009055);molecular_function:protein disulfide oxidoreductase activity(GO:0015035);biological_process:cell redox homeostasis(GO:0045454);molecular_function:metal ion binding(GO:0046872);molecular_function:2 iron, 2 sulfur cluster binding(GO:0051537)
AT2G30600	4871	16.26	5.56	5.52	8.44	4.34		_	cellular_component:cytoplasm(GO:0005737)
AT2G30720	2388	22.82	9.15	7.41	8.08	8.5		K17361	cellular_component:mitochondrion(GO:0005739);biological_process:biological_process(GO:0008150);molecular_function:hydrolase activity, acting on ester bonds(GO:0016788);molecular_function:isomerase activity(GO:0016853);molecular_function:acyl-CoA hydrolase activity(GO:0047617)
AT2G30750	1886	10.81	1.87	0.85	0.78	1.35	CYP71A12	K00517	molecular_function:iron ion binding(GO:0005506);biological_process:response to bacterium(GO:0009617);biological_process:induced systemic resistance(GO:0009682);cellular_component:membrane(GO:0016020);cellular_component:integral component of membrane(GO:0016021);molecular_function:oxidoreductase activity, acting on paired donors, with incorporation or reduction of molecular oxygen, NAD(P)H as one …
AT2G30770	2080	2.72	0.15	0.71	0	0.54	CYP71A13	K11868	molecular_function:iron ion binding(GO:0005506);molecular_function:protein binding(GO:0005515);biological_process:defense response(GO:0006952);biological_process:response to bacterium(GO:0009617);biological_process:induced systemic resistance(GO:0009682);biological_process:camalexin biosynthetic process(GO:0010120);cellular_component:membrane(GO:0016020);cellular_component:integral component of m…
AT2G30990	3052	15.61	7.45	0.71	6.04	4.69		_	molecular_function:molecular_function(GO:0003674);cellular_component:nucleus(GO:0005634);biological_process:biological_process(GO:0008150)
AT2G31010	6185	11.44	2.68	5.33	5.8	2.16		_	cellular_component:plasma membrane(GO:0005886);molecular_function:kinase activity(GO:0016301);biological_process:phosphorylation(GO:0016310)
AT2G31141	809	0.29	0.06	0.7	0	0.18		_	cellular_component:mitochondrion(GO:0005739)
AT2G31160	1789	0.21	0.64	0.53	0.5	1.03	LSH3	_	molecular_function:DNA binding(GO:0003677);cellular_component:nucleus(GO:0005634);biological_process:regulation of transcription, DNA-templated(GO:0006355);biological_process:mRNA transcription(GO:0009299);biological_process:response to light stimulus(GO:0009416);biological_process:organ boundary specification between lateral organs and the meristem(GO:0010199);biological_process:maintenance of s…
AT2G31730	2130	5.61	0.69	0.27	4.07	1.05		_	molecular_function:sequence-specific DNA binding transcription factor activity(GO:0003700);cellular_component:nucleus(GO:0005634);biological_process:response to ethylene(GO:0009723);biological_process:response to gibberellin(GO:0009739);molecular_function:protein dimerization activity(GO:0046983)
AT2G31865	3028	58.05	15.03	10.12	27.77	17.63	PARG2	K07759	molecular_function:poly(ADP-ribose) glycohydrolase activity(GO:0004649);cellular_component:nucleus(GO:0005634);biological_process:carbohydrate metabolic process(GO:0005975);biological_process:cellular response to DNA damage stimulus(GO:0006974);biological_process:defense response to fungus(GO:0050832)
AT2G31880	2108	415.05	141.57	156.5	192	156.09	SOBIR1	_	molecular_function:protein serine/threonine kinase activity(GO:0004674);molecular_function:protein tyrosine kinase activity(GO:0004713);molecular_function:transmembrane receptor protein tyrosine kinase activity(GO:0004714);molecular_function:ATP binding(GO:0005524);cellular_component:plasma membrane(GO:0005886);biological_process:protein phosphorylation(GO:0006468);biological_process:defense resp…
AT2G31940	764	0.28	0.14	0.07	0.44	0.15		_	cellular_component:mitochondrion(GO:0005739);biological_process:biological_process(GO:0008150);cellular_component:integral component of membrane(GO:0016021)
AT2G31990	2429	3.21	1.31	1.32	1.6	1.18		_	molecular_function:catalytic activity(GO:0003824);cellular_component:Golgi apparatus(GO:0005794);biological_process:biological_process(GO:0008150);cellular_component:membrane(GO:0016020)
AT2G32020	950	2.05	0.58	0.41	0.18	0.43		_	cellular_component:cytoplasm(GO:0005737);molecular_function:N-acetyltransferase activity(GO:0008080);biological_process:response to abscisic acid(GO:0009737)
AT2G32030	1084	15.6	1.46	2.31	1.18	2.34		_	cellular_component:cytoplasm(GO:0005737);molecular_function:N-acetyltransferase activity(GO:0008080)
AT2G32100	1304	2.16	12.99	18.48	13.72	18.47	OFP16	_	cellular_component:nucleus(GO:0005634);biological_process:transcription, DNA-templated(GO:0006351);biological_process:negative regulation of transcription, DNA-templated(GO:0045892)
AT2G32140	1743	12.63	1.51	0.71	1.53	2.22		_	biological_process:defense response(GO:0006952);cellular_component:chloroplast(GO:0009507)
AT2G32150	2061	7.31	2.76	3.33	3.44	4.46		_	molecular_function:hydrolase activity(GO:0016787)
AT2G32210	921	4.62	0.13	0.16	0.1	0.2		_	molecular_function:molecular_function(GO:0003674);biological_process:biological_process(GO:0008150)
AT2G32240	6857	58.52	20.94	7.77	13.97	15.43		_	molecular_function:molecular_function(GO:0003674);cellular_component:cytoplasm(GO:0005737);cellular_component:cytosol(GO:0005829);cellular_component:plasma membrane(GO:0005886);biological_process:response to abscisic acid(GO:0009737);biological_process:response to cadmium ion(GO:0046686)
AT2G32290	2487	6.84	16	2.21	4.12	13.37	BAM6	_	biological_process:polysaccharide catabolic process(GO:0000272);cellular_component:extracellular region(GO:0005576);cellular_component:chloroplast(GO:0009507);molecular_function:beta-amylase activity(GO:0016161)
AT2G32680	2846	83.96	12	13.42	19.5	17.17	AtRLP23	_	cellular_component:extracellular region(GO:0005576);biological_process:defense response(GO:0006952);biological_process:signal transduction(GO:0007165);molecular_function:kinase activity(GO:0016301)
AT2G32880	2013	19.4	7.45	3.8	12.77	7.51		_	_
AT2G32930	3244	9.06	1.67	0.91	1.17	1.7	ZFN2	_	molecular_function:nucleic acid binding(GO:0003676);molecular_function:DNA binding(GO:0003677);molecular_function:nuclease activity(GO:0004518);cellular_component:nucleus(GO:0005634);cellular_component:integral component of membrane(GO:0016021);molecular_function:metal ion binding(GO:0046872);biological_process:nucleic acid phosphodiester bond hydrolysis(GO:0090305)
AT2G33020	2720	3.06	0.25	0.04	0.19	0.35	AtRLP24	_	cellular_component:plasma membrane(GO:0005886);biological_process:signal transduction(GO:0007165);molecular_function:kinase activity(GO:0016301)
AT2G33051	3587	0.1	0.03	0.05	0.03	0.02		_	molecular_function:molecular_function(GO:0003674);cellular_component:cellular_component(GO:0005575);biological_process:biological_process(GO:0008150)
AT2G33080	2436	1.27	0.38	0.23	0.57	0.74	AtRLP28	_	cellular_component:plasma membrane(GO:0005886);biological_process:signal transduction(GO:0007165)
AT2G33110	2376	7.47	1.79	2.12	2.56	1.92	VAMP723	K08511	molecular_function:SNARE binding(GO:0000149);molecular_function:SNAP receptor activity(GO:0005484);cellular_component:endoplasmic reticulum(GO:0005783);cellular_component:endoplasmic reticulum membrane(GO:0005789);biological_process:exocytosis(GO:0006887);biological_process:vesicle fusion(GO:0006906);biological_process:protein transport(GO:0015031);cellular_component:membrane(GO:0016020);cellular…
AT2G33175	925	0.88	0.24	0.24	1.2	0.25		_	molecular_function:molecular_function(GO:0003674);biological_process:biological_process(GO:0008150)
AT2G33580	2774	26.41	5.24	4.88	5.41	7.08	LYK5	_	molecular_function:transmembrane receptor protein serine/threonine kinase activity(GO:0004675);molecular_function:protein binding(GO:0005515);molecular_function:ATP binding(GO:0005524);cellular_component:extracellular region(GO:0005576);cellular_component:plasma membrane(GO:0005886);biological_process:protein phosphorylation(GO:0006468);biological_process:cell surface receptor signaling pathway(G…
AT2G33710	2396	1.85	0.65	0.17	0.19	0.33		_	molecular_function:DNA binding(GO:0003677);molecular_function:sequence-specific DNA binding transcription factor activity(GO:0003700);cellular_component:nucleus(GO:0005634);cellular_component:nucleolus(GO:0005730);biological_process:transcription, DNA-templated(GO:0006351);biological_process:regulation of transcription, DNA-templated(GO:0006355);biological_process:ethylene-activated signaling pat…
AT2G34080	1678	0.55	0.16	0.12	0	0		_	cellular_component:extracellular region(GO:0005576);biological_process:proteolysis(GO:0006508);molecular_function:cysteine-type peptidase activity(GO:0008234)
AT2G34140	1095	1.78	0.4	0.56	0.3	0.53	CDF4	_	molecular_function:DNA binding(GO:0003677);molecular_function:sequence-specific DNA binding transcription factor activity(GO:0003700);cellular_component:nucleus(GO:0005634);biological_process:transcription, DNA-templated(GO:0006351);biological_process:flower development(GO:0009908);biological_process:negative regulation of transcription, DNA-templated(GO:0045892);molecular_function:metal ion bind…
AT2G34355	2305	7.59	2.85	2.9	2.84	2.89		_	cellular_component:integral component of membrane(GO:0016021);biological_process:transmembrane transport(GO:0055085)
AT2G34500	2245	1.21	0.05	0.17	0.1	0	CYP710A1	K09832	molecular_function:C-22 sterol desaturase activity(GO:0000249);molecular_function:monooxygenase activity(GO:0004497);molecular_function:iron ion binding(GO:0005506);cellular_component:extracellular region(GO:0005576);cellular_component:integral component of membrane(GO:0016021);biological_process:sterol biosynthetic process(GO:0016126);molecular_function:oxygen binding(GO:0019825);molecular_funct…
AT2G34600	923	38.84	3.85	0.34	4.18	4	TIFY 5B	_	molecular_function:transcription corepressor activity(GO:0003714);cellular_component:nucleus(GO:0005634);biological_process:transcription, DNA-templated(GO:0006351);biological_process:regulation of transcription, DNA-templated(GO:0006355);biological_process:defense response(GO:0006952);biological_process:response to wounding(GO:0009611);biological_process:response to jasmonic acid(GO:0009753);bio…
AT2G34620	1300	15.35	47.62	7.01	25.65	57.19		K15032	molecular_function:double-stranded DNA binding(GO:0003690);biological_process:regulation of transcription, DNA-templated(GO:0006355);cellular_component:chloroplast(GO:0009507)
AT2G34790	3559	0.51	0.2	0.26	0.35	0.3	MEE23	_	cellular_component:extracellular region(GO:0005576);cellular_component:cell wall(GO:0005618);molecular_function:electron carrier activity(GO:0009055);cellular_component:plasmodesma(GO:0009506);biological_process:embryo development ending in seed dormancy(GO:0009793);biological_process:polar nucleus fusion(GO:0010197);molecular_function:cinnamyl-alcohol dehydrogenase activity(GO:0045551);molecular…
AT2G34930	3081	8.92	2.64	1.41	1.91	1.74		_	cellular_component:cell wall(GO:0005618);biological_process:defense response(GO:0006952);biological_process:signal transduction(GO:0007165);biological_process:defense response to fungus(GO:0050832)
AT2G35070	1594	0.82	1.73	3.82	4.66	1.27		_	molecular_function:molecular_function(GO:0003674);cellular_component:chloroplast(GO:0009507);biological_process:pollen development(GO:0009555);cellular_component:integral component of membrane(GO:0016021);biological_process:pollen tube development(GO:0048868)
AT2G35290	980	8.46	0.33	1.47	1.36	0.41		_	molecular_function:molecular_function(GO:0003674);biological_process:biological_process(GO:0008150)
AT2G35343	373	0.48	1.7	3.95	2.96	1.8		_	_
AT2G35345	467	0.58	1.52	1.66	1.67	1.11		_	cellular_component:mitochondrion(GO:0005739)
AT2G35637	1806	0.27	0.06	0.05	0.03	0		_	molecular_function:molecular_function(GO:0003674);cellular_component:cellular_component(GO:0005575);biological_process:biological_process(GO:0008150)
AT2G35658	611	3.68	0.21	0.29	0.58	0.22		_	molecular_function:molecular_function(GO:0003674);cellular_component:nucleus(GO:0005634);biological_process:biological_process(GO:0008150);cellular_component:chloroplast(GO:0009507);cellular_component:integral component of membrane(GO:0016021)
AT2G35700	971	0.11	0.23	0.51	0.74	0.3	ERF038	_	molecular_function:DNA binding(GO:0003677);molecular_function:sequence-specific DNA binding transcription factor activity(GO:0003700);cellular_component:nucleus(GO:0005634);biological_process:transcription, DNA-templated(GO:0006351);biological_process:regulation of transcription, DNA-templated(GO:0006355);biological_process:embryo development ending in seed dormancy(GO:0009793);biological_process…
AT2G35710	3578	1.28	0.1	0.22	0.24	0.06	PGSIP8	_	cellular_component:mitochondrion(GO:0005739);biological_process:protein glycosylation(GO:0006486);biological_process:biosynthetic process(GO:0009058);cellular_component:integral component of membrane(GO:0016021);biological_process:carbohydrate biosynthetic process(GO:0016051);molecular_function:transferase activity, transferring glycosyl groups(GO:0016757);molecular_function:transferase activity,…
AT2G35730	1201	1.16	0.07	0.11	0.04	0.04		_	cellular_component:mitochondrion(GO:0005739);molecular_function:metal ion binding(GO:0046872)
AT2G35930	1705	54.79	3.37	4.04	3.71	5.12	PUB23	_	biological_process:respiratory burst involved in defense response(GO:0002679);molecular_function:ubiquitin-protein transferase activity(GO:0004842);cellular_component:cytoplasm(GO:0005737);cellular_component:cytosol(GO:0005829);biological_process:defense response(GO:0006952);biological_process:response to water deprivation(GO:0009414);biological_process:response to chitin(GO:0010200);biological_p…
AT2G35960	1147	22.96	51.18	54.71	42.42	61.9	NHL12	_	molecular_function:signal transducer activity(GO:0004871);cellular_component:plasma membrane(GO:0005886);biological_process:defense response(GO:0006952);cellular_component:plasmodesma(GO:0009506);cellular_component:integral component of membrane(GO:0016021);cellular_component:anchored component of plasma membrane(GO:0046658)
AT2G35970	767	2.19	0.21	0.22	0.07	0		_	cellular_component:plasma membrane(GO:0005886);cellular_component:integral component of membrane(GO:0016021)
AT2G35980	1048	22.08	0.31	0.64	0.64	0.55	NHL10	_	molecular_function:signal transducer activity(GO:0004871);cellular_component:mitochondrion(GO:0005739);cellular_component:plasmodesma(GO:0009506);cellular_component:chloroplast(GO:0009507);biological_process:leaf senescence(GO:0010150);cellular_component:integral component of membrane(GO:0016021);cellular_component:anchored component of plasma membrane(GO:0046658);biological_process:defense respo…
AT2G36050	1445	4.8	9.91	13.45	15.53	16.03	OFP15	_	cellular_component:nucleus(GO:0005634);biological_process:transcription, DNA-templated(GO:0006351);cellular_component:chloroplast(GO:0009507);biological_process:negative regulation of transcription, DNA-templated(GO:0045892)
AT2G36220	1219	31.65	3.86	15.58	9.48	5.97		_	molecular_function:molecular_function(GO:0003674);cellular_component:cellular_component(GO:0005575);biological_process:anaerobic respiration(GO:0009061)
AT2G36580	3965	70.98	33.8	35.49	29.15	28.48		K00873	molecular_function:magnesium ion binding(GO:0000287);molecular_function:pyruvate kinase activity(GO:0004743);cellular_component:cytosol(GO:0005829);cellular_component:plasma membrane(GO:0005886);biological_process:glycolytic process(GO:0006096);molecular_function:kinase activity(GO:0016301);molecular_function:potassium ion binding(GO:0030955)
AT2G36690	2472	0.19	0.05	0.03	0	0.03		_	cellular_component:cytoplasm(GO:0005737);biological_process:biosynthetic process(GO:0009058);molecular_function:oxidoreductase activity, acting on paired donors, with incorporation or reduction of molecular oxygen, 2-oxoglutarate as one donor, and incorporation of one atom each of oxygen into both donors(GO:0016706);biological_process:oxidation-reduction process(GO:0055114)
AT2G36770	1769	3.92	1.79	0.91	1	1.44	UGT73C4	K13496	biological_process:metabolic process(GO:0008152);molecular_function:UDP-glycosyltransferase activity(GO:0008194);cellular_component:chloroplast(GO:0009507);molecular_function:transferase activity, transferring glycosyl groups(GO:0016757);molecular_function:transferase activity, transferring hexosyl groups(GO:0016758)
AT2G36780	2028	8.04	2.37	2.66	3.51	2.34	UGT73C3	K13496	biological_process:metabolic process(GO:0008152);molecular_function:UDP-glycosyltransferase activity(GO:0008194);cellular_component:chloroplast(GO:0009507);molecular_function:transferase activity, transferring glycosyl groups(GO:0016757)
AT2G37025	3109	2.68	0.46	0.15	2.41	0.84	TRFL8	_	cellular_component:nuclear telomere cap complex(GO:0000783);molecular_function:double-stranded telomeric DNA binding(GO:0003691);cellular_component:nucleus(GO:0005634);biological_process:telomeric loop formation(GO:0031627)
AT2G37040	3389	23.52	8.86	3.64	3.88	8.61	PAL1	K10775	molecular_function:protein binding(GO:0005515);cellular_component:cytoplasm(GO:0005737);biological_process:L-phenylalanine catabolic process(GO:0006559);biological_process:defense response(GO:0006952);biological_process:response to oxidative stress(GO:0006979);biological_process:pollen development(GO:0009555);biological_process:response to wounding(GO:0009611);biological_process:phenylpropanoid b…
AT2G37100	1542	0.95	2.02	2.34	3.06	2.73		_	molecular_function:DNA binding(GO:0003677);cellular_component:mitochondrion(GO:0005739);biological_process:chromosome organization(GO:0051276)
AT2G37210	3105	0.18	0.09	0.09	0.12	0.1		_	cellular_component:nucleus(GO:0005634);cellular_component:cytoplasm(GO:0005737);cellular_component:cytosol(GO:0005829);biological_process:cytokinin biosynthetic process(GO:0009691);molecular_function:hydrolase activity(GO:0016787)
AT2G37430	940	3.75	0.52	0.53	0.47	0.37	ZAT11	_	molecular_function:nucleic acid binding(GO:0003676);molecular_function:sequence-specific DNA binding transcription factor activity(GO:0003700);cellular_component:nucleus(GO:0005634);biological_process:transcription, DNA-templated(GO:0006351);biological_process:regulation of transcription, DNA-templated(GO:0006355);molecular_function:zinc ion binding(GO:0008270);biological_process:response to chit…
AT2G37460	2833	8.83	2.24	1.26	1.97	1.81		_	cellular_component:cytoplasm(GO:0005737);cellular_component:plasma membrane(GO:0005886);molecular_function:amino acid transmembrane transporter activity(GO:0015171);cellular_component:membrane(GO:0016020);cellular_component:integral component of membrane(GO:0016021);biological_process:amino acid export(GO:0032973);biological_process:amino acid import(GO:0043090);biological_process:amino acid home…
AT2G37640	2617	1.52	4.95	4.23	3.07	7.61	EXPA3	_	cellular_component:extracellular region(GO:0005576);cellular_component:cell wall(GO:0005618);biological_process:syncytium formation(GO:0006949);biological_process:plant-type cell wall organization(GO:0009664);biological_process:response to gibberellin(GO:0009739);biological_process:unidimensional cell growth(GO:0009826);biological_process:plant-type cell wall loosening(GO:0009828);biological_proc…
AT2G37720	3230	0.11	0.32	0.04	0.14	0.64	TBL15	_	biological_process:biological_process(GO:0008150);cellular_component:chloroplast(GO:0009507);cellular_component:integral component of membrane(GO:0016021)
AT2G37770	2236	5.43	2.6	1.46	0.39	0.95	AKR4C9	_	molecular_function:aldo-keto reductase (NADP) activity(GO:0004033);cellular_component:cytoplasm(GO:0005737);molecular_function:alcohol dehydrogenase (NADP+) activity(GO:0008106);biological_process:response to cold(GO:0009409);biological_process:response to water deprivation(GO:0009414);cellular_component:chloroplast(GO:0009507);biological_process:response to toxic substance(GO:0009636);biological…
AT2G37900	2584	0.15	0.38	0.37	0.32	0.37	NPF5.6	_	molecular_function:transporter activity(GO:0005215);cellular_component:plasma membrane(GO:0005886);biological_process:oligopeptide transport(GO:0006857);cellular_component:membrane(GO:0016020)
AT2G37940	3387	91.85	22.86	16.61	26.94	24.22	IPCS2	_	cellular_component:trans-Golgi network(GO:0005802);cellular_component:plasma membrane(GO:0005886);biological_process:defense response(GO:0006952);cellular_component:integral component of membrane(GO:0016021);biological_process:sphingolipid biosynthetic process(GO:0030148);molecular_function:inositol phosphoceramide synthase activity(GO:0045140)
AT2G37970	836	99.88	27.53	31.48	24.45	29.44	SOUL-1	_	cellular_component:cytoplasm(GO:0005737);cellular_component:vacuole(GO:0005773);cellular_component:Golgi apparatus(GO:0005794);cellular_component:cytosol(GO:0005829);cellular_component:plasma membrane(GO:0005886);biological_process:red or far-red light signaling pathway(GO:0010017);molecular_function:heme binding(GO:0020037)
AT2G37980	4006	2.16	0.31	0.27	0.23	0.31		_	cellular_component:Golgi apparatus(GO:0005794);biological_process:biological_process(GO:0008150);cellular_component:integral component of membrane(GO:0016021);molecular_function:transferase activity, transferring glycosyl groups(GO:0016757)
AT2G38250	1947	3.16	0.23	0.52	0.26	0.24	GT-3B	_	molecular_function:sequence-specific DNA binding transcription factor activity(GO:0003700);molecular_function:protein binding(GO:0005515);cellular_component:nucleus(GO:0005634);cellular_component:nucleolus(GO:0005730);biological_process:transcription, DNA-templated(GO:0006351);biological_process:regulation of transcription, DNA-templated(GO:0006355);cellular_component:mediator complex(GO:0016592)…
AT2G38300	2068	1.33	0.65	0.39	0.67	0.4		_	molecular_function:DNA binding(GO:0003677);molecular_function:sequence-specific DNA binding transcription factor activity(GO:0003700);cellular_component:nucleus(GO:0005634);biological_process:transcription, DNA-templated(GO:0006351);biological_process:regulation of transcription, DNA-templated(GO:0006355)
AT2G38325	107	0.51	1.02	1.04	0	0	MIR390A	_	biological_process:gene silencing by miRNA(GO:0035195)
AT2G38340	1220	0.34	0.05	0.15	0.05	0.1	DREB2E	_	molecular_function:DNA binding(GO:0003677);molecular_function:sequence-specific DNA binding transcription factor activity(GO:0003700);cellular_component:nucleus(GO:0005634);biological_process:transcription, DNA-templated(GO:0006351);biological_process:regulation of transcription, DNA-templated(GO:0006355);biological_process:response to water deprivation(GO:0009414);biological_process:response to …
AT2G38470	2532	241.59	52.34	14.02	26.21	45.32	WRKY33	K13424	molecular_function:sequence-specific DNA binding transcription factor activity(GO:0003700);molecular_function:protein binding(GO:0005515);cellular_component:nucleus(GO:0005634);biological_process:transcription, DNA-templated(GO:0006351);biological_process:regulation of transcription, DNA-templated(GO:0006355);biological_process:response to osmotic stress(GO:0006970);biological_process:response to…
AT2G38870	1024	32.87	11.57	6.6	6.98	9.94		_	molecular_function:serine-type endopeptidase inhibitor activity(GO:0004867);cellular_component:extracellular region(GO:0005576);cellular_component:cell wall(GO:0005618);biological_process:proteolysis(GO:0006508);molecular_function:peptidase activity(GO:0008233);biological_process:response to wounding(GO:0009611);biological_process:defense response to fungus(GO:0050832)
AT2G38995	2914	0.26	0.58	0.06	0.35	0.5		_	cellular_component:nucleus(GO:0005634)
AT2G39180	2619	3.58	0.69	1.4	2.31	0.97	CCR2	_	molecular_function:protein kinase activity(GO:0004672);molecular_function:protein serine/threonine kinase activity(GO:0004674);molecular_function:ATP binding(GO:0005524);biological_process:protein phosphorylation(GO:0006468);cellular_component:integral component of membrane(GO:0016021);molecular_function:kinase activity(GO:0016301);molecular_function:protein homodimerization activity(GO:0042803)
AT2G39200	3903	0.98	0.26	0.08	0.19	0.41	MLO12	K08472	molecular_function:calmodulin binding(GO:0005516);cellular_component:plasma membrane(GO:0005886);biological_process:defense response(GO:0006952);biological_process:cell death(GO:0008219);biological_process:defense response to fungus, incompatible interaction(GO:0009817);biological_process:leaf senescence(GO:0010150);cellular_component:integral component of membrane(GO:0016021)
AT2G39350	2667	0.41	0.08	0.19	0.33	0.13	ABCG1	_	molecular_function:ATP binding(GO:0005524);cellular_component:plasma membrane(GO:0005886);biological_process:response to nematode(GO:0009624);biological_process:pollen wall assembly(GO:0010208);cellular_component:integral component of membrane(GO:0016021);molecular_function:ATPase activity, coupled to transmembrane movement of substances(GO:0042626)
AT2G39360	3207	13.47	4.62	2.55	7.46	3.84		_	molecular_function:protein serine/threonine kinase activity(GO:0004674);molecular_function:ATP binding(GO:0005524);cellular_component:plasma membrane(GO:0005886);biological_process:protein phosphorylation(GO:0006468);cellular_component:integral component of membrane(GO:0016021);molecular_function:kinase activity(GO:0016301)
AT2G39560	1313	0.33	1.5	0.13	0.55	0.84		_	molecular_function:molecular_function(GO:0003674);biological_process:biological_process(GO:0008150);cellular_component:integral component of membrane(GO:0016021)
AT2G39650	1765	12.38	1.93	1.15	1.01	2.84		_	molecular_function:molecular_function(GO:0003674);cellular_component:nucleus(GO:0005634);biological_process:biological_process(GO:0008150)
AT2G39660	2460	19.21	7.45	7.9	7.2	6.8	BIK1	_	molecular_function:transmembrane receptor protein serine/threonine kinase activity(GO:0004675);molecular_function:ATP binding(GO:0005524);cellular_component:nucleus(GO:0005634);cellular_component:nucleolus(GO:0005730);cellular_component:cytoplasm(GO:0005737);cellular_component:plasma membrane(GO:0005886);biological_process:cell surface receptor signaling pathway(GO:0007166);cellular_component:chl…
AT2G39690	2485	0.28	0.12	0.02	0.34	0.3		_	molecular_function:molecular_function(GO:0003674);cellular_component:nucleus(GO:0005634);biological_process:biological_process(GO:0008150)
AT2G39700	1915	23.48	9.55	11.44	11.52	12.59	EXPA4	_	cellular_component:extracellular region(GO:0005576);cellular_component:cytosol(GO:0005829);biological_process:syncytium formation(GO:0006949);cellular_component:plant-type cell wall(GO:0009505);cellular_component:plasmodesma(GO:0009506);biological_process:plant-type cell wall organization(GO:0009664);biological_process:unidimensional cell growth(GO:0009826);biological_process:plant-type cell wall…
AT2G39920	1523	3.85	12.7	1.84	2.89	10.83		_	molecular_function:acid phosphatase activity(GO:0003993);cellular_component:integral component of membrane(GO:0016021);biological_process:response to cadmium ion(GO:0046686)
AT2G39980	2510	1.66	3.9	6.73	4.25	4.58		_	cellular_component:cytoplasm(GO:0005737);molecular_function:transferase activity(GO:0016740);molecular_function:transferase activity, transferring acyl groups other than amino-acyl groups(GO:0016747);biological_process:response to karrikin(GO:0080167)
AT2G40000	1847	257.58	115.03	63.77	58.55	125.13	HSPRO2	_	molecular_function:protein binding(GO:0005515);cellular_component:cytoplasm(GO:0005737);cellular_component:mitochondrion(GO:0005739);biological_process:response to oxidative stress(GO:0006979);biological_process:response to salicylic acid(GO:0009751);biological_process:defense response to bacterium, incompatible interaction(GO:0009816)
AT2G40010	2394	2.6	1	1.05	1.43	1.17	RPP0A	K02941	molecular_function:structural constituent of ribosome(GO:0003735);molecular_function:protein binding(GO:0005515);cellular_component:cytoplasm(GO:0005737);cellular_component:Golgi apparatus(GO:0005794);cellular_component:ribosome(GO:0005840);biological_process:translation(GO:0006412);biological_process:translational elongation(GO:0006414);cellular_component:cytosolic ribosome(GO:0022626)
AT2G40095	2257	9.63	2.85	3.72	5.37	2.91		_	cellular_component:mitochondrion(GO:0005739);biological_process:biological_process(GO:0008150);cellular_component:integral component of membrane(GO:0016021);molecular_function:hydrolase activity(GO:0016787)
AT2G40113	1280	0.29	0.14	0.05	0.29	0.1		_	molecular_function:molecular_function(GO:0003674);cellular_component:extracellular region(GO:0005576);biological_process:biological_process(GO:0008150)
AT2G40140	2738	41.58	15.92	7.6	8	18.33	CZF1	_	molecular_function:DNA binding(GO:0003677);molecular_function:sequence-specific DNA binding transcription factor activity(GO:0003700);cellular_component:nucleus(GO:0005634);biological_process:regulation of transcription, DNA-templated(GO:0006355);biological_process:response to cold(GO:0009409);biological_process:response to chitin(GO:0010200);molecular_function:metal ion binding(GO:0046872);biolo…
AT2G40205	448	15.84	7.2	3.02	14.16	13.41	RPL41C	_	molecular_function:structural constituent of ribosome(GO:0003735);cellular_component:ribosome(GO:0005840);biological_process:translation(GO:0006412);cellular_component:cytosolic large ribosomal subunit(GO:0022625)
AT2G40260	2201	0.55	0.24	0.09	0.48	0.36		_	molecular_function:DNA binding(GO:0003677);molecular_function:sequence-specific DNA binding transcription factor activity(GO:0003700);cellular_component:nucleus(GO:0005634);biological_process:transcription, DNA-templated(GO:0006351);biological_process:regulation of transcription, DNA-templated(GO:0006355)
AT2G40270	3227	64.29	27.26	6.69	27.99	26.07		_	molecular_function:protein kinase activity(GO:0004672);molecular_function:ATP binding(GO:0005524);cellular_component:plasma membrane(GO:0005886);biological_process:protein phosphorylation(GO:0006468);cellular_component:integral component of membrane(GO:0016021);molecular_function:kinase activity(GO:0016301)
AT2G40475	1254	2.03	7.98	4.07	4.25	8.43		_	molecular_function:molecular_function(GO:0003674);cellular_component:nucleus(GO:0005634);biological_process:biological_process(GO:0008150)
AT2G40610	1915	7.77	26.77	18.82	17.52	46.04	EXPA8	_	cellular_component:extracellular region(GO:0005576);cellular_component:cell wall(GO:0005618);biological_process:syncytium formation(GO:0006949);biological_process:plant-type cell wall organization(GO:0009664);biological_process:unidimensional cell growth(GO:0009826);biological_process:plant-type cell wall loosening(GO:0009828);biological_process:plant-type cell wall modification involved in multi…
AT2G40740	2422	0.82	0.07	0.19	0.14	0.31	WRKY55	_	molecular_function:sequence-specific DNA binding transcription factor activity(GO:0003700);cellular_component:nucleus(GO:0005634);biological_process:transcription, DNA-templated(GO:0006351);biological_process:regulation of transcription, DNA-templated(GO:0006355);molecular_function:sequence-specific DNA binding(GO:0043565)
AT2G41010	1250	29.56	1.84	2.75	1.47	1.48	CAMBP25	_	molecular_function:protein binding(GO:0005515);molecular_function:calmodulin binding(GO:0005516);cellular_component:nucleus(GO:0005634);biological_process:response to water deprivation(GO:0009414);biological_process:response to salt stress(GO:0009651);biological_process:regulation of salicylic acid metabolic process(GO:0010337)
AT2G41100	2664	114.4	19.42	25.82	27.45	19.56	CML12	_	molecular_function:calcium ion binding(GO:0005509);molecular_function:protein binding(GO:0005515);cellular_component:mitochondrion(GO:0005739);cellular_component:vacuolar membrane(GO:0005774);biological_process:response to temperature stimulus(GO:0009266);cellular_component:plasmodesma(GO:0009506);biological_process:response to mechanical stimulus(GO:0009612);biological_process:response to absenc…
AT2G41110	1249	62.3	14.44	20.51	22.38	12.24	CAM2	K02183	molecular_function:calcium ion binding(GO:0005509);molecular_function:protein binding(GO:0005515);cellular_component:cytoplasm(GO:0005737);cellular_component:cytosol(GO:0005829);biological_process:pollen germination(GO:0009846);biological_process:protein catabolic process(GO:0030163)
AT2G41190	3281	1.28	5.3	10.13	7.23	4.91		K15015	cellular_component:vacuolar membrane(GO:0005774);cellular_component:plasma membrane(GO:0005886);biological_process:amino acid transport(GO:0006865);molecular_function:amino acid transmembrane transporter activity(GO:0015171);cellular_component:membrane(GO:0016020);cellular_component:integral component of membrane(GO:0016021)
AT2G41380	1376	4.91	1.07	0.87	1.08	0.59		_	cellular_component:mitochondrion(GO:0005739);cellular_component:cytosol(GO:0005829);biological_process:response to cadmium ion(GO:0046686)
AT2G41480	1832	1.46	0.1	0.15	0.65	0.1	PER25	K00430	molecular_function:peroxidase activity(GO:0004601);cellular_component:extracellular region(GO:0005576);biological_process:response to oxidative stress(GO:0006979);cellular_component:plant-type cell wall(GO:0009505);biological_process:plant-type cell wall organization(GO:0009664);biological_process:lignin metabolic process(GO:0009808);molecular_function:heme binding(GO:0020037);biological_process:…
AT2G41505	2592	2.62	1.05	0.11	0.28	0.64		_	_
AT2G41550	2288	0.9	0.29	0.09	0.65	0.4		_	cellular_component:nucleus(GO:0005634);biological_process:DNA-templated transcription, termination(GO:0006353)
AT2G41640	3415	7.51	0.83	0.59	1.51	1.13		_	cellular_component:extracellular region(GO:0005576);cellular_component:integral component of membrane(GO:0016021);molecular_function:transferase activity, transferring glycosyl groups(GO:0016757)
AT2G41660	1715	0.28	0.1	0.03	0.16	0.2	MIZ1	_	molecular_function:molecular_function(GO:0003674);cellular_component:cytoplasm(GO:0005737);cellular_component:endoplasmic reticulum(GO:0005783);cellular_component:endoplasmic reticulum membrane(GO:0005789);biological_process:chloroplast organization(GO:0009658);biological_process:hydrotropism(GO:0010274);cellular_component:membrane(GO:0016020);cellular_component:cortical endoplasmic reticulum(GO:…
AT2G41730	965	25.1	2.66	9.49	7.66	2.99		_	molecular_function:molecular_function(GO:0003674);cellular_component:nucleus(GO:0005634);cellular_component:cytoplasm(GO:0005737);biological_process:anaerobic respiration(GO:0009061)
AT2G41800	1726	10.48	1.38	0.85	0.52	0.69		_	molecular_function:molecular_function(GO:0003674);cellular_component:cell wall(GO:0005618);cellular_component:plant-type cell wall(GO:0009505);cellular_component:plasmodesma(GO:0009506);biological_process:negative regulation of unidimensional cell growth(GO:0051511);biological_process:regulation of cell wall pectin metabolic process(GO:1902066)
AT2G41880	2785	9.29	4.36	1.98	4.47	3.68	GK-1	K00942	molecular_function:guanylate kinase activity(GO:0004385);molecular_function:ATP binding(GO:0005524);cellular_component:cytosol(GO:0005829);biological_process:nucleotide metabolic process(GO:0009117);biological_process:phosphorylation(GO:0016310);biological_process:gametophyte development(GO:0048229)
AT2G42010	5816	9.58	4.69	3.84	3.73	3.4	PLDBETA1	K01115	molecular_function:phospholipase D activity(GO:0004630);molecular_function:protein binding(GO:0005515);molecular_function:phosphatidylinositol-4,5-bisphosphate binding(GO:0005546);cellular_component:nucleus(GO:0005634);cellular_component:cytoplasm(GO:0005737);cellular_component:plasmodesma(GO:0009506);biological_process:defense response to bacterium, incompatible interaction(GO:0009816);cellular_…
AT2G42200	2503	1.34	3.19	2.96	3.03	3.93	SPL9	_	molecular_function:DNA binding(GO:0003677);molecular_function:sequence-specific DNA binding transcription factor activity(GO:0003700);cellular_component:nucleus(GO:0005634);cellular_component:cytoplasm(GO:0005737);biological_process:transcription, DNA-templated(GO:0006351);biological_process:regulation of transcription, DNA-templated(GO:0006355);biological_process:vegetative to reproductive phase…
AT2G42350	1300	3.54	0.21	0.51	0.17	0.18	ATL40	_	cellular_component:nucleus(GO:0005634);molecular_function:zinc ion binding(GO:0008270);cellular_component:integral component of membrane(GO:0016021);biological_process:protein ubiquitination(GO:0016567)
AT2G42510	3310	0.2	0.53	0.06	0.26	0.35		_	molecular_function:molecular_function(GO:0003674);cellular_component:nucleus(GO:0005634)
AT2G42530	1841	93.01	341.16	365.93	206.39	396.19	COR15B	_	molecular_function:galactose binding(GO:0005534);molecular_function:lipid binding(GO:0008289);biological_process:response to cold(GO:0009409);cellular_component:chloroplast(GO:0009507);cellular_component:chloroplast stroma(GO:0009570);biological_process:cold acclimation(GO:0009631);biological_process:response to abscisic acid(GO:0009737);cellular_component:chloroplast envelope(GO:0009941);biologi…
AT2G42540	1890	177.02	435.97	1200.99	645.38	533.52	COR15A	_	molecular_function:galactose binding(GO:0005534);biological_process:response to osmotic stress(GO:0006970);biological_process:circadian rhythm(GO:0007623);molecular_function:lipid binding(GO:0008289);biological_process:response to cold(GO:0009409);biological_process:response to water deprivation(GO:0009414);biological_process:response to light stimulus(GO:0009416);cellular_component:chloroplast(G…
AT2G42570	3035	5.12	2.33	1.46	2.95	1.38	TBL39	_	cellular_component:vacuole(GO:0005773);cellular_component:Golgi apparatus(GO:0005794);cellular_component:plasmodesma(GO:0009506);cellular_component:integral component of membrane(GO:0016021);molecular_function:O-acetyltransferase activity(GO:0016413);biological_process:cell wall organization or biogenesis(GO:0071554)
AT2G42760	1597	22.9	2.26	0.87	2.19	2.35		_	molecular_function:molecular_function(GO:0003674);cellular_component:nucleus(GO:0005634);biological_process:biological_process(GO:0008150)
AT2G42820	1302	0.17	0.06	0.06	0.3	0.06	HVA22F	_	molecular_function:molecular_function(GO:0003674);biological_process:biological_process(GO:0008150);cellular_component:integral component of membrane(GO:0016021)
AT2G42840	1578	0.12	0.31	0.56	0.64	0.33	PDF1	_	cellular_component:extracellular region(GO:0005576);cellular_component:nucleus(GO:0005634)
AT2G42860	1414	0.54	0.25	0.21	0.21	0.31		_	molecular_function:molecular_function(GO:0003674);cellular_component:nucleus(GO:0005634);biological_process:biological_process(GO:0008150)
AT2G42980	1775	0.12	0.28	0.06	0.06	0.55		_	cellular_component:extracellular region(GO:0005576);biological_process:proteolysis(GO:0006508)
AT2G43150	1494	124.58	49.89	16.49	18.66	29.15		_	molecular_function:structural constituent of cell wall(GO:0005199);biological_process:plant-type cell wall organization(GO:0009664)
AT2G43290	996	86.99	6.59	18.9	27.33	12.24	CML5	K13448	molecular_function:calcium ion binding(GO:0005509);cellular_component:extracellular region(GO:0005576);biological_process:biological_process(GO:0008150);cellular_component:endomembrane system(GO:0012505);cellular_component:integral component of endosome membrane(GO:0031303)
AT2G43320	3378	9.35	3.61	4.23	4.29	3.59		_	molecular_function:methyltransferase activity(GO:0008168);cellular_component:chloroplast(GO:0009507);biological_process:methylation(GO:0032259)
AT2G43440	1427	0.48	1.25	1.06	1.06	0.81		_	molecular_function:molecular_function(GO:0003674);cellular_component:cytoplasm(GO:0005737);biological_process:biological_process(GO:0008150)
AT2G43500	4993	0.41	0.94	0.15	0.35	0.72		_	molecular_function:DNA binding(GO:0003677);molecular_function:sequence-specific DNA binding transcription factor activity(GO:0003700);cellular_component:nucleus(GO:0005634);biological_process:transcription, DNA-templated(GO:0006351);biological_process:regulation of transcription, DNA-templated(GO:0006355)
AT2G43510	901	91.14	34.04	14.67	8.54	18.75	ATTI1	_	molecular_function:serine-type endopeptidase inhibitor activity(GO:0004867);cellular_component:extracellular region(GO:0005576);biological_process:defense response(GO:0006952);molecular_function:ion channel inhibitor activity(GO:0008200);biological_process:killing of cells of other organism(GO:0031640);biological_process:defense response to fungus(GO:0050832)
AT2G43620	1400	7.81	3.47	1.69	1.65	2.55		K01183	biological_process:polysaccharide catabolic process(GO:0000272);molecular_function:chitinase activity(GO:0004568);cellular_component:extracellular region(GO:0005576);biological_process:chitin catabolic process(GO:0006032);biological_process:defense response(GO:0006952);molecular_function:chitin binding(GO:0008061);biological_process:cell wall macromolecule catabolic process(GO:0016998);cellular_c…
AT2G44080	1385	24.84	11.34	8.59	23.87	12.25	ARL	_	molecular_function:molecular_function(GO:0003674);cellular_component:intracellular(GO:0005622);cellular_component:nucleus(GO:0005634);cellular_component:mitochondrion(GO:0005739);cellular_component:endoplasmic reticulum(GO:0005783);biological_process:multicellular organismal development(GO:0007275);biological_process:response to brassinosteroid(GO:0009741);biological_process:brassinosteroid media…
AT2G44480	3684	2.46	1.06	0.19	0.81	0.79	BGLU17	K01188	molecular_function:hydrolase activity, hydrolyzing O-glycosyl compounds(GO:0004553);cellular_component:extracellular region(GO:0005576);biological_process:carbohydrate metabolic process(GO:0005975);molecular_function:beta-glucosidase activity(GO:0008422);;biological_process:glycosyl compound metabolic process(GO:1901657)
AT2G44500	2638	36.64	3.88	7.21	23.99	4.15		_	cellular_component:Golgi apparatus(GO:0005794);biological_process:biological_process(GO:0008150);cellular_component:integral component of membrane(GO:0016021);molecular_function:transferase activity, transferring glycosyl groups(GO:0016757)
AT2G44570	2142	0.19	0.04	0.02	0.3	0.04	AtGH9B12	_	molecular_function:hydrolase activity, hydrolyzing O-glycosyl compounds(GO:0004553);cellular_component:extracellular region(GO:0005576);molecular_function:cellulase activity(GO:0008810);biological_process:cellulose catabolic process(GO:0030245);biological_process:cell wall organization(GO:0071555)
AT2G44578	694	3.04	0.32	0.32	0.32	0.33		_	biological_process:biological_process(GO:0008150);molecular_function:zinc ion binding(GO:0008270);cellular_component:integral component of membrane(GO:0016021)
AT2G44840	1113	17.62	0.79	0.75	0.2	2.39	ERF13	_	molecular_function:DNA binding(GO:0003677);molecular_function:sequence-specific DNA binding transcription factor activity(GO:0003700);cellular_component:intracellular(GO:0005622);cellular_component:nucleus(GO:0005634);biological_process:transcription, DNA-templated(GO:0006351);biological_process:regulation of transcription, DNA-templated(GO:0006355);biological_process:defense response(GO:0006952)…
AT2G45220	2546	7.41	0.97	0.71	0.34	0.59	PME17	K01051	cellular_component:extracellular region(GO:0005576);cellular_component:cell wall(GO:0005618);cellular_component:plant-type cell wall(GO:0009505);biological_process:response to bacterium(GO:0009617);biological_process:response to fungus(GO:0009620);cellular_component:membrane(GO:0016020);molecular_function:pectinesterase activity(GO:0030599);biological_process:cell wall modification(GO:0042545);mo…
AT2G45570	2653	1.62	0.25	0.1	0.18	0.08	CYP76C2	K20556	molecular_function:iron ion binding(GO:0005506);cellular_component:extracellular region(GO:0005576);cellular_component:membrane(GO:0016020);cellular_component:integral component of membrane(GO:0016021);molecular_function:oxidoreductase activity, acting on paired donors, with incorporation or reduction of molecular oxygen, NAD(P)H as one donor, and incorporation of one atom of oxygen(GO:0016709);m…
AT2G45600	1527	3.76	9.81	9.78	8.84	10.89	CXE8	_	cellular_component:nucleus(GO:0005634);molecular_function:carboxylic ester hydrolase activity(GO:0052689)
AT2G45760	892	1.4	0.25	0.31	0.44	0.58	BAP2	_	molecular_function:molecular_function(GO:0003674);biological_process:defense response(GO:0006952);cellular_component:membrane(GO:0016020)
AT2G45930	1523	1.02	0.34	0.31	0.31	0.12		_	molecular_function:molecular_function(GO:0003674);cellular_component:mitochondrion(GO:0005739);biological_process:biological_process(GO:0008150)
AT2G46140	1647	4.57	1.5	1.58	1.11	1.46		_	molecular_function:molecular_function(GO:0003674);cellular_component:cytosol(GO:0005829);cellular_component:plasma membrane(GO:0005886);biological_process:response to desiccation(GO:0009269);biological_process:embryo development ending in seed dormancy(GO:0009793);cellular_component:apoplast(GO:0048046)
AT2G46150	1141	2.42	0.48	0.73	0.34	0.66		_	molecular_function:molecular_function(GO:0003674);cellular_component:plasma membrane(GO:0005886);biological_process:biological_process(GO:0008150);cellular_component:integral component of membrane(GO:0016021)
AT2G46340	5375	4.32	10.74	1.5	2.57	7.93	SPA1	K16240	molecular_function:protein kinase activity(GO:0004672);molecular_function:signal transducer activity(GO:0004871);molecular_function:protein binding(GO:0005515);molecular_function:ATP binding(GO:0005524);cellular_component:nucleus(GO:0005634);cellular_component:heterotrimeric G-protein complex(GO:0005834);biological_process:protein phosphorylation(GO:0006468);biological_process:red, far-red light …
AT2G46400	1545	39.62	3.31	0.41	2.71	7.72	WRKY46	_	molecular_function:core promoter proximal region sequence-specific DNA binding(GO:0000987);molecular_function:sequence-specific DNA binding transcription factor activity(GO:0003700);cellular_component:nucleus(GO:0005634);cellular_component:nucleolus(GO:0005730);biological_process:transcription, DNA-templated(GO:0006351);biological_process:regulation of transcription, DNA-templated(GO:0006355);bio…
AT2G46510	2421	50	18.9	4.24	6.7	12.19	AIB	_	molecular_function:DNA binding(GO:0003677);molecular_function:sequence-specific DNA binding transcription factor activity(GO:0003700);molecular_function:protein binding(GO:0005515);cellular_component:nucleus(GO:0005634);biological_process:transcription, DNA-templated(GO:0006351);biological_process:regulation of transcription, DNA-templated(GO:0006355);biological_process:response to wounding(GO:00…
AT2G46535	985	4.44	11.05	10.36	11.11	12.53		_	molecular_function:molecular_function(GO:0003674);cellular_component:mitochondrion(GO:0005739);biological_process:biological_process(GO:0008150)
AT2G46572	2972	0.14	0.04	0.05	0.08	0.07		_	molecular_function:molecular_function(GO:0003674);cellular_component:cellular_component(GO:0005575);biological_process:biological_process(GO:0008150)
AT2G46620	2081	33.49	13.87	16.38	16.84	14.21		_	molecular_function:ATP binding(GO:0005524);cellular_component:plasma membrane(GO:0005886);molecular_function:ATPase activity(GO:0016887)
AT2G46680	1694	2.84	5.93	6.69	5.83	3.47	ATHB-7	_	molecular_function:sequence-specific DNA binding transcription factor activity(GO:0003700);molecular_function:protein binding(GO:0005515);cellular_component:nucleus(GO:0005634);biological_process:transcription, DNA-templated(GO:0006351);biological_process:regulation of transcription, DNA-templated(GO:0006355);biological_process:response to water deprivation(GO:0009414);biological_process:response…
AT2G46940	1157	5.83	1.64	2.96	1.66	2.38		_	molecular_function:molecular_function(GO:0003674);cellular_component:nucleus(GO:0005634);biological_process:biological_process(GO:0008150)
AT2G47000	5701	4.02	1.48	0.8	0.98	1.13	ABCB4	_	molecular_function:ATP binding(GO:0005524);cellular_component:nucleus(GO:0005634);cellular_component:plasma membrane(GO:0005886);molecular_function:xenobiotic-transporting ATPase activity(GO:0008559);cellular_component:plasmodesma(GO:0009506);biological_process:gravitropism(GO:0009630);biological_process:response to auxin(GO:0009733);biological_process:auxin-activated signaling pathway(GO:0009734…
AT2G47060	2339	25.28	9.17	8.03	7.79	10.51		K13436	molecular_function:protein serine/threonine kinase activity(GO:0004674);molecular_function:transmembrane receptor protein serine/threonine kinase activity(GO:0004675);molecular_function:protein binding(GO:0005515);molecular_function:ATP binding(GO:0005524);cellular_component:nucleus(GO:0005634);cellular_component:cytoplasm(GO:0005737);cellular_component:plasma membrane(GO:0005886);biological_proc…
AT2G47190	1559	3.73	1.36	0.81	0.53	1.06	ATMYB2	K09422	molecular_function:sequence-specific DNA binding RNA polymerase II transcription factor activity(GO:0000981);molecular_function:core promoter sequence-specific DNA binding(GO:0001046);molecular_function:RNA polymerase II transcription factor recruiting transcription factor activity(GO:0001135);molecular_function:DNA binding(GO:0003677);molecular_function:sequence-specific DNA binding transcriptio…
AT2G48080	2203	0.54	0.14	0.17	0.1	0.14		_	cellular_component:nucleus(GO:0005634);biological_process:biological_process(GO:0008150)
AT2G48150	1399	0.63	0.21	0.22	0.22	0.09	GPX4	_	molecular_function:glutathione peroxidase activity(GO:0004602);cellular_component:mitochondrion(GO:0005739);cellular_component:cytosol(GO:0005829);biological_process:response to oxidative stress(GO:0006979);biological_process:oxidation-reduction process(GO:0055114)
AT3G01295	351	0.77	1.56	0.16	1.9	0.49		_	_
AT3G01345	1612	15.06	0.14	72.96	0.07	0		_	cellular_component:mitochondrion(GO:0005739);cellular_component:membrane(GO:0016020);cellular_component:integral component of membrane(GO:0016021)
AT3G01420	3456	0.81	0.12	0.02	0.05	0.12	DOX1	K10529	biological_process:fatty acid alpha-oxidation(GO:0001561);molecular_function:peroxidase activity(GO:0004601);cellular_component:extracellular region(GO:0005576);biological_process:lipid metabolic process(GO:0006629);biological_process:response to oxidative stress(GO:0006979);biological_process:cell death(GO:0008219);biological_process:plant-type hypersensitive response(GO:0009626);biological_proc…
AT3G01600	2443	0.5	0.03	0.13	0.03	0.07	anac044	_	molecular_function:sequence-specific DNA binding transcription factor activity(GO:0003700);cellular_component:nucleus(GO:0005634);biological_process:regulation of transcription, DNA-templated(GO:0006355);biological_process:multicellular organismal development(GO:0007275)
AT3G01710	2245	0.15	0.38	0.05	0.13	0.32		_	molecular_function:molecular_function(GO:0003674);cellular_component:nucleus(GO:0005634);biological_process:biological_process(GO:0008150)
AT3G01830	3240	36.84	0.51	0.26	1.17	1.7	CML40	_	molecular_function:calcium ion binding(GO:0005509);cellular_component:nucleus(GO:0005634);biological_process:biological_process(GO:0008150)
AT3G01970	1461	16.23	7.52	2.86	2.29	3.02	WRKY45	_	molecular_function:sequence-specific DNA binding transcription factor activity(GO:0003700);cellular_component:nucleus(GO:0005634);biological_process:transcription, DNA-templated(GO:0006351);biological_process:regulation of transcription, DNA-templated(GO:0006355);biological_process:phosphate ion transport(GO:0006817);molecular_function:transcription factor binding(GO:0008134);molecular_function:s…
AT3G01995	758	0.21	0.58	0.88	0.81	0.15		_	_
AT3G02040	1844	5.05	10.5	18.1	15.08	9.62	GDPD1	_	molecular_function:magnesium ion binding(GO:0000287);cellular_component:cell(GO:0005623);cellular_component:cytoplasm(GO:0005737);biological_process:glycerol metabolic process(GO:0006071);molecular_function:glycerophosphodiester phosphodiesterase activity(GO:0008889);cellular_component:chloroplast(GO:0009507);cellular_component:plastid(GO:0009536);biological_process:cellular phosphate ion homeost…
AT3G02070	2855	32.76	10.45	10.34	17.85	9.16		_	cellular_component:nucleus(GO:0005634);biological_process:proteolysis(GO:0006508);molecular_function:cysteine-type peptidase activity(GO:0008234)
AT3G02575	414	0.26	0.79	1.07	0.27	0.98		_	_
AT3G02677	737	0.11	0.22	0.66	0.22	0.23		_	_
AT3G02705	245	6.41	0.22	0.23	1.36	0		_	_
AT3G02800	1623	12.9	5.94	1.38	3.71	5.14		K18045	molecular_function:phosphoprotein phosphatase activity(GO:0004721);molecular_function:protein tyrosine phosphatase activity(GO:0004725);cellular_component:nucleus(GO:0005634);cellular_component:cytoplasm(GO:0005737);molecular_function:phosphatase activity(GO:0016791)
AT3G02840	1289	46.11	0.51	0.3	0.47	1.12		_	cellular_component:nucleus(GO:0005634);cellular_component:cytoplasm(GO:0005737);biological_process:response to ozone(GO:0010193);biological_process:response to other organism(GO:0051707)
AT3G02885	1322	2.92	0.69	0.13	0.3	0.24	GASA5	_	cellular_component:extracellular region(GO:0005576);cellular_component:proteinaceous extracellular matrix(GO:0005578);cellular_component:cell wall(GO:0005618);biological_process:response to heat(GO:0009408);cellular_component:plasmodesma(GO:0009506);biological_process:response to gibberellin(GO:0009739);biological_process:gibberellic acid mediated signaling pathway(GO:0009740);biological_process:…
AT3G03020	1056	65.27	17.26	3.22	33.48	16.15		_	molecular_function:molecular_function(GO:0003674);cellular_component:mitochondrion(GO:0005739);biological_process:biological_process(GO:0008150)
AT3G03030	2030	2.47	0.59	0.07	0.22	0.84		_	molecular_function:molecular_function(GO:0003674);cellular_component:nucleus(GO:0005634);biological_process:biological_process(GO:0008150)
AT3G03050	4931	11.11	4.23	3.86	2.9	3.51	CSLD3	K20924	cellular_component:Golgi membrane(GO:0000139);biological_process:polysaccharide biosynthetic process(GO:0000271);molecular_function:RNA polymerase II regulatory region sequence-specific DNA binding(GO:0000977);cellular_component:endosome(GO:0005768);cellular_component:endoplasmic reticulum(GO:0005783);cellular_component:Golgi apparatus(GO:0005794);cellular_component:trans-Golgi network(GO:0005802…
AT3G03130	2494	0.2	0.45	0.03	0.26	0.54		_	molecular_function:molecular_function(GO:0003674);cellular_component:nucleus(GO:0005634);biological_process:biological_process(GO:0008150)
AT3G03165	417	0.78	2.88	2	0.8	4.02		_	_
AT3G03820	760	1.43	3.81	5.63	3.95	5.85		K14488	molecular_function:molecular_function(GO:0003674);cellular_component:mitochondrion(GO:0005739);biological_process:response to auxin(GO:0009733)
AT3G04140	2901	1	2.18	2.02	1.47	3.13		_	cellular_component:cytoplasm(GO:0005737)
AT3G04220	3713	1.34	0.15	0.1	0.21	0.14		_	biological_process:defense response(GO:0006952);biological_process:signal transduction(GO:0007165);cellular_component:integral component of membrane(GO:0016021);molecular_function:ADP binding(GO:0043531)
AT3G04255	253	3.43	12.96	0.44	2.63	7.76		_	_
AT3G04640	778	29.97	2.4	2.63	1.98	4.23		_	molecular_function:molecular_function(GO:0003674);biological_process:biological_process(GO:0008150);cellular_component:anchored component of membrane(GO:0031225)
AT3G04720	1336	1198.38	516.74	303.75	142.14	322.91	HEL	_	cellular_component:plant-type vacuole(GO:0000325);molecular_function:ribonuclease activity(GO:0004540);molecular_function:chitinase activity(GO:0004568);cellular_component:extracellular region(GO:0005576);molecular_function:chitin binding(GO:0008061);biological_process:response to virus(GO:0009615);biological_process:systemic acquired resistance(GO:0009627);biological_process:response to salt str…
AT3G04854	716	1.14	2.44	0.23	1.71	1.05		_	cellular_component:chloroplast(GO:0009507)
AT3G04980	4566	0.29	0.62	0.11	0.2	0.41		_	cellular_component:cytoplasm(GO:0005737);biological_process:protein folding(GO:0006457)
AT3G05285	465	0.12	0.59	1.67	0.36	0.5		_	_
AT3G05320	2507	6.31	0.59	0.49	0.72	0.35		_	biological_process:biological_process(GO:0008150);cellular_component:integral component of membrane(GO:0016021);molecular_function:transferase activity, transferring glycosyl groups(GO:0016757)
AT3G05327	1191	0.7	0.27	0.05	0.27	0.29		_	cellular_component:cytoplasm(GO:0005737)
AT3G05355	87	39.24	18.22	3.19	41.5	42.49		_	_
AT3G05470	3655	0.32	0.13	0.03	0.13	0.22	FH11	_	molecular_function:actin binding(GO:0003779);cellular_component:extracellular region(GO:0005576);cellular_component:integral component of membrane(GO:0016021)
AT3G05580	3104	7.99	2.46	1.87	3.24	2.33	TOPP9	K06269	molecular_function:phosphoprotein phosphatase activity(GO:0004721);molecular_function:protein serine/threonine phosphatase activity(GO:0004722);cellular_component:cytoplasm(GO:0005737);biological_process:protein dephosphorylation(GO:0006470);molecular_function:metal ion binding(GO:0046872)
AT3G05690	2558	0.7	2.79	3.7	2.87	1.92	UNE8	K08064	molecular_function:DNA binding(GO:0003677);molecular_function:sequence-specific DNA binding transcription factor activity(GO:0003700);cellular_component:nucleus(GO:0005634);biological_process:transcription, DNA-templated(GO:0006351);biological_process:regulation of transcription, DNA-templated(GO:0006355);biological_process:double fertilization forming a zygote and endosperm(GO:0009567);cellular_…
AT3G05800	1215	3.43	11.02	10.92	9.05	15.4	BHLH150	_	molecular_function:DNA binding(GO:0003677);molecular_function:sequence-specific DNA binding transcription factor activity(GO:0003700);cellular_component:nucleus(GO:0005634);biological_process:transcription, DNA-templated(GO:0006351);biological_process:regulation of transcription, DNA-templated(GO:0006355);biological_process:brassinosteroid mediated signaling pathway(GO:0009742);molecular_function…
AT3G05905	3308	0.11	0.01	0.01	0.03	0.02		_	molecular_function:molecular_function(GO:0003674);cellular_component:cellular_component(GO:0005575);biological_process:biological_process(GO:0008150)
AT3G06020	1200	1.22	0.55	0.28	0.51	0.43	FAF4	_	molecular_function:molecular_function(GO:0003674);cellular_component:nucleus(GO:0005634);biological_process:regulation of meristem growth(GO:0010075)
AT3G06100	2029	0.14	0.06	0.06	0	0.06	NIP7-1	_	molecular_function:transporter activity(GO:0005215);cellular_component:integral component of plasma membrane(GO:0005887);biological_process:transport(GO:0006810);molecular_function:water channel activity(GO:0015250);cellular_component:membrane(GO:0016020);cellular_component:integral component of membrane(GO:0016021);biological_process:borate transmembrane transport(GO:0035445);molecular_function:…
AT3G06355	502	84.08	27.55	718.91	164.31	31.87		_	_
AT3G06390	1519	0.29	0.87	0.08	0.17	0.65		_	cellular_component:nucleus(GO:0005634);cellular_component:plasma membrane(GO:0005886);cellular_component:integral component of membrane(GO:0016021)
AT3G06435	2659	0.58	0.18	0.02	0.4	0.14		_	molecular_function:molecular_function(GO:0003674);cellular_component:mitochondrion(GO:0005739);biological_process:biological_process(GO:0008150);cellular_component:membrane(GO:0016020);cellular_component:integral component of membrane(GO:0016021)
AT3G06490	3335	0.58	0.18	0.09	0.18	0.19	MYB108	K09422	molecular_function:sequence-specific DNA binding RNA polymerase II transcription factor activity(GO:0000981);molecular_function:RNA polymerase II transcription factor recruiting transcription factor activity(GO:0001135);molecular_function:DNA binding(GO:0003677);molecular_function:sequence-specific DNA binding transcription factor activity(GO:0003700);cellular_component:nucleus(GO:0005634);biolog…
AT3G06500	3839	90.92	22.65	11.34	9.1	15.29	INVC	_	molecular_function:beta-fructofuranosidase activity(GO:0004564);molecular_function:sucrose alpha-glucosidase activity(GO:0004575);cellular_component:extracellular region(GO:0005576);cellular_component:mitochondrion(GO:0005739);biological_process:circadian rhythm(GO:0007623);biological_process:regulation of seed germination(GO:0010029);biological_process:regulation of timing of transition from veg…
AT3G06590	2974	1.81	4.61	5.9	4.38	5.02	BHLH148	_	molecular_function:DNA binding(GO:0003677);molecular_function:sequence-specific DNA binding transcription factor activity(GO:0003700);molecular_function:protein binding(GO:0005515);cellular_component:nucleus(GO:0005634);biological_process:transcription, DNA-templated(GO:0006351);biological_process:regulation of transcription, DNA-templated(GO:0006355);molecular_function:protein dimerization activ…
AT3G06690	1400	5.81	2.33	2.14	6.42	1.83		K00232	molecular_function:acyl-CoA oxidase activity(GO:0003997);cellular_component:nucleus(GO:0005634)
AT3G06755	234	22	7.24	8.07	26.82	7.65		_	_
AT3G06890	829	5.03	0.99	0.94	1.34	1.25		_	molecular_function:molecular_function(GO:0003674);biological_process:biological_process(GO:0008150);cellular_component:integral component of membrane(GO:0016021)
AT3G06955	203	2.14	0.81	7.39	2.74	1.42		_	_
AT3G07195	1784	32.42	6.61	12.58	12.08	7.6		_	molecular_function:molecular_function(GO:0003674);cellular_component:nucleus(GO:0005634);biological_process:biological_process(GO:0008150)
AT3G07273	311	22.13	8.96	2.14	8.93	9.47		_	cellular_component:extracellular region(GO:0005576)
AT3G07340	2853	7.38	2.85	2.98	6.52	2.87	BHLH62	_	molecular_function:DNA binding(GO:0003677);molecular_function:sequence-specific DNA binding transcription factor activity(GO:0003700);cellular_component:nucleus(GO:0005634);biological_process:transcription, DNA-templated(GO:0006351);biological_process:regulation of transcription, DNA-templated(GO:0006355);molecular_function:protein dimerization activity(GO:0046983)
AT3G07350	1606	8.23	25.05	20.16	14.66	31.87		_	molecular_function:ATP binding(GO:0005524);cellular_component:mitochondrion(GO:0005739);biological_process:biological_process(GO:0008150)
AT3G07520	3401	12.16	4.39	1.54	5.6	3.77	GLR1.4	K05387	molecular_function:ionotropic glutamate receptor activity(GO:0004970);molecular_function:intracellular ligand-gated ion channel activity(GO:0005217);molecular_function:cation channel activity(GO:0005261);molecular_function:calcium channel activity(GO:0005262);cellular_component:extracellular region(GO:0005576);cellular_component:cell(GO:0005623);biological_process:calcium ion transport(GO:0006816…
AT3G07600	906	2.34	0.3	0.39	0.57	0.36	HIPP16	_	cellular_component:nucleus(GO:0005634);molecular_function:metal ion binding(GO:0046872)
AT3G07925	630	0.34	0.95	0.09	0	0.73		_	_
AT3G07980	7758	5.53	2.53	2.49	3.35	1.84	MAP3KE2	_	molecular_function:protein kinase activity(GO:0004672);molecular_function:receptor signaling protein serine/threonine kinase activity(GO:0004702);molecular_function:ATP binding(GO:0005524);cellular_component:nucleolus(GO:0005730);cellular_component:vacuole(GO:0005773);cellular_component:microtubule organizing center(GO:0005815);cellular_component:plasma membrane(GO:0005886);biological_process:pro…
AT3G08275	42	34.83	16.92	3.97	14.55	13.75		_	_
AT3G08710	1527	21.82	10.31	8.04	10.88	9.97	TRX9	K03671	molecular_function:thioredoxin-disulfide reductase activity(GO:0004791);cellular_component:nucleus(GO:0005634);cellular_component:cytoplasm(GO:0005737);cellular_component:cytosol(GO:0005829);cellular_component:plasma membrane(GO:0005886);biological_process:glycerol ether metabolic process(GO:0006662);biological_process:cell communication(GO:0007154);cellular_component:plastid(GO:0009536);molecula…
AT3G08720	2860	19.6	4.15	3.7	4.4	3.29	ATPK2	K04688	molecular_function:protein kinase activity(GO:0004672);molecular_function:protein serine/threonine kinase activity(GO:0004674);molecular_function:ATP binding(GO:0005524);cellular_component:nucleus(GO:0005634);cellular_component:cytoplasm(GO:0005737);biological_process:protein phosphorylation(GO:0006468);biological_process:response to heat(GO:0009408);biological_process:response to cold(GO:0009409…
AT3G08860	3222	8.07	1.39	43.97	24.49	1.11	PYD4	K00827	cellular_component:mitochondrion(GO:0005739);molecular_function:alanine-glyoxylate transaminase activity(GO:0008453);molecular_function:transaminase activity(GO:0008483);biological_process:photorespiration(GO:0009853);molecular_function:pyridoxal phosphate binding(GO:0030170);molecular_function:identical protein binding(GO:0042802);biological_process:cellular response to nitrogen levels(GO:004356…
AT3G08940	1367	170.22	354.28	684.26	450.47	480.44	LHCB4.2	_	cellular_component:chloroplast(GO:0009507);cellular_component:photosystem I(GO:0009522);cellular_component:photosystem II(GO:0009523);cellular_component:chloroplast thylakoid(GO:0009534);cellular_component:chloroplast thylakoid membrane(GO:0009535);cellular_component:thylakoid(GO:0009579);biological_process:response to blue light(GO:0009637);biological_process:response to cytokinin(GO:0009735);bi…
AT3G09010	2483	12.86	5.88	2.16	2.74	5.07		_	molecular_function:protein serine/threonine kinase activity(GO:0004674);molecular_function:ATP binding(GO:0005524);biological_process:protein phosphorylation(GO:0006468);molecular_function:kinase activity(GO:0016301);biological_process:phosphorylation(GO:0016310)
AT3G09270	1504	4.19	1.17	0.61	0.65	0.89	GSTU8	K00799	molecular_function:glutathione transferase activity(GO:0004364);cellular_component:cytoplasm(GO:0005737);cellular_component:cytosol(GO:0005829);biological_process:toxin catabolic process(GO:0009407);biological_process:response to toxic substance(GO:0009636);biological_process:response to cadmium ion(GO:0046686)
AT3G09280	538	1.01	0.1	0.1	0.41	0.54		_	molecular_function:molecular_function(GO:0003674);biological_process:biological_process(GO:0008150);cellular_component:integral component of membrane(GO:0016021)
AT3G09345	243	2.23	0.67	5.03	3.89	2.38		_	_
AT3G09405	2877	4.37	1.1	0.64	1.36	1.56	PAE4	_	cellular_component:extracellular region(GO:0005576);cellular_component:cell wall(GO:0005618);molecular_function:hydrolase activity(GO:0016787);biological_process:cell wall organization(GO:0071555)
AT3G09440	3593	8.64	74.23	4.5	3.42	62.72	HSP70-3	K03283	molecular_function:protease binding(GO:0002020);molecular_function:protein binding(GO:0005515);molecular_function:ATP binding(GO:0005524);cellular_component:cell wall(GO:0005618);cellular_component:vacuole(GO:0005773);cellular_component:vacuolar membrane(GO:0005774);cellular_component:Golgi apparatus(GO:0005794);cellular_component:cytosol(GO:0005829);cellular_component:plasma membrane(GO:0005886)…
AT3G09555	410	0.13	0.27	0.27	0.41	0.56		_	_
AT3G09830	2614	33.98	12.52	11.55	11.05	12.63		_	biological_process:pattern recognition receptor signaling pathway(GO:0002221);molecular_function:transmembrane receptor protein serine/threonine kinase activity(GO:0004675);molecular_function:protein binding(GO:0005515);molecular_function:ATP binding(GO:0005524);cellular_component:plasma membrane(GO:0005886);biological_process:protein phosphorylation(GO:0006468);biological_process:cell surface re…
AT3G09940	2870	17.86	0.8	4.63	2.24	1.49	MDAR3	K08232	cellular_component:cytoplasm(GO:0005737);cellular_component:cytosol(GO:0005829);biological_process:response to water deprivation(GO:0009414);biological_process:response to symbiotic fungus(GO:0009610);biological_process:response to salt stress(GO:0009651);biological_process:response to jasmonic acid(GO:0009753);molecular_function:oxidoreductase activity(GO:0016491);molecular_function:monodehydroa…
AT3G09960	1650	0.92	0.15	0.05	0.25	0.1		_	molecular_function:protein serine/threonine phosphatase activity(GO:0004722);cellular_component:cellular_component(GO:0005575);molecular_function:hydrolase activity(GO:0016787)
AT3G10180	8687	0.15	0.33	0.01	0.12	0.22	KIN7O	K11498	molecular_function:microtubule motor activity(GO:0003777);cellular_component:nucleus(GO:0005634)
AT3G10185	758	0.21	0.43	0.44	0.11	1.48		_	cellular_component:extracellular region(GO:0005576);biological_process:gibberellic acid mediated signaling pathway(GO:0009740)
AT3G10300	2503	13.35	3.93	3.39	3.87	3.49		_	molecular_function:calcium ion binding(GO:0005509)
AT3G10600	3388	0.32	0.09	0.07	0.13	0.11	CAT7	_	biological_process:amino acid transmembrane transport(GO:0003333);molecular_function:amino acid transmembrane transporter activity(GO:0015171);molecular_function:basic amino acid transmembrane transporter activity(GO:0015174);cellular_component:integral component of membrane(GO:0016021);cellular_component:chloroplast membrane(GO:0031969)
AT3G10815	1727	2.73	0.68	0.26	0.53	0.22		_	cellular_component:mitochondrion(GO:0005739);biological_process:biological_process(GO:0008150)
AT3G10930	852	61.82	1.41	2.67	1.63	4.54		_	molecular_function:molecular_function(GO:0003674);cellular_component:mitochondrion(GO:0005739);biological_process:biological_process(GO:0008150)
AT3G11020	1988	0.52	1.43	1.07	0.85	1.33	DREB2B	K09286	molecular_function:DNA binding(GO:0003677);molecular_function:sequence-specific DNA binding transcription factor activity(GO:0003700);cellular_component:nucleus(GO:0005634);biological_process:transcription, DNA-templated(GO:0006351);biological_process:regulation of transcription, DNA-templated(GO:0006355);biological_process:response to water deprivation(GO:0009414);biological_process:pollen devel…
AT3G11080	3382	3.47	0.78	0.41	0.97	0.77	AtRLP35	_	biological_process:defense response(GO:0006952);biological_process:signal transduction(GO:0007165);cellular_component:integral component of membrane(GO:0016021);molecular_function:kinase activity(GO:0016301)
AT3G11340	1808	1.94	0.76	0.13	0.35	0.9		_	cellular_component:nucleus(GO:0005634);biological_process:defense response(GO:0006952);biological_process:metabolic process(GO:0008152);molecular_function:UDP-glycosyltransferase activity(GO:0008194);biological_process:leaf senescence(GO:0010150);cellular_component:intracellular membrane-bounded organelle(GO:0043231);molecular_function:glucosyltransferase activity(GO:0046527);biological_process:d…
AT3G11640	981	1.51	0.1	0.45	0.42	0.17		_	molecular_function:molecular_function(GO:0003674);cellular_component:extracellular region(GO:0005576);biological_process:biological_process(GO:0008150);cellular_component:integral component of membrane(GO:0016021)
AT3G11650	1327	28.5	10.63	8.24	10.13	13.49	NHL2	_	molecular_function:signal transducer activity(GO:0004871);cellular_component:plasmodesma(GO:0009506);cellular_component:chloroplast(GO:0009507);cellular_component:integral component of membrane(GO:0016021);cellular_component:anchored component of plasma membrane(GO:0046658);biological_process:defense response to virus(GO:0051607)
AT3G11690	1794	1.51	4.54	4.98	4.3	3.35		_	molecular_function:molecular_function(GO:0003674);cellular_component:nucleus(GO:0005634);biological_process:biological_process(GO:0008150)
AT3G11840	1631	28.54	13.55	9.88	14.34	10.87	PUB24	_	biological_process:respiratory burst involved in defense response(GO:0002679);molecular_function:ubiquitin-protein transferase activity(GO:0004842);cellular_component:cytoplasm(GO:0005737);biological_process:defense response(GO:0006952);biological_process:response to chitin(GO:0010200);biological_process:protein ubiquitination(GO:0016567);biological_process:protein autoubiquitination(GO:0051865)
AT3G12500	1849	20.8	9.2	3.48	1.74	4.38	CHI-B	K20547	biological_process:polysaccharide catabolic process(GO:0000272);molecular_function:chitinase activity(GO:0004568);cellular_component:extracellular region(GO:0005576);cellular_component:intracellular(GO:0005622);cellular_component:vacuole(GO:0005773);cellular_component:vacuolar membrane(GO:0005774);cellular_component:cytosol(GO:0005829);biological_process:chitin catabolic process(GO:0006032);molec…
AT3G12520	4320	12.04	4.6	4.11	10.57	3.27	SULTR4%3B2	_	cellular_component:integral component of plasma membrane(GO:0005887);molecular_function:secondary active sulfate transmembrane transporter activity(GO:0008271);cellular_component:chloroplast(GO:0009507);molecular_function:sulfate transmembrane transporter activity(GO:0015116);molecular_function:symporter activity(GO:0015293);cellular_component:integral component of membrane(GO:0016021)
AT3G12590	8207	7.21	3.58	3.21	4.08	2.98		_	biological_process:biological_process(GO:0008150);cellular_component:chloroplast(GO:0009507)
AT3G12830	977	32.5	6.99	8.81	8.19	11.83	SAUR72	K14488	molecular_function:molecular_function(GO:0003674);cellular_component:cytoplasm(GO:0005737);biological_process:multicellular organismal development(GO:0007275);biological_process:response to auxin(GO:0009733);biological_process:auxin-activated signaling pathway(GO:0009734);biological_process:regulation of growth(GO:0040008)
AT3G12833	1122	0.95	0.16	0.43	0.38	0.28		_	_
AT3G12910	1475	0.8	0.28	0.05	0.05	0.2		_	molecular_function:DNA binding(GO:0003677);molecular_function:sequence-specific DNA binding transcription factor activity(GO:0003700);cellular_component:nucleus(GO:0005634);biological_process:transcription, DNA-templated(GO:0006351);biological_process:regulation of transcription, DNA-templated(GO:0006355)
AT3G13080	5965	14.49	2.96	1.02	3.64	2.27	ABCC3	_	cellular_component:plant-type vacuole(GO:0000325);molecular_function:ATP binding(GO:0005524);cellular_component:vacuole(GO:0005773);cellular_component:vacuolar membrane(GO:0005774);cellular_component:plasma membrane(GO:0005886);molecular_function:xenobiotic-transporting ATPase activity(GO:0008559);cellular_component:plasmodesma(GO:0009506);molecular_function:chlorophyll catabolite transmembrane t…
AT3G13210	2947	0.51	0.25	0.26	0.75	0.46		_	cellular_component:intracellular(GO:0005622);cellular_component:nucleus(GO:0005634);biological_process:RNA processing(GO:0006396)
AT3G13380	4610	4.75	1.73	1.19	1.61	1.71	BRL3	_	molecular_function:protein kinase activity(GO:0004672);molecular_function:protein serine/threonine kinase activity(GO:0004674);molecular_function:transmembrane receptor protein tyrosine kinase activity(GO:0004714);molecular_function:steroid binding(GO:0005496);molecular_function:ATP binding(GO:0005524);cellular_component:plasma membrane(GO:0005886);cellular_component:integral component of membran…
AT3G13405	226	0.48	2.18	0.98	0.98	0.77	MIR169A	_	biological_process:cellular response to phosphate starvation(GO:0016036);biological_process:gene silencing by miRNA(GO:0035195)
AT3G13437	632	18.5	4.15	3.96	12.45	5.64		_	molecular_function:molecular_function(GO:0003674);cellular_component:extracellular region(GO:0005576);biological_process:biological_process(GO:0008150)
AT3G13520	810	43.28	17.54	185.1	140.57	20.4	AGP12	_	cellular_component:plasma membrane(GO:0005886);biological_process:biological_process(GO:0008150);cellular_component:anchored component of membrane(GO:0031225)
AT3G13590	2019	0.42	0.21	0.04	0.25	0		_	_
AT3G13610	1553	1.55	0.07	0.26	0.19	0.12	F6'H1	K06892	cellular_component:cytoplasm(GO:0005737);biological_process:phenylpropanoid biosynthetic process(GO:0009699);biological_process:coumarin biosynthetic process(GO:0009805);biological_process:hydrogen peroxide-mediated programmed cell death(GO:0010421);molecular_function:oxidoreductase activity, acting on paired donors, with incorporation or reduction of molecular oxygen, 2-oxoglutarate as one donor…
AT3G13790	3153	8.98	1.58	0.72	1.38	1.01	CWINV1	K01193	molecular_function:hydrolase activity, hydrolyzing O-glycosyl compounds(GO:0004553);molecular_function:beta-fructofuranosidase activity(GO:0004564);molecular_function:sucrose alpha-glucosidase activity(GO:0004575);cellular_component:extracellular region(GO:0005576);cellular_component:cell wall(GO:0005618);cellular_component:plasma membrane(GO:0005886);biological_process:carbohydrate metabolic pro…
AT3G13850	1402	2.55	0.58	0.44	0.95	1.19	LBD22	_	cellular_component:nucleus(GO:0005634);biological_process:biological_process(GO:0008150)
AT3G13900	5352	0.1	0.02	0.02	0.06	0.01	ALA7	_	molecular_function:magnesium ion binding(GO:0000287);molecular_function:phospholipid-translocating ATPase activity(GO:0004012);molecular_function:ATP binding(GO:0005524);cellular_component:trans-Golgi network(GO:0005802);cellular_component:plasma membrane(GO:0005886);biological_process:pollen tube growth(GO:0009860);molecular_function:ATPase activity, coupled to transmembrane movement of ions, ph…
AT3G13950	1629	17.03	2.9	3.32	3.73	2.73		_	molecular_function:molecular_function(GO:0003674);cellular_component:integral component of membrane(GO:0016021)
AT3G14050	3333	45.4	12.35	3.35	3.96	10.13	RSH2	_	molecular_function:ATP binding(GO:0005524);molecular_function:GTP binding(GO:0005525);molecular_function:GTP diphosphokinase activity(GO:0008728);cellular_component:chloroplast(GO:0009507);biological_process:response to wounding(GO:0009611);biological_process:response to abscisic acid(GO:0009737);biological_process:guanosine tetraphosphate metabolic process(GO:0015969);molecular_function:kinase a…
AT3G14067	2907	45.26	116.31	109.06	54.22	121.45	SBT1.4	_	molecular_function:serine-type endopeptidase activity(GO:0004252);cellular_component:extracellular region(GO:0005576);cellular_component:vacuole(GO:0005773);cellular_component:vacuolar membrane(GO:0005774);cellular_component:cytosol(GO:0005829);biological_process:proteolysis(GO:0006508);cellular_component:plant-type cell wall(GO:0009505);biological_process:leaf senescence(GO:0010150);biological_p…
AT3G14200	2125	5.23	21.71	1.37	3.74	19.14		_	biological_process:protein folding(GO:0006457)
AT3G14590	3798	1.33	0.5	0.12	0.24	0.4	NTMC2TYPE6.2	_	cellular_component:extracellular region(GO:0005576);cellular_component:endoplasmic reticulum(GO:0005783);cellular_component:chloroplast(GO:0009507);cellular_component:integral component of membrane(GO:0016021)
AT3G14710	1584	0.19	0.08	0.04	0.16	0.25		_	molecular_function:molecular_function(GO:0003674);cellular_component:nucleus(GO:0005634);biological_process:biological_process(GO:0008150)
AT3G14870	3607	1.49	0.25	0.32	0.4	0.22		_	molecular_function:molecular_function(GO:0003674);biological_process:biological_process(GO:0008150)
AT3G15200	1572	4.14	1.04	0.39	0.88	0.51		_	cellular_component:mitochondrion(GO:0005739);biological_process:biological_process(GO:0008150);cellular_component:cytosolic ribosome(GO:0022626)
AT3G15210	1260	212.87	13.06	51.21	41.35	22.83	ERF4	K09286	molecular_function:DNA binding(GO:0003677);molecular_function:sequence-specific DNA binding transcription factor activity(GO:0003700);molecular_function:protein binding(GO:0005515);cellular_component:nucleus(GO:0005634);biological_process:transcription, DNA-templated(GO:0006351);biological_process:regulation of transcription, DNA-templated(GO:0006355);biological_process:response to ethylene(GO:00…
AT3G15350	3055	17.37	5.11	3.73	7.11	4.54		_	cellular_component:Golgi apparatus(GO:0005794);molecular_function:acetylglucosaminyltransferase activity(GO:0008375);cellular_component:membrane(GO:0016020);cellular_component:integral component of membrane(GO:0016021);biological_process:carbohydrate biosynthetic process(GO:0016051);molecular_function:transferase activity, transferring glycosyl groups(GO:0016757)
AT3G15356	1122	346.07	113.94	41.28	38.71	66.11	LEC	_	cellular_component:cell wall(GO:0005618);cellular_component:plasma membrane(GO:0005886);biological_process:response to wounding(GO:0009611);biological_process:defense response to fungus, incompatible interaction(GO:0009817);biological_process:ethylene-activated signaling pathway(GO:0009873);molecular_function:carbohydrate binding(GO:0030246);cellular_component:apoplast(GO:0048046);biological_proc…
AT3G15450	1141	45.78	122.07	93.43	145.48	128.15		_	cellular_component:chloroplast(GO:0009507)
AT3G15518	643	14.07	1.11	1.3	1.38	1.62		_	molecular_function:molecular_function(GO:0003674);cellular_component:mitochondrion(GO:0005739);biological_process:biological_process(GO:0008150)
AT3G15530	1864	23.12	5.87	7.39	5.86	6.08		_	cellular_component:cytoplasm(GO:0005737);cellular_component:integral component of membrane(GO:0016021)
AT3G15536	600	35.25	5.19	6.73	17.28	12.72		_	molecular_function:molecular_function(GO:0003674);cellular_component:cellular_component(GO:0005575);biological_process:biological_process(GO:0008150)
AT3G15630	1011	48.08	104.45	114.58	108.17	110.16		_	molecular_function:molecular_function(GO:0003674);cellular_component:nucleus(GO:0005634);biological_process:biological_process(GO:0008150)
AT3G15770	1348	26.55	11.93	4.34	14.84	11.85		_	biological_process:vasculature development(GO:0001944);molecular_function:molecular_function(GO:0003674);cellular_component:nucleus(GO:0005634);biological_process:cell division(GO:0051301)
AT3G15800	2159	0.27	0.04	0.12	0.16	0.12		_	molecular_function:hydrolase activity, hydrolyzing O-glycosyl compounds(GO:0004553);cellular_component:anchored component of membrane(GO:0031225)
AT3G16030	3687	2.59	0.94	0.92	1.7	0.95	CES101	_	molecular_function:protein serine/threonine kinase activity(GO:0004674);cellular_component:plasma membrane(GO:0005886);biological_process:protein phosphorylation(GO:0006468);biological_process:response to fungus(GO:0009620);molecular_function:kinase activity(GO:0016301);molecular_function:carbohydrate binding(GO:0030246);biological_process:innate immune response(GO:0045087)
AT3G16070	831	0.59	1.18	0.13	0.94	0.63		_	molecular_function:helicase activity(GO:0004386);cellular_component:cellular_component(GO:0005575);biological_process:biological_process(GO:0008150)
AT3G16280	1061	0.14	0.39	0.34	0.73	0.32		_	molecular_function:DNA binding(GO:0003677);molecular_function:sequence-specific DNA binding transcription factor activity(GO:0003700);cellular_component:nucleus(GO:0005634);biological_process:transcription, DNA-templated(GO:0006351);biological_process:regulation of transcription, DNA-templated(GO:0006355);biological_process:ethylene-activated signaling pathway(GO:0009873)
AT3G16360	1593	0.76	1.58	1.8	1.7	1.37	AHP4	K14490	biological_process:phosphorelay signal transduction system(GO:0000160);molecular_function:signal transducer activity(GO:0004871);cellular_component:nucleus(GO:0005634);cellular_component:cytoplasm(GO:0005737);cellular_component:cytosol(GO:0005829);biological_process:signal transduction(GO:0007165);biological_process:cytokinin-activated signaling pathway(GO:0009736);molecular_function:histidine ph…
AT3G16380	2682	0.41	0.83	0.2	0.67	0.47	PAB6	K13126	molecular_function:RNA binding(GO:0003723);molecular_function:translation initiation factor activity(GO:0003743);molecular_function:structural constituent of cell wall(GO:0005199);cellular_component:nucleus(GO:0005634);cellular_component:cytoplasm(GO:0005737);biological_process:translational initiation(GO:0006413);biological_process:regulation of translation(GO:0006417);biological_process:lipid m…
AT3G16510	1522	15.06	2.84	3.83	2.01	5.28		_	molecular_function:molecular_function(GO:0003674);cellular_component:nucleus(GO:0005634);biological_process:biological_process(GO:0008150)
AT3G16570	1965	31.93	15.5	96.92	76.55	23.61	RALF23	_	molecular_function:signal transducer activity(GO:0004871);cellular_component:extracellular region(GO:0005576);biological_process:cell-cell signaling(GO:0007267);cellular_component:plasmodesma(GO:0009506);biological_process:response to brassinosteroid(GO:0009741);biological_process:brassinosteroid mediated signaling pathway(GO:0009742);biological_process:calcium-mediated signaling(GO:0019722);biol…
AT3G16690	2228	0.14	0.31	0.53	0.68	0.55	SWEET16	_	molecular_function:fructose transmembrane transporter activity(GO:0005353);molecular_function:glucose transmembrane transporter activity(GO:0005355);molecular_function:protein binding(GO:0005515);cellular_component:intracellular(GO:0005622);cellular_component:cell(GO:0005623);cellular_component:plasma membrane(GO:0005886);cellular_component:integral component of plasma membrane(GO:0005887);biolog…
AT3G16712	216	4.01	1.52	0.51	2.57	2.14		_	cellular_component:mitochondrion(GO:0005739)
AT3G16720	1575	54.53	24.92	25.53	23.17	35.91	ATL2	_	cellular_component:nucleus(GO:0005634);biological_process:defense response(GO:0006952);molecular_function:zinc ion binding(GO:0008270);biological_process:response to chitin(GO:0010200);cellular_component:integral component of membrane(GO:0016021);biological_process:protein ubiquitination(GO:0016567);biological_process:proteasome-mediated ubiquitin-dependent protein catabolic process(GO:0043161);m…
AT3G16860	2890	18.61	0.53	0.39	0.81	0.51	COBL8	_	cellular_component:plasma membrane(GO:0005886);biological_process:cellulose microfibril organization(GO:0010215);biological_process:cell growth(GO:0016049);cellular_component:anchored component of membrane(GO:0031225)
AT3G16900	992	0.2	0.61	0.69	1.1	0.43		_	molecular_function:molecular_function(GO:0003674);cellular_component:cellular_component(GO:0005575)
AT3G17130	944	0.17	0.93	0.71	1.29	2.02		_	cellular_component:extracellular region(GO:0005576);biological_process:negative regulation of catalytic activity(GO:0043086);molecular_function:pectinesterase inhibitor activity(GO:0046910)
AT3G17185	947	5.52	2.22	1.96	12.65	3.46	TASIR-ARF	_	molecular_function:molecular_function(GO:0003674);cellular_component:cellular_component(GO:0005575);biological_process:RNA interference(GO:0016246);biological_process:negative regulation of gene expression, epigenetic(GO:0045814);biological_process:leaf development(GO:0048366)
AT3G17225	848	1.6	0.71	0.59	0.46	0.89		_	cellular_component:chloroplast(GO:0009507);biological_process:negative regulation of catalytic activity(GO:0043086);molecular_function:pectinesterase inhibitor activity(GO:0046910)
AT3G17510	4078	16.45	7.45	7.73	13.85	5.99	CIPK1	_	molecular_function:protein serine/threonine kinase activity(GO:0004674);molecular_function:protein binding(GO:0005515);molecular_function:ATP binding(GO:0005524);cellular_component:nucleus(GO:0005634);cellular_component:cytoplasm(GO:0005737);cellular_component:plasma membrane(GO:0005886);biological_process:protein phosphorylation(GO:0006468);biological_process:response to osmotic stress(GO:000697…
AT3G17640	1790	1.27	3.79	3.41	2.23	4.39		_	biological_process:signal transduction(GO:0007165)
AT3G17655	1376	0.66	0.13	0.14	0.34	0.21		_	_
AT3G17690	3528	0.45	0.14	0.06	0.29	0.1	CNGC19	K05391	molecular_function:sequence-specific DNA binding transcription factor activity(GO:0003700);molecular_function:ion channel activity(GO:0005216);molecular_function:voltage-gated potassium channel activity(GO:0005249);molecular_function:calmodulin binding(GO:0005516);cellular_component:integral component of plasma membrane(GO:0005887);biological_process:regulation of transcription, DNA-templated(GO:…
AT3G18250	367	12.4	5.51	4.69	5.45	5.35		_	molecular_function:molecular_function(GO:0003674);cellular_component:endoplasmic reticulum(GO:0005783);biological_process:biological_process(GO:0008150);cellular_component:integral component of membrane(GO:0016021)
AT3G18320	1363	7.12	14.28	3.71	8.44	12.08		_	molecular_function:molecular_function(GO:0003674);cellular_component:cytoplasm(GO:0005737);biological_process:biological_process(GO:0008150)
AT3G18490	2205	63.67	143.05	150.3	106.68	167.38	ASPG1	_	molecular_function:DNA binding(GO:0003677);molecular_function:aspartic-type endopeptidase activity(GO:0004190);cellular_component:extracellular region(GO:0005576);cellular_component:endoplasmic reticulum(GO:0005783);biological_process:proteolysis(GO:0006508);biological_process:response to water deprivation(GO:0009414);biological_process:systemic acquired resistance(GO:0009627);biological_process:…
AT3G18670	2662	0.22	0.06	0.06	0.06	0.06		_	cellular_component:integral component of membrane(GO:0016021)
AT3G18773	1428	3.34	24	8.56	9.72	19.9	ATL77	K19040	molecular_function:zinc ion binding(GO:0008270);cellular_component:integral component of membrane(GO:0016021);biological_process:protein ubiquitination(GO:0016567)
AT3G18850	2101	0.4	1.05	0.18	0.54	1.21	LPAT5	K13513	molecular_function:1-acylglycerol-3-phosphate O-acyltransferase activity(GO:0003841);cellular_component:mitochondrion(GO:0005739);biological_process:metabolic process(GO:0008152);cellular_component:integral component of membrane(GO:0016021);biological_process:CDP-diacylglycerol biosynthetic process(GO:0016024);molecular_function:transferase activity, transferring acyl groups(GO:0016746)
AT3G19010	2452	58.02	28.83	6.03	19.45	27.03		_	cellular_component:cytoplasm(GO:0005737);biological_process:flavonoid biosynthetic process(GO:0009813);molecular_function:oxidoreductase activity(GO:0016491);molecular_function:flavonol synthase activity(GO:0045431);molecular_function:metal ion binding(GO:0046872);biological_process:oxidation-reduction process(GO:0055114)
AT3G19130	2926	48.4	14.21	21.16	20.28	12.49	RBP47B	_	molecular_function:RNA binding(GO:0003723);molecular_function:mRNA binding(GO:0003729);cellular_component:nucleus(GO:0005634);cellular_component:cytosol(GO:0005829);biological_process:mRNA processing(GO:0006397);molecular_function:poly(A) binding(GO:0008143);cellular_component:cytoplasmic stress granule(GO:0010494)
AT3G19150	1622	6.09	2.34	1.54	1.96	1.91	KRP6	_	cellular_component:male germ cell nucleus(GO:0001673);molecular_function:cyclin-dependent protein serine/threonine kinase inhibitor activity(GO:0004861);molecular_function:protein binding(GO:0005515);cellular_component:nucleus(GO:0005634);cellular_component:nucleoplasm(GO:0005654);biological_process:cell cycle arrest(GO:0007050);molecular_function:cyclin binding(GO:0030332);biological_process:DNA…
AT3G19240	2978	23.09	9.19	4.22	7.61	8.25		_	molecular_function:molecular_function(GO:0003674);cellular_component:cytoplasm(GO:0005737)
AT3G19540	2604	21.11	9.96	10.14	10.96	10.05		_	cellular_component:mitochondrion(GO:0005739);cellular_component:plasma membrane(GO:0005886);biological_process:biological_process(GO:0008150);molecular_function:transferase activity(GO:0016740)
AT3G19550	1298	4.5	2.18	0.9	0.6	1.12		_	molecular_function:molecular_function(GO:0003674);cellular_component:mitochondrion(GO:0005739);biological_process:response to stress(GO:0006950)
AT3G19580	1394	15.95	6.19	2.95	3.52	7.47	AZF2	_	molecular_function:nucleic acid binding(GO:0003676);molecular_function:DNA binding(GO:0003677);molecular_function:sequence-specific DNA binding transcription factor activity(GO:0003700);cellular_component:nucleus(GO:0005634);biological_process:transcription, DNA-templated(GO:0006351);molecular_function:zinc ion binding(GO:0008270);biological_process:response to water deprivation(GO:0009414);biolo…
AT3G19970	3176	4.47	0.41	0.3	1.18	0.64		_	biological_process:biological_process(GO:0008150);molecular_function:hydrolase activity(GO:0016787)
AT3G20130	2109	0.49	0.2	0.04	0.22	0.26	CYP705A22	_	molecular_function:monooxygenase activity(GO:0004497);molecular_function:iron ion binding(GO:0005506);biological_process:gravitropism(GO:0009630);biological_process:positive gravitropism(GO:0009958);cellular_component:endomembrane system(GO:0012505);cellular_component:membrane(GO:0016020);cellular_component:integral component of membrane(GO:0016021);molecular_function:oxidoreductase activity, act…
AT3G20260	2820	0.25	0.66	0.11	0.37	0.56		_	cellular_component:nucleus(GO:0005634)
AT3G20410	3326	44.21	15.93	7	15.09	12.5	CPK9	K13412	molecular_function:protein kinase activity(GO:0004672);molecular_function:calmodulin-dependent protein kinase activity(GO:0004683);molecular_function:calcium ion binding(GO:0005509);molecular_function:calmodulin binding(GO:0005516);molecular_function:ATP binding(GO:0005524);cellular_component:nucleus(GO:0005634);cellular_component:cytoplasm(GO:0005737);cellular_component:plasma membrane(GO:000588…
AT3G20480	2078	0.36	0.75	0.79	0.56	0.64	LPXK	_	molecular_function:ATP binding(GO:0005524);cellular_component:mitochondrion(GO:0005739);molecular_function:tetraacyldisaccharide 4'-kinase activity(GO:0009029);biological_process:lipid A biosynthetic process(GO:0009245);cellular_component:membrane(GO:0016020);cellular_component:integral component of membrane(GO:0016021);biological_process:phosphorylation(GO:0016310);biological_process:lipid X met…
AT3G20820	1586	17.46	47.73	49.19	49.24	54.34		_	cellular_component:cell wall(GO:0005618);cellular_component:plasma membrane(GO:0005886);biological_process:defense response(GO:0006952);biological_process:signal transduction(GO:0007165);cellular_component:plasmodesma(GO:0009506);cellular_component:chloroplast(GO:0009507);cellular_component:membrane(GO:0016020);cellular_component:apoplast(GO:0048046)
AT3G20865	459	0.24	0.12	0.73	0.12	0.13	AGP40	_	molecular_function:molecular_function(GO:0003674);cellular_component:plasma membrane(GO:0005886);biological_process:biological_process(GO:0008150);cellular_component:anchored component of membrane(GO:0031225)
AT3G21080	1774	1.87	0.09	0.32	0.55	0.24		_	molecular_function:molecular_function(GO:0003674);cellular_component:nucleus(GO:0005634);biological_process:biological_process(GO:0008150);cellular_component:integral component of membrane(GO:0016021)
AT3G21140	3037	20.12	9.81	8.84	10.03	8.9		_	cellular_component:chloroplast(GO:0009507);molecular_function:FMN binding(GO:0010181);molecular_function:oxidoreductase activity(GO:0016491);biological_process:oxidation-reduction process(GO:0055114)
AT3G21150	1283	7.22	0.34	0.91	0.74	0.72	BBX32	_	molecular_function:sequence-specific DNA binding transcription factor activity(GO:0003700);molecular_function:protein binding(GO:0005515);cellular_component:nucleus(GO:0005634);cellular_component:cytoplasm(GO:0005737);biological_process:transcription, DNA-templated(GO:0006351);biological_process:regulation of transcription, DNA-templated(GO:0006355);molecular_function:zinc ion binding(GO:0008270)…
AT3G21230	4067	1.99	0.98	0.4	0.32	0.67	4CL4	_	molecular_function:ATP binding(GO:0005524);cellular_component:cellular_component(GO:0005575);biological_process:metabolic process(GO:0008152);biological_process:phenylpropanoid biosynthetic process(GO:0009699);molecular_function:4-coumarate-CoA ligase activity(GO:0016207);molecular_function:ligase activity(GO:0016874)
AT3G21520	835	7.07	0.33	0.47	0.6	0.28	DMP1	_	molecular_function:molecular_function(GO:0003674);cellular_component:endoplasmic reticulum(GO:0005783);cellular_component:chloroplast(GO:0009507);cellular_component:plant-type vacuole membrane(GO:0009705);biological_process:endomembrane system organization(GO:0010256);cellular_component:integral component of membrane(GO:0016021)
AT3G21670	2449	1.67	6.16	3.34	3.52	6.93	NPF6.4	_	molecular_function:transporter activity(GO:0005215);cellular_component:plasma membrane(GO:0005886);biological_process:oligopeptide transport(GO:0006857);molecular_function:symporter activity(GO:0015293);cellular_component:membrane(GO:0016020);cellular_component:integral component of membrane(GO:0016021);biological_process:nitrate assimilation(GO:0042128)
AT3G21950	2275	1.17	2.86	0.28	3.25	3.31		_	cellular_component:nucleus(GO:0005634);biological_process:response to cadmium ion(GO:0046686)
AT3G22160	1207	26.4	6.79	8.37	5.25	6.37	VQ22	_	molecular_function:molecular_function(GO:0003674);cellular_component:nucleus(GO:0005634);biological_process:biological_process(GO:0008150)
AT3G22370	2226	48.07	17.75	13.85	13.76	17	AOX1A	K17893	cellular_component:mitochondrion(GO:0005739);cellular_component:mitochondrial inner membrane(GO:0005743);biological_process:response to cold(GO:0009409);molecular_function:alternative oxidase activity(GO:0009916);cellular_component:integral component of membrane(GO:0016021);biological_process:mitochondria-nucleus signaling pathway(GO:0031930);biological_process:cellular respiration(GO:0045333);mo…
AT3G22550	2186	4.95	12.81	12.9	6.3	12.89		_	molecular_function:molecular_function(GO:0003674);cellular_component:nucleus(GO:0005634)
AT3G22600	1588	14.87	2.36	3.06	3.81	2.78		_	cellular_component:plasma membrane(GO:0005886);biological_process:lipid transport(GO:0006869);molecular_function:lipid binding(GO:0008289);cellular_component:anchored component of membrane(GO:0031225)
AT3G22810	3378	0.47	1.16	1.12	0.68	1.51		_	cellular_component:nucleus(GO:0005634);biological_process:signal transduction(GO:0007165);cellular_component:integral component of membrane(GO:0016021);molecular_function:phosphatidylinositol binding(GO:0035091)
AT3G22910	3199	0.63	0.26	0.14	0.45	0.23	ACA13	K01537	molecular_function:calcium-transporting ATPase activity(GO:0005388);molecular_function:calmodulin binding(GO:0005516);molecular_function:ATP binding(GO:0005524);cellular_component:integral component of plasma membrane(GO:0005887);cellular_component:intracellular membrane-bounded organelle(GO:0043231);molecular_function:metal ion binding(GO:0046872);biological_process:calcium ion transmembrane tra…
AT3G22930	1912	5.68	1.78	2.13	4.19	1	CML11	_	molecular_function:calcium ion binding(GO:0005509);biological_process:biological_process(GO:0008150)
AT3G23110	2508	13.37	5.73	3.12	9.39	5.87	AtRLP37	_	cellular_component:plasma membrane(GO:0005886);biological_process:defense response(GO:0006952);biological_process:signal transduction(GO:0007165);cellular_component:integral component of membrane(GO:0016021);molecular_function:kinase activity(GO:0016301)
AT3G23230	786	2.21	0.14	0.49	0	0	ERF098	_	molecular_function:DNA binding(GO:0003677);molecular_function:sequence-specific DNA binding transcription factor activity(GO:0003700);cellular_component:intracellular(GO:0005622);cellular_component:nucleus(GO:0005634);biological_process:transcription, DNA-templated(GO:0006351);biological_process:regulation of transcription, DNA-templated(GO:0006355);biological_process:ethylene-activated signaling…
AT3G23240	988	7.13	1.05	0.56	0.9	1.11	ERF1B	K14516	molecular_function:DNA binding(GO:0003677);molecular_function:sequence-specific DNA binding transcription factor activity(GO:0003700);cellular_component:intracellular(GO:0005622);cellular_component:nucleus(GO:0005634);biological_process:transcription, DNA-templated(GO:0006351);biological_process:regulation of transcription, DNA-templated(GO:0006355);biological_process:defense response(GO:0006952)…
AT3G23250	1702	14.27	0.12	0.02	0.1	0.3	MYB15	K09422	molecular_function:sequence-specific DNA binding RNA polymerase II transcription factor activity(GO:0000981);molecular_function:RNA polymerase II transcription factor recruiting transcription factor activity(GO:0001135);molecular_function:DNA binding(GO:0003677);molecular_function:sequence-specific DNA binding transcription factor activity(GO:0003700);cellular_component:nucleus(GO:0005634);biolog…
AT3G23550	2527	182.82	53.58	12	8.9	22.17	DTX18	K03327	biological_process:defense response to oomycetes(GO:0002229);molecular_function:transporter activity(GO:0005215);cellular_component:plasma membrane(GO:0005886);biological_process:drug transmembrane transport(GO:0006855);molecular_function:drug transmembrane transporter activity(GO:0015238);molecular_function:antiporter activity(GO:0015297);cellular_component:membrane(GO:0016020);cellular_componen…
AT3G23750	3707	27.66	12.15	11.63	21.69	11.55	TMK4	_	molecular_function:protein kinase activity(GO:0004672);molecular_function:transmembrane receptor protein serine/threonine kinase activity(GO:0004675);molecular_function:ATP binding(GO:0005524);cellular_component:extracellular region(GO:0005576);cellular_component:Golgi apparatus(GO:0005794);cellular_component:cytosol(GO:0005829);cellular_component:plasma membrane(GO:0005886);biological_process:pr…
AT3G24460	7386	0.16	0.07	0.02	0.17	0.04		_	cellular_component:membrane(GO:0016020);cellular_component:integral component of membrane(GO:0016021)
AT3G24515	1891	0.54	1.15	0.28	0.38	0.68	UBC37	K13960	biological_process:protein polyubiquitination(GO:0000209);molecular_function:ubiquitin-protein transferase activity(GO:0004842);molecular_function:ATP binding(GO:0005524);cellular_component:nucleus(GO:0005634);cellular_component:cytoplasm(GO:0005737);biological_process:cellular response to DNA damage stimulus(GO:0006974);molecular_function:ubiquitin protein ligase binding(GO:0031625);molecular_fu…
AT3G24550	3474	70.5	17.75	36.23	37.28	17.53	PERK1	_	molecular_function:protein kinase activity(GO:0004672);molecular_function:protein serine/threonine kinase activity(GO:0004674);molecular_function:transmembrane receptor protein serine/threonine kinase activity(GO:0004675);molecular_function:ATP binding(GO:0005524);cellular_component:plasma membrane(GO:0005886);biological_process:protein phosphorylation(GO:0006468);biological_process:cell surface …
AT3G24900	2932	0.99	0.26	0.23	0.6	0.4	AtRLP39	_	biological_process:defense response(GO:0006952);biological_process:signal transduction(GO:0007165)
AT3G25010	2880	13.18	3.4	2.5	6.16	4.45	AtRLP41	_	biological_process:defense response(GO:0006952);biological_process:signal transduction(GO:0007165);molecular_function:kinase activity(GO:0016301)
AT3G25180	2164	6.64	0.43	0.08	0.1	0.28	CYP82G1	K17961	molecular_function:iron ion binding(GO:0005506);biological_process:defense response(GO:0006952);cellular_component:chloroplast(GO:0009507);cellular_component:membrane(GO:0016020);cellular_component:integral component of membrane(GO:0016021);biological_process:terpenoid biosynthetic process(GO:0016114);molecular_function:oxygen binding(GO:0019825);molecular_function:heme binding(GO:0020037);biolog…
AT3G25510	5178	1.88	0.89	0.13	0.5	0.71		_	biological_process:defense response(GO:0006952)
AT3G25610	4856	33.18	10.9	4.82	5.1	7.7	ALA10	K01530	molecular_function:magnesium ion binding(GO:0000287);molecular_function:phospholipid-translocating ATPase activity(GO:0004012);molecular_function:aspartic-type endopeptidase activity(GO:0004190);molecular_function:ATP binding(GO:0005524);cellular_component:trans-Golgi network(GO:0005802);cellular_component:plasma membrane(GO:0005886);biological_process:proteolysis(GO:0006508);molecular_function:A…
AT3G25717	570	11.12	32.99	2.14	38	31.82	RTFL16	_	molecular_function:molecular_function(GO:0003674);cellular_component:mitochondrion(GO:0005739);biological_process:shoot system development(GO:0048367)
AT3G25780	1931	48.21	2.3	1.64	2.31	2.58	AOC3	K10525	cellular_component:vacuolar membrane(GO:0005774);cellular_component:plasma membrane(GO:0005886);cellular_component:chloroplast(GO:0009507);biological_process:response to fungus(GO:0009620);biological_process:response to salt stress(GO:0009651);biological_process:jasmonic acid biosynthetic process(GO:0009695);cellular_component:membrane(GO:0016020);molecular_function:allene-oxide cyclase activity(…
AT3G25890	2241	17.83	5.05	4.55	18.97	4.08	ERF119	_	molecular_function:DNA binding(GO:0003677);molecular_function:sequence-specific DNA binding transcription factor activity(GO:0003700);cellular_component:nucleus(GO:0005634);cellular_component:cytoplasm(GO:0005737);biological_process:transcription, DNA-templated(GO:0006351);biological_process:regulation of transcription, DNA-templated(GO:0006355);molecular_function:methyltransferase activity(GO:00…
AT3G25900	2217	0.83	0.05	0.2	0.55	0.08	HMT-1	_	cellular_component:cytoplasm(GO:0005737);molecular_function:zinc ion binding(GO:0008270);molecular_function:S-adenosylmethionine-homocysteine S-methyltransferase activity(GO:0008898);biological_process:methionine biosynthetic process(GO:0009086);biological_process:methylation(GO:0032259);molecular_function:betaine-homocysteine S-methyltransferase activity(GO:0047150)
AT3G25990	2111	3.91	1.79	0.65	2.43	1.05	GT-4	_	molecular_function:DNA binding(GO:0003677);molecular_function:sequence-specific DNA binding transcription factor activity(GO:0003700);cellular_component:nucleus(GO:0005634);biological_process:transcription, DNA-templated(GO:0006351);biological_process:regulation of transcription, DNA-templated(GO:0006355)
AT3G26040	1354	1.04	0.52	0.37	0.78	0.26		_	cellular_component:cytoplasm(GO:0005737);biological_process:response to cytokinin(GO:0009735);molecular_function:transferase activity(GO:0016740)
AT3G26290	2215	0.88	3.59	0.09	0.97	2.67	CYP71B26	_	molecular_function:monooxygenase activity(GO:0004497);molecular_function:iron ion binding(GO:0005506);cellular_component:membrane(GO:0016020);cellular_component:integral component of membrane(GO:0016021);molecular_function:oxidoreductase activity, acting on paired donors, with incorporation or reduction of molecular oxygen(GO:0016705);molecular_function:oxidoreductase activity, acting on paired d…
AT3G26470	1711	1.74	0.81	0.55	0.51	0.43		_	molecular_function:molecular_function(GO:0003674);cellular_component:mitochondrion(GO:0005739);biological_process:biological_process(GO:0008150)
AT3G26500	2189	25.56	6.69	9.28	8.26	4.58	PIRL2	_	cellular_component:cellular_component(GO:0005575);biological_process:biological_process(GO:0008150);biological_process:microgametogenesis(GO:0055046)
AT3G26680	3114	2.74	0.81	0.17	0.74	0.51	SNM1	K15340	cellular_component:nuclear chromosome, telomeric region(GO:0000784);molecular_function:damaged DNA binding(GO:0003684);cellular_component:nucleus(GO:0005634);biological_process:DNA repair(GO:0006281);biological_process:double-strand break repair via nonhomologous end joining(GO:0006303);biological_process:protection from non-homologous end joining at telomere(GO:0031848);molecular_function:5'-3' …
AT3G26830	1875	104.35	12.43	5.03	7.41	8.91	CYP71B15	K20559	molecular_function:monooxygenase activity(GO:0004497);molecular_function:iron ion binding(GO:0005506);cellular_component:endoplasmic reticulum(GO:0005783);biological_process:defense response(GO:0006952);biological_process:response to water deprivation(GO:0009414);biological_process:response to bacterium(GO:0009617);biological_process:response to insect(GO:0009625);biological_process:indole phytoa…
AT3G26932	2254	0.61	2.28	0.09	1.44	1.76	DRB3	_	molecular_function:RNA binding(GO:0003723);molecular_function:double-stranded RNA binding(GO:0003725);molecular_function:protein binding(GO:0005515);biological_process:biological_process(GO:0008150)
AT3G26980	2329	89.17	14.24	5.48	33.89	15.29	MUB4	_	molecular_function:molecular_function(GO:0003674);cellular_component:plasma membrane(GO:0005886)
AT3G27210	2280	43.88	18.73	12.56	14.71	17.66	Y-2	_	molecular_function:molecular_function(GO:0003674);cellular_component:nucleus(GO:0005634);cellular_component:plasma membrane(GO:0005886)
AT3G27250	1862	0.93	2.26	3.4	2.84	2.48		_	molecular_function:molecular_function(GO:0003674);cellular_component:nucleus(GO:0005634);biological_process:biological_process(GO:0008150)
AT3G27270	3276	0.3	0.9	0.96	0.61	0.43		_	molecular_function:molecular_function(GO:0003674);biological_process:biological_process(GO:0008150)
AT3G27400	3050	13.21	1.73	1.09	2.07	1.24		K01728	cellular_component:extracellular region(GO:0005576);biological_process:response to nematode(GO:0009624);molecular_function:pectate lyase activity(GO:0030570);biological_process:pectin catabolic process(GO:0045490);molecular_function:metal ion binding(GO:0046872)
AT3G27540	2350	4.21	0.64	0.84	2.49	0.79		K00737	molecular_function:beta-1,4-mannosylglycoprotein 4-beta-N-acetylglucosaminyltransferase activity(GO:0003830);cellular_component:Golgi apparatus(GO:0005794);biological_process:protein N-linked glycosylation(GO:0006487);molecular_function:acetylglucosaminyltransferase activity(GO:0008375);cellular_component:integral component of membrane(GO:0016021);molecular_function:transferase activity, transfer…
AT3G27640	3399	0.43	1.31	0.19	0.56	0.8		K11790	molecular_function:nucleotide binding(GO:0000166);cellular_component:nucleus(GO:0005634);biological_process:biological_process(GO:0008150);cellular_component:Cul4-RING E3 ubiquitin ligase complex(GO:0080008)
AT3G27690	1584	6.15	17.01	18.27	13.43	24.64	LHCB2.4	K08913	cellular_component:Golgi apparatus(GO:0005794);biological_process:response to desiccation(GO:0009269);biological_process:response to cold(GO:0009409);biological_process:response to light stimulus(GO:0009416);cellular_component:chloroplast(GO:0009507);cellular_component:PSII associated light-harvesting complex II(GO:0009517);cellular_component:photosystem I(GO:0009522);cellular_component:photosyst…
AT3G27710	1860	0.23	0.03	0.06	0.06	0.06	ARI3	K11968	cellular_component:ubiquitin ligase complex(GO:0000151);biological_process:protein polyubiquitination(GO:0000209);cellular_component:nucleus(GO:0005634);cellular_component:cytoplasm(GO:0005737);molecular_function:zinc ion binding(GO:0008270);molecular_function:ubiquitin conjugating enzyme binding(GO:0031624);biological_process:positive regulation of proteasomal ubiquitin-dependent protein catabol…
AT3G28180	3555	106.96	44.26	51.52	71.22	42.66	CSLC4	K20887	cellular_component:Golgi membrane(GO:0000139);molecular_function:protein binding(GO:0005515);cellular_component:endosome(GO:0005768);cellular_component:Golgi apparatus(GO:0005794);cellular_component:trans-Golgi network(GO:0005802);cellular_component:plasma membrane(GO:0005886);cellular_component:integral component of membrane(GO:0016021);molecular_function:transferase activity, transferring glyco…
AT3G28210	1354	8.85	0.21	0.03	0.08	0.08	SAP12	_	cellular_component:nucleus(GO:0005634);molecular_function:zinc ion binding(GO:0008270);biological_process:response to abscisic acid(GO:0009737);biological_process:response to chitin(GO:0010200)
AT3G28290	1961	0.42	1.5	1.46	1.83	1.73	AT14A	_	cellular_component:cytoplasm(GO:0005737);cellular_component:plasma membrane(GO:0005886);cellular_component:chloroplast(GO:0009507)
AT3G28340	1739	33.71	1.67	0.16	1.63	2.49	GATL10	_	cellular_component:Golgi membrane(GO:0000139);biological_process:polysaccharide biosynthetic process(GO:0000271);cellular_component:Golgi apparatus(GO:0005794);biological_process:response to oxidative stress(GO:0006979);cellular_component:integral component of membrane(GO:0016021);biological_process:carbohydrate biosynthetic process(GO:0016051);molecular_function:transferase activity, transferrin…
AT3G28450	2294	21.33	9.53	2.78	9.37	8.99	BIR2	_	molecular_function:protein kinase activity(GO:0004672);molecular_function:protein serine/threonine kinase activity(GO:0004674);molecular_function:protein binding(GO:0005515);molecular_function:ATP binding(GO:0005524);cellular_component:plasma membrane(GO:0005886);biological_process:protein phosphorylation(GO:0006468);biological_process:defense response(GO:0006952);biological_process:transmembrane…
AT3G28510	1960	2.65	0.64	0.4	0.94	1		_	molecular_function:ATP binding(GO:0005524);cellular_component:endoplasmic reticulum(GO:0005783);cellular_component:plasma membrane(GO:0005886);cellular_component:integral component of membrane(GO:0016021);molecular_function:ATPase activity(GO:0016887)
AT3G28580	1797	9.76	1.4	0.22	0.71	1.07		_	biological_process:response to singlet oxygen(GO:0000304);molecular_function:ATP binding(GO:0005524);cellular_component:endoplasmic reticulum(GO:0005783);cellular_component:plasma membrane(GO:0005886);biological_process:response to abscisic acid(GO:0009737);cellular_component:integral component of membrane(GO:0016021);molecular_function:hydrolase activity(GO:0016787);molecular_function:ATPase act…
AT3G28850	2046	7.18	2.75	0.65	2.17	2.12		_	cellular_component:nucleus(GO:0005634);cellular_component:plasma membrane(GO:0005886);molecular_function:electron carrier activity(GO:0009055);molecular_function:protein disulfide oxidoreductase activity(GO:0015035);biological_process:cell redox homeostasis(GO:0045454)
AT3G28857	1165	0.36	1.38	1.16	1.16	1.39	PRE5	_	molecular_function:protein binding(GO:0005515);cellular_component:nucleus(GO:0005634);biological_process:transcription, DNA-templated(GO:0006351);biological_process:regulation of transcription, DNA-templated(GO:0006355);biological_process:gibberellic acid mediated signaling pathway(GO:0009740);biological_process:regulation of growth(GO:0040008);molecular_function:protein dimerization activity(GO:…
AT3G28875	576	0.11	0.98	0.44	0.11	0.34		_	_
AT3G28910	2059	22.05	9.45	6.44	11.39	10.48	MYB30	_	molecular_function:sequence-specific DNA binding RNA polymerase II transcription factor activity(GO:0000981);molecular_function:RNA polymerase II transcription factor recruiting transcription factor activity(GO:0001135);biological_process:response to hypoxia(GO:0001666);molecular_function:DNA binding(GO:0003677);molecular_function:sequence-specific DNA binding transcription factor activity(GO:000…
AT3G29000	877	60.86	2.62	0.19	2.28	6.45	CML30	_	molecular_function:calcium ion binding(GO:0005509);cellular_component:plasma membrane(GO:0005886);biological_process:biological_process(GO:0008150)
AT3G29034	872	10.87	4.7	4.01	3.69	2.45		_	molecular_function:molecular_function(GO:0003674);cellular_component:mitochondrion(GO:0005739);biological_process:biological_process(GO:0008150);cellular_component:integral component of membrane(GO:0016021)
AT3G29250	1783	0.48	0.06	0.25	0.45	0.07	SDR4	_	molecular_function:copper ion binding(GO:0005507);cellular_component:extracellular region(GO:0005576);cellular_component:cytoplasm(GO:0005737);molecular_function:oxidoreductase activity(GO:0016491)
AT3G29631	448	2.3	4.76	0.25	6.69	4.13		_	_
AT3G29633	1020	0.48	0.11	0.14	0.17	0.18		_	cellular_component:mitochondrion(GO:0005739)
AT3G29638	2451	0.25	0.03	0.03	0.29	0.07		_	molecular_function:molecular_function(GO:0003674);cellular_component:nucleus(GO:0005634);biological_process:biological_process(GO:0008150)
AT3G32980	4028	0.98	3.58	1.98	2.67	3.22	PER32	K00430	molecular_function:peroxidase activity(GO:0004601);cellular_component:extracellular region(GO:0005576);cellular_component:cell wall(GO:0005618);cellular_component:vacuole(GO:0005773);biological_process:response to oxidative stress(GO:0006979);biological_process:response to cytokinin(GO:0009735);cellular_component:membrane(GO:0016020);molecular_function:heme binding(GO:0020037);biological_process:…
AT3G43270	3371	9.76	2.79	4.63	4.06	2.64	PME32	K01051	cellular_component:extracellular region(GO:0005576);cellular_component:plant-type cell wall(GO:0009505);molecular_function:pectinesterase activity(GO:0030599);biological_process:cell wall modification(GO:0042545);molecular_function:aspartyl esterase activity(GO:0045330);biological_process:pectin catabolic process(GO:0045490)
AT3G44260	1339	214.31	15.43	23.39	14.77	54.57	CAF1-9	K12581	molecular_function:3'-5'-exoribonuclease activity(GO:0000175);biological_process:nuclear-transcribed mRNA poly(A) tail shortening(GO:0000289);biological_process:defense response to insect(GO:0002213);molecular_function:RNA binding(GO:0003723);molecular_function:poly(A)-specific ribonuclease activity(GO:0004535);molecular_function:ribonuclease activity(GO:0004540);cellular_component:nucleus(GO:000…
AT3G44320	2553	6.28	2.52	2.85	3.91	2.13	NIT3	K01501	molecular_function:nitrilase activity(GO:0000257);cellular_component:plasma membrane(GO:0005886);biological_process:cellular response to sulfate starvation(GO:0009970);biological_process:glucosinolate catabolic process(GO:0019762);biological_process:response to cadmium ion(GO:0046686);molecular_function:indole-3-acetonitrile nitrilase activity(GO:0080061);molecular_function:indole-3-acetonitrile …
AT3G44326	1285	1.18	0.09	0.3	0.3	0.54		_	molecular_function:molecular_function(GO:0003674);cellular_component:nucleus(GO:0005634);biological_process:biological_process(GO:0008150)
AT3G44350	1945	17.39	1.24	1.23	1.36	1.15	anac061	_	molecular_function:DNA binding(GO:0003677);molecular_function:sequence-specific DNA binding transcription factor activity(GO:0003700);cellular_component:nucleus(GO:0005634);biological_process:transcription, DNA-templated(GO:0006351);biological_process:regulation of transcription, DNA-templated(GO:0006355);biological_process:multicellular organismal development(GO:0007275);biological_process:respo…
AT3G44380	1102	3.39	7.79	9.68	9.22	8.86		_	molecular_function:molecular_function(GO:0003674);cellular_component:cellular_component(GO:0005575);biological_process:response to desiccation(GO:0009269)
AT3G44550	4695	1.8	0.44	0.07	0.05	0.32	FAR5	_	biological_process:lipid metabolic process(GO:0006629);biological_process:microsporogenesis(GO:0009556);biological_process:response to wounding(GO:0009611);biological_process:response to salt stress(GO:0009651);biological_process:suberin biosynthetic process(GO:0010345);molecular_function:oxidoreductase activity, acting on the CH-CH group of donors(GO:0016627);molecular_function:long-chain-fatty-…
AT3G44720	1903	65.6	18.12	28.8	21.6	18.24	ADT4	K05359	molecular_function:prephenate dehydratase activity(GO:0004664);biological_process:L-phenylalanine biosynthetic process(GO:0009094);cellular_component:chloroplast(GO:0009507);cellular_component:chloroplast stroma(GO:0009570);molecular_function:amino acid binding(GO:0016597);molecular_function:arogenate dehydratase activity(GO:0047769);biological_process:response to karrikin(GO:0080167)
AT3G44800	1502	0.37	0.74	0.11	0.32	0.79		_	molecular_function:molecular_function(GO:0003674);cellular_component:cellular_component(GO:0005575);biological_process:biological_process(GO:0008150)
AT3G44990	1910	0.74	6.2	2.11	0.64	6.14	XTH31	K08235	cellular_component:extracellular region(GO:0005576);cellular_component:cell wall(GO:0005618);cellular_component:plasma membrane(GO:0005886);biological_process:xyloglucan metabolic process(GO:0010411);molecular_function:xyloglucan:xyloglucosyl transferase activity(GO:0016762);molecular_function:hydrolase activity, acting on glycosyl bonds(GO:0016798);biological_process:cell wall macromolecule cata…
AT3G45040	3293	23.17	8.62	11.07	15.55	7.75	EVN	K00902	molecular_function:dolichol kinase activity(GO:0004168);molecular_function:phosphatidate cytidylyltransferase activity(GO:0004605);cellular_component:endoplasmic reticulum(GO:0005783);biological_process:protein glycosylation(GO:0006486);biological_process:phospholipid biosynthetic process(GO:0008654);biological_process:pollen tube reception(GO:0010483);cellular_component:membrane(GO:0016020);cell…
AT3G45060	1999	4.02	1.17	0.15	0.15	0.45	NRT2.6	K02575	cellular_component:plasma membrane(GO:0005886);cellular_component:chloroplast(GO:0009507);molecular_function:nitrate transmembrane transporter activity(GO:0015112);biological_process:nitrate transport(GO:0015706);cellular_component:integral component of membrane(GO:0016021);biological_process:nitrate assimilation(GO:0042128);biological_process:transmembrane transport(GO:0055085);biological_proces…
AT3G45130	5612	0.11	0.01	0.01	0.01	0.04	LAS1	K01852	molecular_function:lanosterol synthase activity(GO:0000250);cellular_component:nucleus(GO:0005634);molecular_function:intramolecular transferase activity(GO:0016866);biological_process:pentacyclic triterpenoid biosynthetic process(GO:0019745)
AT3G45420	3468	1.22	0.55	0.22	0.43	0.35	LECRK14	_	molecular_function:protein serine/threonine kinase activity(GO:0004674);molecular_function:ATP binding(GO:0005524);cellular_component:mitochondrion(GO:0005739);cellular_component:plasma membrane(GO:0005886);biological_process:protein phosphorylation(GO:0006468);cellular_component:integral component of membrane(GO:0016021);molecular_function:kinase activity(GO:0016301);molecular_function:carbohydr…
AT3G45650	2554	2.43	1.04	0.27	1.2	0.86	NAXT1	_	molecular_function:transporter activity(GO:0005215);cellular_component:plasma membrane(GO:0005886);biological_process:transport(GO:0006810);biological_process:oligopeptide transport(GO:0006857);biological_process:response to acidic pH(GO:0010447);molecular_function:nitrate efflux transmembrane transporter activity(GO:0010542);biological_process:nitrate transport(GO:0015706);cellular_component:mem…
AT3G45680	2298	0.24	0.56	0.03	0.13	0.31	NPF2.3	_	molecular_function:transporter activity(GO:0005215);cellular_component:plasma membrane(GO:0005886);biological_process:oligopeptide transport(GO:0006857);biological_process:response to nematode(GO:0009624);molecular_function:nitrate transmembrane transporter activity(GO:0015112);biological_process:nitrate transport(GO:0015706);cellular_component:membrane(GO:0016020);cellular_component:integral com…
AT3G45730	911	61.8	4.68	21.7	20.36	7.29		_	molecular_function:molecular_function(GO:0003674);cellular_component:mitochondrion(GO:0005739);biological_process:biological_process(GO:0008150)
AT3G45870	1894	0.26	0.06	0.09	0.07	0.06		_	cellular_component:plasma membrane(GO:0005886);biological_process:transport(GO:0006810);cellular_component:chloroplast(GO:0009507);cellular_component:membrane(GO:0016020);cellular_component:integral component of membrane(GO:0016021);molecular_function:transmembrane transporter activity(GO:0022857)
AT3G45940	2946	0.25	0.88	0.75	0.66	0.55	XYL2	K01187	molecular_function:hydrolase activity, hydrolyzing O-glycosyl compounds(GO:0004553);cellular_component:extracellular region(GO:0005576);cellular_component:plasmodesma(GO:0009506)
AT3G45960	1452	1.9	0.11	0.17	1.08	0.27	EXLA3	_	cellular_component:extracellular region(GO:0005576);cellular_component:cytosol(GO:0005829);cellular_component:plant-type cell wall(GO:0009505);cellular_component:plasmodesma(GO:0009506);biological_process:plant-type cell wall organization(GO:0009664);biological_process:unidimensional cell growth(GO:0009826);biological_process:plant-type cell wall loosening(GO:0009828);cellular_component:membrane(…
AT3G45970	1143	37.61	1.1	11.88	24.97	2.39	EXLA1	_	cellular_component:extracellular region(GO:0005576);cellular_component:cell wall(GO:0005618);cellular_component:Golgi apparatus(GO:0005794);cellular_component:cytosol(GO:0005829);cellular_component:plant-type cell wall(GO:0009505);cellular_component:plasmodesma(GO:0009506);biological_process:unidimensional cell growth(GO:0009826);biological_process:plant-type cell wall loosening(GO:0009828);cellu…
AT3G46080	786	9.44	0.42	0.14	0.14	0.81	ZAT8	_	molecular_function:nucleic acid binding(GO:0003676);molecular_function:sequence-specific DNA binding transcription factor activity(GO:0003700);cellular_component:nucleus(GO:0005634);biological_process:transcription, DNA-templated(GO:0006351);biological_process:regulation of transcription, DNA-templated(GO:0006355);molecular_function:zinc ion binding(GO:0008270);biological_process:response to chit…
AT3G46090	1003	20.26	0.38	1.33	1.33	1.84	ZAT7	_	molecular_function:nucleic acid binding(GO:0003676);molecular_function:sequence-specific DNA binding transcription factor activity(GO:0003700);cellular_component:nucleus(GO:0005634);biological_process:transcription, DNA-templated(GO:0006351);biological_process:regulation of transcription, DNA-templated(GO:0006355);biological_process:response to oxidative stress(GO:0006979);molecular_function:zinc…
AT3G46280	3106	0.85	0.12	0.16	0.03	0.1		_	cellular_component:extracellular region(GO:0005576);cellular_component:integral component of membrane(GO:0016021);molecular_function:kinase activity(GO:0016301);biological_process:phosphorylation(GO:0016310)
AT3G46490	4308	1.78	5.24	0.59	2.59	6.77		_	cellular_component:cytoplasm(GO:0005737);molecular_function:oxidoreductase activity, acting on paired donors, with incorporation or reduction of molecular oxygen, 2-oxoglutarate as one donor, and incorporation of one atom each of oxygen into both donors(GO:0016706);biological_process:secondary metabolic process(GO:0019748)
AT3G46620	1959	38.34	8.17	6.38	5.02	13.18	RDUF1	_	biological_process:protein polyubiquitination(GO:0000209);molecular_function:ubiquitin-protein transferase activity(GO:0004842);cellular_component:nucleus(GO:0005634);cellular_component:cytoplasm(GO:0005737);cellular_component:cytosol(GO:0005829);molecular_function:zinc ion binding(GO:0008270);biological_process:response to water deprivation(GO:0009414);biological_process:response to abscisic aci…
AT3G46690	1921	1.94	0.45	0.21	0.09	0.09	UGT76E4	_	biological_process:metabolic process(GO:0008152);molecular_function:UDP-glycosyltransferase activity(GO:0008194);molecular_function:transferase activity, transferring glycosyl groups(GO:0016757)
AT3G46890	788	1.24	0.35	0.14	0.07	0.66		_	molecular_function:molecular_function(GO:0003674);biological_process:biological_process(GO:0008150);cellular_component:integral component of membrane(GO:0016021)
AT3G46930	2513	7.75	0.98	0.41	0.99	0.74		_	molecular_function:protein kinase activity(GO:0004672);molecular_function:protein serine/threonine/tyrosine kinase activity(GO:0004712);molecular_function:signal transducer activity(GO:0004871);cellular_component:nucleus(GO:0005634);cellular_component:cytoplasm(GO:0005737);biological_process:protein phosphorylation(GO:0006468);biological_process:response to osmotic stress(GO:0006970);biological_p…
AT3G46940	873	5.08	11.11	10.3	10.03	14.54	DUT1	K01520	molecular_function:magnesium ion binding(GO:0000287);molecular_function:dUTP diphosphatase activity(GO:0004170);cellular_component:cytosol(GO:0005829);biological_process:dUMP biosynthetic process(GO:0006226);biological_process:DNA repair(GO:0006281);biological_process:2'-deoxyribonucleotide metabolic process(GO:0009394);molecular_function:identical protein binding(GO:0042802);biological_process:d…
AT3G47340	3592	0.66	0.2	17.1	9.82	0.16	ASN1	_	molecular_function:asparagine synthase (glutamine-hydrolyzing) activity(GO:0004066);molecular_function:ATP binding(GO:0005524);cellular_component:cytoplasm(GO:0005737);biological_process:asparagine biosynthetic process(GO:0006529);biological_process:glutamine metabolic process(GO:0006541);biological_process:cellular amino acid catabolic process(GO:0009063);biological_process:response to absence o…
AT3G47570	3535	19.9	7.52	2.74	7.17	6.72		_	molecular_function:protein serine/threonine kinase activity(GO:0004674);molecular_function:ATP binding(GO:0005524);cellular_component:plasma membrane(GO:0005886);biological_process:protein phosphorylation(GO:0006468);biological_process:transmembrane receptor protein tyrosine kinase signaling pathway(GO:0007169);cellular_component:integral component of membrane(GO:0016021);molecular_function:kinas…
AT3G47690	2491	3.92	1.65	2.01	5.81	1.48	EB1A	K10436	cellular_component:spindle pole(GO:0000922);cellular_component:cytoplasm(GO:0005737);cellular_component:microtubule organizing center(GO:0005815);cellular_component:spindle microtubule(GO:0005876);molecular_function:microtubule binding(GO:0008017);cellular_component:phragmoplast(GO:0009524);cellular_component:preprophase band(GO:0009574);biological_process:thigmotropism(GO:0009652);cellular_compo…
AT3G47780	4946	2.68	1.3	0.76	0.9	0.93	ABCA7	_	molecular_function:transporter activity(GO:0005215);molecular_function:ATP binding(GO:0005524);cellular_component:plasma membrane(GO:0005886);biological_process:lipid transport(GO:0006869);cellular_component:plasmodesma(GO:0009506);cellular_component:integral component of membrane(GO:0016021);molecular_function:ATPase activity, coupled to transmembrane movement of substances(GO:0042626);cellular_…
AT3G47960	2982	57.97	27.15	21.06	26.92	27.02	NPF2.10	_	molecular_function:transporter activity(GO:0005215);cellular_component:Golgi apparatus(GO:0005794);cellular_component:plasma membrane(GO:0005886);biological_process:oligopeptide transport(GO:0006857);cellular_component:plasmodesma(GO:0009506);cellular_component:membrane(GO:0016020);cellular_component:integral component of membrane(GO:0016021);molecular_function:glucosinolate:proton symporter acti…
AT3G48100	2524	18.5	4.37	0.46	9.23	5.86	ARR5	K14492	molecular_function:phosphorelay response regulator activity(GO:0000156);biological_process:phosphorelay signal transduction system(GO:0000160);molecular_function:protein binding(GO:0005515);cellular_component:nucleus(GO:0005634);cellular_component:cytoplasm(GO:0005737);biological_process:transcription, DNA-templated(GO:0006351);biological_process:regulation of transcription, DNA-templated(GO:0006…
AT3G48280	1847	0.34	0.81	1.08	0.79	0.76	CYP71A25	_	molecular_function:iron ion binding(GO:0005506);cellular_component:extracellular region(GO:0005576);cellular_component:Golgi apparatus(GO:0005794);cellular_component:membrane(GO:0016020);cellular_component:integral component of membrane(GO:0016021);molecular_function:oxidoreductase activity, acting on paired donors, with incorporation or reduction of molecular oxygen, NAD(P)H as one donor, and in…
AT3G48520	1922	10.57	0.03	0.06	0	0.06	CYP94B3	K20665	biological_process:defense response to insect(GO:0002213);molecular_function:iron ion binding(GO:0005506);cellular_component:extracellular region(GO:0005576);biological_process:pollen development(GO:0009555);biological_process:response to wounding(GO:0009611);biological_process:jasmonic acid metabolic process(GO:0009694);biological_process:fruit development(GO:0010154);cellular_component:integral…
AT3G48580	1438	0.31	0.09	0.04	0.11	0.18	XTH11	_	molecular_function:hydrolase activity, hydrolyzing O-glycosyl compounds(GO:0004553);cellular_component:cell wall(GO:0005618);biological_process:cellular glucan metabolic process(GO:0006073);biological_process:xyloglucan metabolic process(GO:0010411);molecular_function:xyloglucan:xyloglucosyl transferase activity(GO:0016762);molecular_function:hydrolase activity, acting on glycosyl bonds(GO:001679…
AT3G48630	583	45.56	6.49	6.2	5.41	9.6		_	molecular_function:molecular_function(GO:0003674);cellular_component:cellular_component(GO:0005575);biological_process:biological_process(GO:0008150)
AT3G48640	1293	2.56	0.63	0.29	0.7	1.13		_	molecular_function:molecular_function(GO:0003674);biological_process:biological_process(GO:0008150);cellular_component:integral component of membrane(GO:0016021)
AT3G48850	2044	3.82	0.85	0.98	0.6	0.55	MPT2	K15102	cellular_component:mitochondrion(GO:0005739);cellular_component:mitochondrial inner membrane(GO:0005743);biological_process:transport(GO:0006810);biological_process:mitochondrial transport(GO:0006839);biological_process:response to salt stress(GO:0009651);molecular_function:phosphate ion transmembrane transporter activity(GO:0015114);cellular_component:integral component of membrane(GO:0016021)
AT3G48900	4678	0.26	0.09	0.03	0.21	0.04	GEN2	K15338	molecular_function:DNA binding(GO:0003677);molecular_function:nuclease activity(GO:0004518);cellular_component:nucleus(GO:0005634);biological_process:DNA metabolic process(GO:0006259);biological_process:DNA repair(GO:0006281);molecular_function:crossover junction endodeoxyribonuclease activity(GO:0008821);molecular_function:metal ion binding(GO:0046872);biological_process:nucleic acid phosphodies…
AT3G49130	1256	1.35	0.24	0.06	0	0.31		_	cellular_component:nucleus(GO:0005634)
AT3G49160	3112	1.88	0.28	0.13	2.18	0.2	PKP4	_	molecular_function:magnesium ion binding(GO:0000287);molecular_function:pyruvate kinase activity(GO:0004743);molecular_function:ATP binding(GO:0005524);cellular_component:cytoplasm(GO:0005737);biological_process:glycolytic process(GO:0006096);cellular_component:chloroplast stroma(GO:0009570);molecular_function:kinase activity(GO:0016301);molecular_function:potassium ion binding(GO:0030955)
AT3G49340	1449	5.79	0.62	2.54	1.92	0.7		_	biological_process:proteolysis(GO:0006508);molecular_function:cysteine-type peptidase activity(GO:0008234)
AT3G49350	3200	15.33	7.46	6.32	9.12	8.22		_	cellular_component:chloroplast(GO:0009507)
AT3G49410	4646	0.22	0.46	0.03	0.15	0.27		K15202	molecular_function:molecular_function(GO:0003674);cellular_component:nucleus(GO:0005634);biological_process:biological_process(GO:0008150)
AT3G49510	1167	0.42	0.89	0.1	1.19	1.19		_	molecular_function:molecular_function(GO:0003674);cellular_component:nucleus(GO:0005634);biological_process:biological_process(GO:0008150)
AT3G49530	2517	35.3	12.91	5.75	9.3	12.41	NAC062	_	molecular_function:DNA binding(GO:0003677);molecular_function:sequence-specific DNA binding transcription factor activity(GO:0003700);cellular_component:nucleus(GO:0005634);cellular_component:plasma membrane(GO:0005886);biological_process:transcription, DNA-templated(GO:0006351);biological_process:regulation of transcription, DNA-templated(GO:0006355);biological_process:multicellular organismal d…
AT3G49580	1033	0.34	12.25	1.52	0.79	11.87	LSU1	_	molecular_function:molecular_function(GO:0003674);cellular_component:nucleus(GO:0005634);biological_process:response to salt stress(GO:0009651);biological_process:cellular response to sulfur starvation(GO:0010438)
AT3G49620	3304	77.93	22.74	0.18	0.72	8.75	DIN11	_	cellular_component:cytoplasm(GO:0005737);biological_process:aging(GO:0007568);biological_process:cellular response to starvation(GO:0009267);molecular_function:oxidoreductase activity(GO:0016491);molecular_function:metal ion binding(GO:0046872);molecular_function:dioxygenase activity(GO:0051213);biological_process:oxidation-reduction process(GO:0055114)
AT3G49720	2209	80.54	40.25	41.13	42.2	43.7		_	cellular_component:Golgi membrane(GO:0000139);molecular_function:molecular_function(GO:0003674);cellular_component:endosome(GO:0005768);cellular_component:vacuolar membrane(GO:0005774);cellular_component:Golgi apparatus(GO:0005794);cellular_component:trans-Golgi network(GO:0005802);cellular_component:plasma membrane(GO:0005886);cellular_component:chloroplast thylakoid membrane(GO:0009535);cellula…
AT3G49930	1081	1.6	3.69	3.29	4.01	4.86		_	molecular_function:nucleic acid binding(GO:0003676);molecular_function:sequence-specific DNA binding transcription factor activity(GO:0003700);cellular_component:nucleus(GO:0005634);biological_process:regulation of transcription, DNA-templated(GO:0006355);molecular_function:zinc ion binding(GO:0008270);molecular_function:sequence-specific DNA binding(GO:0043565);molecular_function:transcription r…
AT3G50060	1720	28.64	12.01	14.66	18.57	25.89	MYB77	K09422	molecular_function:sequence-specific DNA binding RNA polymerase II transcription factor activity(GO:0000981);molecular_function:RNA polymerase II transcription factor recruiting transcription factor activity(GO:0001135);molecular_function:DNA binding(GO:0003677);molecular_function:sequence-specific DNA binding transcription factor activity(GO:0003700);molecular_function:protein binding(GO:0005515…
AT3G50190	3151	0.31	0.06	0.05	0.07	0.09		_	cellular_component:plasma membrane(GO:0005886);biological_process:biological_process(GO:0008150)
AT3G50260	969	44.79	8.01	8.37	4.81	7.69	ERF011	_	molecular_function:DNA binding(GO:0003677);molecular_function:sequence-specific DNA binding transcription factor activity(GO:0003700);cellular_component:nucleus(GO:0005634);biological_process:transcription, DNA-templated(GO:0006351);biological_process:regulation of transcription, DNA-templated(GO:0006355);biological_process:response to cold(GO:0009409);biological_process:response to bacterium(GO:…
AT3G50280	1741	2.84	1.09	0.67	0.49	0.97		_	cellular_component:cytoplasm(GO:0005737);molecular_function:transferase activity(GO:0016740);molecular_function:transferase activity, transferring acyl groups other than amino-acyl groups(GO:0016747)
AT3G50480	1400	316.46	124.64	90.46	212.33	145.09	HR4	_	molecular_function:molecular_function(GO:0003674);cellular_component:chloroplast(GO:0009507);biological_process:response to symbiotic bacterium(GO:0009609);biological_process:response to symbiotic fungus(GO:0009610);biological_process:response to bacterium(GO:0009617);biological_process:response to fungus(GO:0009620);biological_process:plant-type hypersensitive response(GO:0009626);biological_pro…
AT3G50570	859	0.33	0.13	0.17	0.24	0.18		_	molecular_function:molecular_function(GO:0003674);cellular_component:plasma membrane(GO:0005886);biological_process:biological_process(GO:0008150)
AT3G50760	1566	10.93	2.9	3.72	2.8	3.02	GATL2	_	cellular_component:Golgi membrane(GO:0000139);biological_process:polysaccharide biosynthetic process(GO:0000271);cellular_component:Golgi apparatus(GO:0005794);cellular_component:integral component of membrane(GO:0016021);biological_process:carbohydrate biosynthetic process(GO:0016051);molecular_function:transferase activity, transferring glycosyl groups(GO:0016757);molecular_function:transferase…
AT3G50770	926	39.26	7.61	10.25	6.66	5.12	CML41	K13448	molecular_function:calcium ion binding(GO:0005509);biological_process:biological_process(GO:0008150)
AT3G50800	922	11.75	3.97	2.35	2.41	8.71		_	molecular_function:molecular_function(GO:0003674);cellular_component:cellular_component(GO:0005575)
AT3G50900	1030	24.09	6.05	8.9	6.26	6.95		_	molecular_function:molecular_function(GO:0003674);cellular_component:mitochondrion(GO:0005739);biological_process:biological_process(GO:0008150)
AT3G50930	2656	81.3	4.63	4.01	5.02	6.89	HSR4	_	biological_process:response to molecule of bacterial origin(GO:0002237);molecular_function:ATP binding(GO:0005524);cellular_component:mitochondrion(GO:0005739);cellular_component:mitochondrial envelope(GO:0005740);cellular_component:mitochondrial outer membrane(GO:0005741);cellular_component:plasma membrane(GO:0005886);biological_process:cell death(GO:0008219);biological_process:response to UV(GO…
AT3G51350	3278	0.44	0.94	1.37	1.3	1.24		_	biological_process:proteolysis(GO:0006508);cellular_component:anchored component of membrane(GO:0031225)
AT3G51450	1565	35.39	15.98	6.79	14.61	16.71	SSL7	_	cellular_component:vacuole(GO:0005773);biological_process:biosynthetic process(GO:0009058);cellular_component:chloroplast(GO:0009507);biological_process:response to wounding(GO:0009611);biological_process:response to virus(GO:0009615);biological_process:response to fungus(GO:0009620);biological_process:response to ethylene(GO:0009723);biological_process:response to salicylic acid(GO:0009751);biol…
AT3G51660	1328	56.77	18.95	23.6	18.72	22.43		_	molecular_function:molecular_function(GO:0003674);cellular_component:peroxisome(GO:0005777);biological_process:inflammatory response(GO:0006954);biological_process:response to other organism(GO:0051707)
AT3G51870	3035	18.46	7.42	5.96	12.03	7.62	EAAC	K14684	molecular_function:transporter activity(GO:0005215);cellular_component:mitochondrion(GO:0005739);cellular_component:mitochondrial inner membrane(GO:0005743);biological_process:transport(GO:0006810);cellular_component:chloroplast(GO:0009507);biological_process:response to nematode(GO:0009624);cellular_component:chloroplast envelope(GO:0009941);cellular_component:chloroplast membrane(GO:0031969);bi…
AT3G51970	1244	7.27	0.48	0.58	0.67	0.6	ASAT1	_	molecular_function:protein binding(GO:0005515);molecular_function:O-acyltransferase activity(GO:0008374);cellular_component:chloroplast(GO:0009507);cellular_component:integral component of membrane(GO:0016021);biological_process:sterol catabolic process(GO:0016127);molecular_function:transferase activity, transferring acyl groups(GO:0016746);biological_process:sterol esterification(GO:0034434)
AT3G52400	1599	287.75	37.27	63.04	45.42	44.97	SYP122	K08486	molecular_function:SNARE binding(GO:0000149);molecular_function:SNAP receptor activity(GO:0005484);cellular_component:plasma membrane(GO:0005886);biological_process:protein targeting to membrane(GO:0006612);biological_process:intracellular protein transport(GO:0006886);biological_process:exocytosis(GO:0006887);biological_process:vesicle fusion(GO:0006906);cellular_component:plasmodesma(GO:0009506…
AT3G52450	1811	1.94	0.15	0.12	0.12	0.29	PUB22	_	biological_process:respiratory burst involved in defense response(GO:0002679);molecular_function:ubiquitin-protein transferase activity(GO:0004842);cellular_component:cytoplasm(GO:0005737);cellular_component:cytosol(GO:0005829);biological_process:defense response(GO:0006952);biological_process:response to water deprivation(GO:0009414);biological_process:response to chitin(GO:0010200);biological_p…
AT3G52520	1268	20.47	4.1	3.81	3.59	4.15		_	molecular_function:molecular_function(GO:0003674);cellular_component:mitochondrion(GO:0005739);biological_process:biological_process(GO:0008150)
AT3G52526	2891	0.69	1.53	0.06	1.29	0.74		_	_
AT3G52740	945	1.32	3.59	4.23	3.76	5.56	BIC1	_	molecular_function:molecular_function(GO:0003674);cellular_component:nucleus(GO:0005634);biological_process:response to karrikin(GO:0080167)
AT3G52748	618	1.37	0.13	0.13	0.38	0.4		_	molecular_function:molecular_function(GO:0003674);cellular_component:cellular_component(GO:0005575);biological_process:biological_process(GO:0008150)
AT3G52800	1455	149.22	49.18	76.6	67.11	64.72	SAP6	_	molecular_function:DNA binding(GO:0003677);cellular_component:nucleus(GO:0005634);molecular_function:zinc ion binding(GO:0008270);biological_process:response to chitin(GO:0010200)
AT3G52900	950	2.24	4.89	0.61	3.37	5.09		_	molecular_function:molecular_function(GO:0003674);cellular_component:nucleus(GO:0005634);biological_process:biological_process(GO:0008150)
AT3G52910	2531	0.38	1.31	1.09	2.63	1.61	GRF4	_	molecular_function:ATP binding(GO:0005524);cellular_component:nucleus(GO:0005634);biological_process:transcription, DNA-templated(GO:0006351);biological_process:regulation of transcription, DNA-templated(GO:0006355);biological_process:leaf development(GO:0048366)
AT3G53260	3097	15.11	6.29	4.9	4.44	5.3	PAL2	K10775	molecular_function:protein binding(GO:0005515);cellular_component:cytoplasm(GO:0005737);cellular_component:cytosol(GO:0005829);biological_process:L-phenylalanine catabolic process(GO:0006559);biological_process:defense response(GO:0006952);biological_process:response to oxidative stress(GO:0006979);biological_process:response to wounding(GO:0009611);biological_process:phenylpropanoid biosynthetic…
AT3G53810	2423	11.99	5.01	4.17	3.76	4.86	LECRK42	_	molecular_function:protein serine/threonine kinase activity(GO:0004674);molecular_function:ATP binding(GO:0005524);cellular_component:plasma membrane(GO:0005886);biological_process:protein phosphorylation(GO:0006468);biological_process:pollen development(GO:0009555);cellular_component:integral component of membrane(GO:0016021);molecular_function:kinase activity(GO:0016301);molecular_function:carb…
AT3G54000	2560	1.8	0.19	0.22	0.35	0.17		_	molecular_function:molecular_function(GO:0003674);cellular_component:nucleus(GO:0005634);biological_process:biological_process(GO:0008150)
AT3G54020	2639	22.09	3.91	2.75	3.81	5.55	IPCS1	_	cellular_component:trans-Golgi network(GO:0005802);cellular_component:plasma membrane(GO:0005886);cellular_component:integral component of membrane(GO:0016021);biological_process:sphingolipid biosynthetic process(GO:0030148);molecular_function:inositol phosphoceramide synthase activity(GO:0045140)
AT3G54150	2368	18.87	2.1	0.9	2.09	1.75		_	cellular_component:nucleus(GO:0005634);cellular_component:cytosol(GO:0005829);molecular_function:methyltransferase activity(GO:0008168);molecular_function:S-adenosylmethionine-dependent methyltransferase activity(GO:0008757);biological_process:pollen germination(GO:0009846);biological_process:pollen exine formation(GO:0010584);biological_process:methylation(GO:0032259)
AT3G54420	2362	3.02	0.37	0.77	0.64	0.17	EP3	K01183	biological_process:polysaccharide catabolic process(GO:0000272);molecular_function:chitinase activity(GO:0004568);cellular_component:extracellular region(GO:0005576);cellular_component:cell wall(GO:0005618);biological_process:chitin catabolic process(GO:0006032);biological_process:defense response(GO:0006952);molecular_function:chitin binding(GO:0008061);biological_process:response to wounding(GO…
AT3G54710	2512	0.18	0.6	0.06	0.24	0.79	CDT1B	K10727	molecular_function:cyclin-dependent protein serine/threonine kinase activity(GO:0004693);molecular_function:protein binding(GO:0005515);cellular_component:nucleus(GO:0005634);biological_process:DNA replication(GO:0006260);biological_process:cell cycle(GO:0007049);biological_process:chloroplast organization(GO:0009658);biological_process:gametophyte development(GO:0048229);biological_process:chrom…
AT3G54810	2698	83.88	13.87	23.05	42.16	22.88	GATA8	_	molecular_function:RNA polymerase II regulatory region sequence-specific DNA binding(GO:0000977);molecular_function:RNA polymerase II transcription factor binding(GO:0001085);molecular_function:RNA polymerase II transcription regulatory region sequence-specific DNA binding transcription factor activity involved in positive regulation of transcription(GO:0001228);molecular_function:chromatin bindi…
AT3G54930	2169	0.43	0.95	0.17	0.42	0.69	B'EPSILON	_	cellular_component:protein phosphatase type 2A complex(GO:0000159);cellular_component:nucleus(GO:0005634);cellular_component:cytoplasm(GO:0005737);biological_process:signal transduction(GO:0007165);molecular_function:protein phosphatase regulator activity(GO:0019888);biological_process:regulation of catalytic activity(GO:0050790)
AT3G55050	2166	13.2	5.89	2.52	5.84	5.83	PP2C6	_	molecular_function:protein serine/threonine phosphatase activity(GO:0004722);biological_process:protein dephosphorylation(GO:0006470);molecular_function:metal ion binding(GO:0046872)
AT3G55220	4496	1.13	2.33	2.27	1.15	1.74		K12830	biological_process:mRNA splicing, via spliceosome(GO:0000398);molecular_function:nucleic acid binding(GO:0003676);molecular_function:RNA binding(GO:0003723);cellular_component:nucleus(GO:0005634);cellular_component:cytosol(GO:0005829);cellular_component:plasmodesma(GO:0009506);biological_process:pollen development(GO:0009555);biological_process:pollen germination(GO:0009846);biological_process:ov…
AT3G55370	2269	0.97	0.47	0.36	0.73	0.66	OBP3	_	molecular_function:DNA binding(GO:0003677);molecular_function:sequence-specific DNA binding transcription factor activity(GO:0003700);cellular_component:nucleus(GO:0005634);biological_process:transcription, DNA-templated(GO:0006351);biological_process:regulation of transcription, DNA-templated(GO:0006355);biological_process:photomorphogenesis(GO:0009640);molecular_function:sequence-specific DNA b…
AT3G55430	2793	88.39	7.84	30.76	22.91	9.6		_	molecular_function:hydrolase activity, hydrolyzing O-glycosyl compounds(GO:0004553);cellular_component:extracellular region(GO:0005576);cellular_component:cell wall(GO:0005618);biological_process:carbohydrate metabolic process(GO:0005975);cellular_component:plasmodesma(GO:0009506)
AT3G55840	1872	6.8	0.67	1.1	1.13	1.2	HSPRO1	_	molecular_function:protein binding(GO:0005515);cellular_component:cytoplasm(GO:0005737);cellular_component:mitochondrion(GO:0005739);biological_process:defense response(GO:0006952)
AT3G55950	3126	13.52	1.91	1.83	1.1	1.44	CCR3	_	molecular_function:protein serine/threonine kinase activity(GO:0004674);molecular_function:ATP binding(GO:0005524);cellular_component:plasma membrane(GO:0005886);biological_process:protein phosphorylation(GO:0006468);cellular_component:integral component of membrane(GO:0016021);molecular_function:kinase activity(GO:0016301);molecular_function:protein homodimerization activity(GO:0042803)
AT3G55980	2733	111.2	12.9	9.91	10.89	17.82	SZF1	_	molecular_function:DNA binding(GO:0003677);molecular_function:sequence-specific DNA binding transcription factor activity(GO:0003700);cellular_component:nucleus(GO:0005634);biological_process:regulation of transcription, DNA-templated(GO:0006355);biological_process:response to chitin(GO:0010200);molecular_function:metal ion binding(GO:0046872)
AT3G56000	2617	2.76	0.87	0.92	3.14	0.95	CSLA14	_	cellular_component:Golgi membrane(GO:0000139);cellular_component:Golgi apparatus(GO:0005794);cellular_component:integral component of membrane(GO:0016021);molecular_function:transferase activity, transferring glycosyl groups(GO:0016757);molecular_function:cellulose synthase activity(GO:0016759);biological_process:cell wall organization(GO:0071555)
AT3G56825	883	0.31	0.06	0.13	0	0	U2.4	_	cellular_component:U2 snRNP(GO:0005686);biological_process:mRNA cis splicing, via spliceosome(GO:0045292)
AT3G56880	1463	106.93	27.57	19.89	19.06	38.42		_	molecular_function:molecular_function(GO:0003674);cellular_component:nucleus(GO:0005634);biological_process:biological_process(GO:0008150)
AT3G57020	2205	2.11	5.39	4.61	3.56	5.27	SSL9	_	cellular_component:vacuole(GO:0005773);cellular_component:endoplasmic reticulum(GO:0005783);biological_process:biosynthetic process(GO:0009058);cellular_component:chloroplast(GO:0009507);biological_process:alkaloid biosynthetic process(GO:0009821);molecular_function:strictosidine synthase activity(GO:0016844)
AT3G57270	1953	2.27	0.14	0.37	0.42	0.58	BG1	_	molecular_function:hydrolase activity, hydrolyzing O-glycosyl compounds(GO:0004553);cellular_component:extracellular region(GO:0005576);biological_process:carbohydrate metabolic process(GO:0005975);biological_process:defense response(GO:0006952);molecular_function:polysaccharide binding(GO:0030247);molecular_function:glucan endo-1,3-beta-D-glucosidase activity(GO:0042973);cellular_component:ancho…
AT3G57360	1500	3.17	1.31	1.14	2.1	1.52		K15326	cellular_component:nucleus(GO:0005634)
AT3G57450	1718	102	5.41	20.01	16.71	12.04		_	molecular_function:molecular_function(GO:0003674);biological_process:biological_process(GO:0008150)
AT3G57530	3248	54.2	11.69	3.42	9.05	10.57	CPK32	K13412	molecular_function:protein serine/threonine kinase activity(GO:0004674);molecular_function:calmodulin-dependent protein kinase activity(GO:0004683);molecular_function:calcium-dependent protein kinase C activity(GO:0004698);molecular_function:calcium ion binding(GO:0005509);molecular_function:protein binding(GO:0005515);molecular_function:calmodulin binding(GO:0005516);molecular_function:ATP bindi…
AT3G57550	2962	50.34	7.36	5.43	13.73	6.94	AGK2	K00942	molecular_function:guanylate kinase activity(GO:0004385);molecular_function:ATP binding(GO:0005524);cellular_component:cytoplasm(GO:0005737);cellular_component:cytosol(GO:0005829);biological_process:nucleotide metabolic process(GO:0009117);biological_process:phosphorylation(GO:0016310);biological_process:gametophyte development(GO:0048229);biological_process:regulation of developmental growth(GO:…
AT3G57645	863	0.38	0.13	0.13	0.06	0.6	U2.2	_	cellular_component:U2 snRNP(GO:0005686);biological_process:mRNA cis splicing, via spliceosome(GO:0045292)
AT3G57760	1948	1.81	0.54	0.07	0.25	0.35		_	molecular_function:protein kinase activity(GO:0004672);molecular_function:ATP binding(GO:0005524);cellular_component:nucleus(GO:0005634);biological_process:protein phosphorylation(GO:0006468)
AT3G57787	391	0.14	0.72	0.73	0.59	0.76		_	_
AT3G57880	3727	5.61	1.95	1.22	1.86	1.81		_	cellular_component:cell wall(GO:0005618);cellular_component:mitochondrion(GO:0005739);cellular_component:endoplasmic reticulum(GO:0005783);cellular_component:plasmodesma(GO:0009506);cellular_component:integral component of membrane(GO:0016021);molecular_function:transferase activity, transferring glycosyl groups(GO:0016757)
AT3G57930	1987	27.28	6.86	4.14	12.72	7		_	molecular_function:molecular_function(GO:0003674);cellular_component:nucleus(GO:0005634);biological_process:biological_process(GO:0008150)
AT3G58070	1168	1.9	6.32	5.28	4.9	7.67	GIS	_	molecular_function:nucleic acid binding(GO:0003676);molecular_function:sequence-specific DNA binding transcription factor activity(GO:0003700);cellular_component:nucleus(GO:0005634);biological_process:transcription, DNA-templated(GO:0006351);biological_process:regulation of transcription, DNA-templated(GO:0006355);biological_process:multicellular organismal development(GO:0007275);molecular_funct…
AT3G58150	1323	3.67	0.91	0.99	0.28	1.48		_	molecular_function:molecular_function(GO:0003674);cellular_component:mitochondrion(GO:0005739)
AT3G58490	2367	28.16	11.75	13.64	19.69	10.05	LPPD	_	cellular_component:extracellular region(GO:0005576);cellular_component:endoplasmic reticulum membrane(GO:0005789);biological_process:sphingolipid metabolic process(GO:0006665);biological_process:response to abscisic acid(GO:0009737);cellular_component:integral component of membrane(GO:0016021);molecular_function:hydrolase activity(GO:0016787);molecular_function:sphingosine-1-phosphate phosphatase…
AT3G59010	2566	1.99	4.56	5.23	6.11	5.38	PME35	_	cellular_component:extracellular region(GO:0005576);cellular_component:cell wall(GO:0005618);cellular_component:plant-type cell wall(GO:0009505);molecular_function:pectinesterase activity(GO:0030599);biological_process:cell wall modification(GO:0042545);molecular_function:aspartyl esterase activity(GO:0045330);biological_process:pectin catabolic process(GO:0045490);molecular_function:pectinestera…
AT3G59080	2215	15.45	2.54	2.53	3.72	2.12		_	molecular_function:DNA binding(GO:0003677);cellular_component:extracellular region(GO:0005576);biological_process:proteolysis(GO:0006508)
AT3G59310	2690	38.69	9.12	13.42	34.74	9.62		K15287	molecular_function:molecular_function(GO:0003674)
AT3G59450	2084	0.34	0.87	0.09	0.44	0.46	CML46	_	molecular_function:calcium ion binding(GO:0005509);cellular_component:cellular_component(GO:0005575);biological_process:biological_process(GO:0008150)
AT3G59680	2129	1.28	0.57	0.55	1.64	1.17		_	cellular_component:mitochondrion(GO:0005739)
AT3G59700	2274	7.86	3.63	1.64	2	3.12	LECRK55	_	biological_process:defense response to oomycetes(GO:0002229);molecular_function:protein serine/threonine kinase activity(GO:0004674);molecular_function:ATP binding(GO:0005524);cellular_component:plasma membrane(GO:0005886);cellular_component:integral component of membrane(GO:0016021);molecular_function:kinase activity(GO:0016301);molecular_function:carbohydrate binding(GO:0030246);biological_proc…
AT3G59850	2630	0.24	0.07	0.02	0.02	0		K01184	molecular_function:polygalacturonase activity(GO:0004650);cellular_component:extracellular region(GO:0005576);biological_process:carbohydrate metabolic process(GO:0005975)
AT3G59880	1082	3.66	0.81	1.13	2.67	1.01		_	molecular_function:molecular_function(GO:0003674);cellular_component:mitochondrion(GO:0005739);cellular_component:plasma membrane(GO:0005886);biological_process:biological_process(GO:0008150)
AT3G59900	968	0.22	0.51	0.57	1.03	0	ARGOS	_	molecular_function:molecular_function(GO:0003674);cellular_component:intracellular(GO:0005622);cellular_component:nucleus(GO:0005634);cellular_component:cytoplasm(GO:0005737);cellular_component:mitochondrion(GO:0005739);cellular_component:endoplasmic reticulum(GO:0005783);biological_process:multicellular organismal development(GO:0007275);biological_process:response to auxin(GO:0009733);cellular_…
AT3G59940	1584	2.91	13.66	6.06	4.42	16.41	SKIP20	_	molecular_function:molecular_function(GO:0003674);cellular_component:nucleus(GO:0005634);cellular_component:cytoplasm(GO:0005737);cellular_component:cytosol(GO:0005829);biological_process:protein ubiquitination(GO:0016567);biological_process:negative regulation of cytokinin-activated signaling pathway(GO:0080037);biological_process:regulation of phenylpropanoid metabolic process(GO:2000762)
AT3G60260	3494	15.12	4.08	6.4	9.09	4.84		_	molecular_function:molecular_function(GO:0003674);cellular_component:cytoplasm(GO:0005737)
AT3G60550	1167	0.61	0.26	0.1	0.37	0.27	CYCU2-2	_	biological_process:regulation of cyclin-dependent protein serine/threonine kinase activity(GO:0000079);molecular_function:cyclin-dependent protein serine/threonine kinase activity(GO:0004693);biological_process:cell cycle(GO:0007049);molecular_function:protein kinase binding(GO:0019901);biological_process:cell division(GO:0051301);biological_process:regulation of cell cycle(GO:0051726)
AT3G60900	1948	0.19	0.03	0.03	0.09	0.09	FLA10	_	cellular_component:plasma membrane(GO:0005886);cellular_component:anchored component of membrane(GO:0031225);cellular_component:anchored component of plasma membrane(GO:0046658)
AT3G61190	1478	14.38	0.87	0.63	0.65	3.93	BAP1	_	molecular_function:protein binding(GO:0005515);molecular_function:phospholipid binding(GO:0005543);cellular_component:mitochondrion(GO:0005739);biological_process:defense response(GO:0006952);biological_process:response to temperature stimulus(GO:0009266);biological_process:response to heat(GO:0009408);biological_process:response to cold(GO:0009409);biological_process:response to wounding(GO:0009…
AT3G61198	716	3.31	0.97	1.52	3.3	1.3		_	molecular_function:molecular_function(GO:0003674);cellular_component:cellular_component(GO:0005575);biological_process:biological_process(GO:0008150)
AT3G61640	984	49.53	11.98	23.77	26.35	11.66	AGP20	_	cellular_component:plasma membrane(GO:0005886);biological_process:biological_process(GO:0008150);cellular_component:anchored component of membrane(GO:0031225)
AT3G61750	2093	0.16	0.41	0.33	0.84	0.88		_	cellular_component:extracellular region(GO:0005576);cellular_component:membrane(GO:0016020);cellular_component:integral component of membrane(GO:0016021);molecular_function:metal ion binding(GO:0046872);biological_process:oxidation-reduction process(GO:0055114)
AT3G61760	3932	1.05	0.34	0.31	0.27	0.46	DRP1B	_	biological_process:mitochondrial fission(GO:0000266);molecular_function:GTPase activity(GO:0003924);molecular_function:GTP binding(GO:0005525);cellular_component:cytoplasm(GO:0005737);cellular_component:microtubule(GO:0005874);molecular_function:microtubule binding(GO:0008017)
AT3G61880	2092	0.46	1.18	0.96	0.71	1.02	CYP78A9	_	molecular_function:monooxygenase activity(GO:0004497);molecular_function:iron ion binding(GO:0005506);biological_process:fruit development(GO:0010154);cellular_component:membrane(GO:0016020);cellular_component:integral component of membrane(GO:0016021);molecular_function:oxidoreductase activity, acting on paired donors, with incorporation or reduction of molecular oxygen(GO:0016705);molecular_fun…
AT3G62070	1050	1.97	8.96	13.31	11.24	14.62		_	molecular_function:molecular_function(GO:0003674);cellular_component:cellular_component(GO:0005575);biological_process:biological_process(GO:0008150)
AT3G62150	5378	35.71	3.52	5.29	3.68	1.97	ABCB21	K05658	molecular_function:ATP binding(GO:0005524);cellular_component:vacuolar membrane(GO:0005774);cellular_component:plasma membrane(GO:0005886);biological_process:auxin efflux(GO:0010315);molecular_function:auxin influx transmembrane transporter activity(GO:0010328);molecular_function:auxin efflux transmembrane transporter activity(GO:0010329);biological_process:basipetal auxin transport(GO:0010540);c…
AT3G62260	2403	6.24	1.27	1.62	1.6	1.4		_	molecular_function:protein serine/threonine phosphatase activity(GO:0004722);cellular_component:mitochondrion(GO:0005739);biological_process:protein dephosphorylation(GO:0006470);molecular_function:metal ion binding(GO:0046872)
AT3G62510	972	0.23	1.03	0.08	0.08	0.42		_	cellular_component:nucleus(GO:0005634)
AT3G62550	1544	118.86	338.48	293.66	210.02	346.54		_	cellular_component:nucleus(GO:0005634);cellular_component:vacuole(GO:0005773);biological_process:response to stress(GO:0006950);molecular_function:hydrolase activity(GO:0016787)
AT3G62590	2689	1.69	0.38	0.48	0.43	0.33		_	molecular_function:triglyceride lipase activity(GO:0004806);biological_process:lipid metabolic process(GO:0006629);cellular_component:integral component of membrane(GO:0016021);molecular_function:hydrolase activity(GO:0016787)
AT3G62630	1641	13.47	40.1	35.13	31.44	44.04		_	molecular_function:molecular_function(GO:0003674);cellular_component:nucleus(GO:0005634);biological_process:biological_process(GO:0008150)
AT3G62720	1957	26.79	3.23	11.6	13.07	4.49	XXT1	K08238	cellular_component:Golgi membrane(GO:0000139);biological_process:polysaccharide biosynthetic process(GO:0000271);molecular_function:protein binding(GO:0005515);cellular_component:endosome(GO:0005768);cellular_component:Golgi apparatus(GO:0005794);cellular_component:trans-Golgi network(GO:0005802);biological_process:protein glycosylation(GO:0006486);biological_process:xyloglucan biosynthetic proce…
AT3G62960	684	0.4	0.16	0.16	0.08	0	GRXC14	_	cellular_component:cytoplasm(GO:0005737);molecular_function:electron carrier activity(GO:0009055);molecular_function:protein disulfide oxidoreductase activity(GO:0015035);biological_process:cell redox homeostasis(GO:0045454);biological_process:oxidation-reduction process(GO:0055114)
AT3G63200	1919	1.12	3.76	6.45	5.6	4.88	PLP9	_	cellular_component:extracellular region(GO:0005576);biological_process:lipid catabolic process(GO:0016042);molecular_function:hydrolase activity(GO:0016787);molecular_function:nutrient reservoir activity(GO:0045735)
AT3G63380	3877	16.13	1.8	0.79	0.7	1.04	ACA12	K01537	molecular_function:calcium-transporting ATPase activity(GO:0005388);molecular_function:calmodulin binding(GO:0005516);molecular_function:ATP binding(GO:0005524);cellular_component:integral component of plasma membrane(GO:0005887);cellular_component:intracellular membrane-bounded organelle(GO:0043231);molecular_function:metal ion binding(GO:0046872);biological_process:calcium ion transmembrane tra…
AT4G00070	2355	0.14	0.03	0.03	0	0.21		_	cellular_component:nucleus(GO:0005634);biological_process:biological_process(GO:0008150)
AT4G00300	1751	74.58	26.85	19.28	48.82	26.36		_	cellular_component:extracellular region(GO:0005576);cellular_component:nucleus(GO:0005634);cellular_component:endoplasmic reticulum(GO:0005783);biological_process:biological_process(GO:0008150);cellular_component:integral component of membrane(GO:0016021);molecular_function:transferase activity, transferring glycosyl groups(GO:0016757)
AT4G00390	1359	0.56	0.16	0.12	0.16	0.26		_	cellular_component:nucleus(GO:0005634);cellular_component:nucleolus(GO:0005730);biological_process:transcription, DNA-templated(GO:0006351);biological_process:regulation of transcription, DNA-templated(GO:0006355)
AT4G00525	1160	2.49	5.43	5.18	4.11	4.71		_	molecular_function:molecular_function(GO:0003674);cellular_component:nucleus(GO:0005634);biological_process:biological_process(GO:0008150)
AT4G00700	3700	3.27	0.58	1.05	1.34	0.95		_	biological_process:biological_process(GO:0008150);cellular_component:integral component of membrane(GO:0016021);molecular_function:transferase activity, transferring glycosyl groups(GO:0016757)
AT4G00870	1777	0.17	0.63	0.41	0.37	0.32	BHLH14	_	molecular_function:DNA binding(GO:0003677);molecular_function:sequence-specific DNA binding transcription factor activity(GO:0003700);molecular_function:protein binding(GO:0005515);cellular_component:nucleus(GO:0005634);cellular_component:cytoplasm(GO:0005737);biological_process:transcription, DNA-templated(GO:0006351);biological_process:regulation of transcription, DNA-templated(GO:0006355);biol…
AT4G00970	3559	23.7	2.29	1.62	2.56	1.83	CRK41	_	molecular_function:protein kinase activity(GO:0004672);molecular_function:protein serine/threonine kinase activity(GO:0004674);molecular_function:ATP binding(GO:0005524);cellular_component:plasma membrane(GO:0005886);biological_process:protein phosphorylation(GO:0006468);cellular_component:chloroplast(GO:0009507);cellular_component:integral component of membrane(GO:0016021)
AT4G01010	3389	13.97	3.08	2.61	5.46	2.48	CNGC13	K05391	molecular_function:ion channel activity(GO:0005216);molecular_function:voltage-gated potassium channel activity(GO:0005249);molecular_function:calmodulin binding(GO:0005516);cellular_component:plasma membrane(GO:0005886);cellular_component:integral component of plasma membrane(GO:0005887);molecular_function:cyclic nucleotide binding(GO:0030551);molecular_function:cAMP binding(GO:0030552);molecula…
AT4G01080	1997	4.43	13.24	2.25	2.98	15.54	TBL26	_	cellular_component:Golgi apparatus(GO:0005794);cellular_component:integral component of membrane(GO:0016021);molecular_function:O-acetyltransferase activity(GO:0016413);biological_process:cell wall organization or biogenesis(GO:0071554)
AT4G01090	3374	22.57	10.67	5.4	9.42	8.94		_	molecular_function:protein binding(GO:0005515);cellular_component:nucleus(GO:0005634)
AT4G01250	1720	15.53	3.5	3.77	3.39	2	WRKY22	K13425	molecular_function:sequence-specific DNA binding transcription factor activity(GO:0003700);cellular_component:nucleus(GO:0005634);biological_process:transcription, DNA-templated(GO:0006351);biological_process:regulation of transcription, DNA-templated(GO:0006355);biological_process:defense response(GO:0006952);biological_process:leaf senescence(GO:0010150);biological_process:response to chitin(GO…
AT4G01360	1649	27.31	0.18	0.07	0.15	0.31		_	molecular_function:molecular_function(GO:0003674);cellular_component:chloroplast(GO:0009507);biological_process:embryo development ending in seed dormancy(GO:0009793)
AT4G01430	2529	0.32	0.14	0.09	0.18	0.11		_	cellular_component:plasma membrane(GO:0005886);molecular_function:L-glutamine transmembrane transporter activity(GO:0015186);cellular_component:integral component of membrane(GO:0016021);biological_process:amino acid transmembrane export(GO:0044746);biological_process:seed development(GO:0048316)
AT4G01500	1730	0.18	0.47	0.47	0.33	0.15	NGA4	_	molecular_function:DNA binding(GO:0003677);molecular_function:sequence-specific DNA binding transcription factor activity(GO:0003700);cellular_component:nucleus(GO:0005634);biological_process:transcription, DNA-templated(GO:0006351);biological_process:regulation of transcription, DNA-templated(GO:0006355);biological_process:flower development(GO:0009908);biological_process:leaf development(GO:004…
AT4G01540	2307	4.16	1.37	0.34	1.02	0.68	NAC68	_	molecular_function:DNA binding(GO:0003677);molecular_function:sequence-specific DNA binding transcription factor activity(GO:0003700);cellular_component:nucleus(GO:0005634);cellular_component:endoplasmic reticulum membrane(GO:0005789);biological_process:transcription, DNA-templated(GO:0006351);biological_process:regulation of transcription, DNA-templated(GO:0006355);biological_process:multicellul…
AT4G01750	2378	27.21	8.04	8.34	16.69	7.91	RGXT2	K11714	cellular_component:Golgi membrane(GO:0000139);cellular_component:Golgi apparatus(GO:0005794);cellular_component:chloroplast(GO:0009507);biological_process:rhamnogalacturonan II biosynthetic process(GO:0010306);cellular_component:integral component of membrane(GO:0016021);molecular_function:UDP-xylosyltransferase activity(GO:0035252)
AT4G01790	1037	9.88	4.9	1.14	5.72	6.97		_	molecular_function:ribonuclease P activity(GO:0004526);cellular_component:nucleus(GO:0005634);cellular_component:ribosome(GO:0005840)
AT4G01870	2236	15.75	6.14	7.86	5.29	5.17		_	molecular_function:molecular_function(GO:0003674);cellular_component:nucleus(GO:0005634);biological_process:proteolysis(GO:0006508)
AT4G01883	2123	5	10.37	1.14	5.7	8.39		_	cellular_component:chloroplast(GO:0009507)
AT4G01925	1278	0.11	0.22	0.22	0.17	0.23		_	cellular_component:nucleus(GO:0005634)
AT4G01950	2473	15.71	4.08	5.32	7.61	6.35	ATGPAT3	K13508	molecular_function:glycerol-3-phosphate O-acyltransferase activity(GO:0004366);cellular_component:mitochondrion(GO:0005739);biological_process:cutin biosynthetic process(GO:0010143);cellular_component:membrane(GO:0016020);cellular_component:integral component of membrane(GO:0016021);biological_process:CDP-diacylglycerol biosynthetic process(GO:0016024);biological_process:dephosphorylation(GO:0016…
AT4G02040	824	0.2	0.07	0.07	0.07	0.42		_	molecular_function:molecular_function(GO:0003674);cellular_component:mitochondrion(GO:0005739);biological_process:biological_process(GO:0008150)
AT4G02200	1986	23.75	9.38	0.42	7.28	10.69		_	cellular_component:nucleus(GO:0005634);biological_process:response to water deprivation(GO:0009414)
AT4G02320	3455	0.23	0.07	0.07	0.14	0	PME40	K01051	cellular_component:extracellular region(GO:0005576);cellular_component:cell wall(GO:0005618);cellular_component:plant-type cell wall(GO:0009505);molecular_function:pectinesterase activity(GO:0030599);biological_process:cell wall modification(GO:0042545);molecular_function:aspartyl esterase activity(GO:0045330);biological_process:pectin catabolic process(GO:0045490)
AT4G02330	2706	21.61	0.97	1.07	3.82	1.72	PME41	K01051	cellular_component:extracellular region(GO:0005576);cellular_component:cell wall(GO:0005618);biological_process:response to cold(GO:0009409);biological_process:response to fungus(GO:0009620);biological_process:response to brassinosteroid(GO:0009741);molecular_function:pectinesterase activity(GO:0030599);biological_process:cell wall modification(GO:0042545);molecular_function:aspartyl esterase act…
AT4G02410	2361	28.37	10.37	7.22	6.61	10.84	LECRK43	_	molecular_function:protein serine/threonine kinase activity(GO:0004674);molecular_function:ATP binding(GO:0005524);cellular_component:plasma membrane(GO:0005886);biological_process:protein phosphorylation(GO:0006468);cellular_component:integral component of membrane(GO:0016021);molecular_function:kinase activity(GO:0016301);molecular_function:carbohydrate binding(GO:0030246)
AT4G02970	1681	44.19	21.98	110.58	60.05	22.1	AT7SL-1	_	molecular_function:molecular_function(GO:0003674);cellular_component:nucleus(GO:0005634);cellular_component:signal recognition particle, endoplasmic reticulum targeting(GO:0005786)
AT4G03330	1467	0.33	0.92	0.13	0.55	1.02	SYP123	K08486	molecular_function:SNARE binding(GO:0000149);molecular_function:SNAP receptor activity(GO:0005484);cellular_component:plasma membrane(GO:0005886);biological_process:intracellular protein transport(GO:0006886);biological_process:exocytosis(GO:0006887);biological_process:vesicle fusion(GO:0006906);cellular_component:endomembrane system(GO:0012505);cellular_component:integral component of membrane(G…
AT4G03510	2318	0.98	5.7	2.24	2.53	5.86	RMA1	K10666	molecular_function:ubiquitin-protein transferase activity(GO:0004842);cellular_component:nucleus(GO:0005634);cellular_component:endoplasmic reticulum(GO:0005783);biological_process:ubiquitin-dependent protein catabolic process(GO:0006511);molecular_function:zinc ion binding(GO:0008270);cellular_component:membrane(GO:0016020);cellular_component:integral component of membrane(GO:0016021);biological…
AT4G03600	991	0.66	2.15	1.79	1.96	1.17		_	molecular_function:molecular_function(GO:0003674);biological_process:biological_process(GO:0008150);cellular_component:integral component of membrane(GO:0016021)
AT4G04020	2068	54.58	178.68	193.73	143.11	185.03	PAP1	_	molecular_function:structural molecule activity(GO:0005198);molecular_function:protein binding(GO:0005515);cellular_component:nucleus(GO:0005634);biological_process:response to cold(GO:0009409);cellular_component:chloroplast(GO:0009507);cellular_component:chloroplast thylakoid(GO:0009534);cellular_component:chloroplast thylakoid membrane(GO:0009535);cellular_component:chloroplast stroma(GO:000957…
AT4G04490	2973	13.88	3.06	1.25	2.89	3.85	CRK36	_	molecular_function:protein serine/threonine kinase activity(GO:0004674);molecular_function:protein binding(GO:0005515);molecular_function:ATP binding(GO:0005524);cellular_component:extracellular region(GO:0005576);cellular_component:plasma membrane(GO:0005886);biological_process:protein phosphorylation(GO:0006468);biological_process:response to abscisic acid(GO:0009737);cellular_component:integra…
AT4G04500	2552	1.2	0.42	0.21	0.76	0.67	CRK37	_	molecular_function:protein serine/threonine kinase activity(GO:0004674);molecular_function:ATP binding(GO:0005524);cellular_component:plasma membrane(GO:0005886);biological_process:protein phosphorylation(GO:0006468);cellular_component:integral component of membrane(GO:0016021);molecular_function:kinase activity(GO:0016301)
AT4G04510	2859	0.72	0.23	0.07	0.09	0.13	CRK38	_	molecular_function:protein serine/threonine kinase activity(GO:0004674);molecular_function:ATP binding(GO:0005524);cellular_component:plasma membrane(GO:0005886);biological_process:protein phosphorylation(GO:0006468);cellular_component:chloroplast(GO:0009507);cellular_component:integral component of membrane(GO:0016021);molecular_function:kinase activity(GO:0016301)
AT4G04540	2823	1.32	0.09	0.06	0.1	0.15	CRK39	_	molecular_function:protein serine/threonine kinase activity(GO:0004674);molecular_function:ATP binding(GO:0005524);cellular_component:extracellular region(GO:0005576);cellular_component:plasma membrane(GO:0005886);biological_process:protein phosphorylation(GO:0006468);cellular_component:integral component of membrane(GO:0016021);molecular_function:kinase activity(GO:0016301)
AT4G04570	4350	53.28	15.56	13.13	17.59	14.51	CRK40	_	molecular_function:protein kinase activity(GO:0004672);molecular_function:protein serine/threonine kinase activity(GO:0004674);molecular_function:ATP binding(GO:0005524);cellular_component:extracellular region(GO:0005576);cellular_component:plasma membrane(GO:0005886);biological_process:protein phosphorylation(GO:0006468);cellular_component:integral component of membrane(GO:0016021);molecular_fun…
AT4G04610	2187	20.86	202.45	6.97	10.45	186.82	2020-04-01	K05907	biological_process:sulfate assimilation(GO:0000103);molecular_function:phosphoadenylyl-sulfate reductase (thioredoxin) activity(GO:0004604);cellular_component:chloroplast(GO:0009507);cellular_component:chloroplast thylakoid(GO:0009534);cellular_component:plastid(GO:0009536);cellular_component:chloroplast stroma(GO:0009570);molecular_function:adenylyl-sulfate reductase activity(GO:0009973);biologi…
AT4G04745	830	3.39	0.99	0.54	4.75	0.97		_	molecular_function:molecular_function(GO:0003674);cellular_component:mitochondrion(GO:0005739);biological_process:biological_process(GO:0008150)
AT4G04835	495	0.44	1.33	0.11	0.67	1.63		_	_
AT4G04960	2481	12.55	3.5	3.36	4.29	2.92	LECRK71	_	molecular_function:protein serine/threonine kinase activity(GO:0004674);molecular_function:ATP binding(GO:0005524);cellular_component:plasma membrane(GO:0005886);biological_process:protein phosphorylation(GO:0006468);cellular_component:integral component of membrane(GO:0016021);molecular_function:kinase activity(GO:0016301);molecular_function:carbohydrate binding(GO:0030246)
AT4G05010	1255	9.35	2.22	1.62	2.3	2.67		_	molecular_function:molecular_function(GO:0003674);cellular_component:nucleus(GO:0005634);biological_process:biological_process(GO:0008150)
AT4G05020	4173	13.87	4.18	3.94	3.39	3.76	NDB2	K17871	molecular_function:calcium ion binding(GO:0005509);cellular_component:mitochondrion(GO:0005739);cellular_component:mitochondrial inner membrane(GO:0005743);cellular_component:peroxisome(GO:0005777);molecular_function:disulfide oxidoreductase activity(GO:0015036);molecular_function:oxidoreductase activity(GO:0016491);cellular_component:extrinsic component of mitochondrial inner membrane(GO:0031314…
AT4G05070	531	151.33	404.74	328.69	255.54	401.75		_	molecular_function:molecular_function(GO:0003674);cellular_component:nucleus(GO:0005634);biological_process:biological_process(GO:0008150)
AT4G05540	2545	0.14	0.05	0.02	0.12	0.05		K10706	cellular_component:cytoplasm(GO:0005737);biological_process:biological_process(GO:0008150)
AT4G06075	193	15.44	35.68	2.59	15.25	32.32		_	_
AT4G06340	1193	0.32	0.69	0.05	0.14	0.29		_	_
AT4G06410	1092	3.16	0.64	0.24	0.53	0.86		_	_
AT4G06534	1628	0.47	1.68	3.92	2.25	2.98		_	molecular_function:molecular_function(GO:0003674);cellular_component:extracellular region(GO:0005576);biological_process:biological_process(GO:0008150);cellular_component:plasmodesma(GO:0009506)
AT4G06746	1019	21.48	7.51	6.87	2.18	5.16	RAP2-9	K09286	molecular_function:DNA binding(GO:0003677);molecular_function:sequence-specific DNA binding transcription factor activity(GO:0003700);cellular_component:nucleus(GO:0005634);biological_process:transcription, DNA-templated(GO:0006351);biological_process:regulation of transcription, DNA-templated(GO:0006355);biological_process:ethylene-activated signaling pathway(GO:0009873)
AT4G07820	827	0.98	0.2	0.4	0.67	0.07		_	molecular_function:molecular_function(GO:0003674);cellular_component:extracellular region(GO:0005576)
AT4G08040	2263	0.6	0.06	0.21	0.92	0.1	ACS11	K01762	molecular_function:protein binding(GO:0005515);cellular_component:cytoplasm(GO:0005737);biological_process:ethylene biosynthetic process(GO:0009693);biological_process:fruit ripening(GO:0009835);molecular_function:1-aminocyclopropane-1-carboxylate synthase activity(GO:0016847);molecular_function:pyridoxal phosphate binding(GO:0030170)
AT4G08300	3530	3.35	1.22	0.29	0.22	0.61		_	cellular_component:plasma membrane(GO:0005886);molecular_function:amino acid transmembrane transporter activity(GO:0015171);cellular_component:integral component of membrane(GO:0016021);biological_process:amino acid export(GO:0032973);biological_process:amino acid import(GO:0043090);biological_process:amino acid homeostasis(GO:0080144)
AT4G08500	3650	42.16	12.91	13.5	15.82	12.53	MEKK1	K13414	biological_process:MAPK cascade(GO:0000165);molecular_function:DNA binding(GO:0003677);molecular_function:protein serine/threonine kinase activity(GO:0004674);molecular_function:MAP kinase kinase kinase activity(GO:0004709);molecular_function:protein binding(GO:0005515);molecular_function:ATP binding(GO:0005524);cellular_component:nucleus(GO:0005634);cellular_component:endosome(GO:0005768);cellul…
AT4G08555	590	9	3.15	1.79	0.75	2.64		_	molecular_function:molecular_function(GO:0003674);cellular_component:cellular_component(GO:0005575);biological_process:biological_process(GO:0008150)
AT4G08770	2362	8.64	1.56	0.28	0.52	0.29	PER37	K00430	molecular_function:peroxidase activity(GO:0004601);cellular_component:extracellular region(GO:0005576);cellular_component:vacuole(GO:0005773);biological_process:response to oxidative stress(GO:0006979);molecular_function:heme binding(GO:0020037);biological_process:hydrogen peroxide catabolic process(GO:0042744);biological_process:negative regulation of growth(GO:0045926);molecular_function:metal …
AT4G09200	2637	0.49	3.02	0.18	0.18	0.41		_	molecular_function:molecular_function(GO:0003674);cellular_component:nucleus(GO:0005634);biological_process:biological_process(GO:0008150)
AT4G09420	2076	3.16	0.82	1.45	3.01	0.35		_	biological_process:defense response(GO:0006952);biological_process:signal transduction(GO:0007165);molecular_function:ADP binding(GO:0043531)
AT4G10150	1835	0.24	1.17	0.05	1.14	1.9	ATL7	K19039	cellular_component:nucleus(GO:0005634);molecular_function:zinc ion binding(GO:0008270);cellular_component:integral component of membrane(GO:0016021);biological_process:protein ubiquitination(GO:0016567);molecular_function:transferase activity(GO:0016740)
AT4G10390	1959	2.72	0.62	0.34	0.44	0.55		_	molecular_function:protein serine/threonine kinase activity(GO:0004674);molecular_function:ATP binding(GO:0005524);cellular_component:nucleus(GO:0005634);biological_process:protein phosphorylation(GO:0006468);biological_process:response to wounding(GO:0009611);molecular_function:kinase activity(GO:0016301)
AT4G10695	1208	0.21	0.04	0.04	0.14	0		_	molecular_function:molecular_function(GO:0003674);cellular_component:cellular_component(GO:0005575);biological_process:biological_process(GO:0008150)
AT4G11070	1697	2.76	0.08	0.15	0.12	0	WRKY41	_	molecular_function:sequence-specific DNA binding transcription factor activity(GO:0003700);cellular_component:nucleus(GO:0005634);biological_process:transcription, DNA-templated(GO:0006351);biological_process:regulation of transcription, DNA-templated(GO:0006355);molecular_function:sequence-specific DNA binding(GO:0043565)
AT4G11140	1769	0.4	0.09	0.09	0.16	0	CRF1	_	molecular_function:DNA binding(GO:0003677);molecular_function:sequence-specific DNA binding transcription factor activity(GO:0003700);molecular_function:protein binding(GO:0005515);cellular_component:nucleus(GO:0005634);cellular_component:cytoplasm(GO:0005737);biological_process:transcription, DNA-templated(GO:0006351);biological_process:regulation of transcription, DNA-templated(GO:0006355);biol…
AT4G11280	2138	77.73	14.05	4.13	5.55	24.95	ACS6	K20772	biological_process:vasculature development(GO:0001944);molecular_function:protein binding(GO:0005515);cellular_component:cytoplasm(GO:0005737);biological_process:defense response(GO:0006952);biological_process:response to oxidative stress(GO:0006979);biological_process:response to wounding(GO:0009611);biological_process:response to mechanical stimulus(GO:0009612);biological_process:ethylene biosy…
AT4G11521	1303	17.63	2.68	4.22	5.07	2.7	CRK34	_	cellular_component:extracellular region(GO:0005576)
AT4G11547	1193	0.36	0.05	0.18	0.46	0.38		_	_
AT4G12090	1323	0.78	0.11	0.34	0.74	0.36		_	molecular_function:molecular_function(GO:0003674);biological_process:transport(GO:0006810);cellular_component:membrane(GO:0016020);cellular_component:integral component of membrane(GO:0016021)
AT4G12120	4659	11.84	5.62	1.17	2.82	3.63	SEC1B	K15292	cellular_component:nucleus(GO:0005634);cellular_component:plasma membrane(GO:0005886);biological_process:vesicle docking involved in exocytosis(GO:0006904);molecular_function:protein transporter activity(GO:0008565);biological_process:protein secretion(GO:0009306);biological_process:protein transport(GO:0015031)
AT4G12420	3949	44.83	20.98	13.69	47.09	21.72	SKU5	_	molecular_function:copper ion binding(GO:0005507);cellular_component:extracellular region(GO:0005576);cellular_component:cell wall(GO:0005618);cellular_component:vacuolar membrane(GO:0005774);cellular_component:cytosol(GO:0005829);cellular_component:plasma membrane(GO:0005886);cellular_component:plant-type cell wall(GO:0009505);cellular_component:plasmodesma(GO:0009506);biological_process:cell ti…
AT4G12480	930	141.29	14.22	3.52	5.14	8.51	EARLI1	_	cellular_component:extracellular region(GO:0005576);cellular_component:endoplasmic reticulum(GO:0005783);biological_process:lipid transport(GO:0006869);molecular_function:lipid binding(GO:0008289);biological_process:response to cold(GO:0009409);cellular_component:plant-type cell wall(GO:0009505);cellular_component:plasmodesma(GO:0009506);biological_process:response to salt stress(GO:0009651);biol…
AT4G12490	786	271.34	22.25	13.42	10.88	12.71		_	cellular_component:extracellular region(GO:0005576);cellular_component:cell wall(GO:0005618);cellular_component:endoplasmic reticulum(GO:0005783);biological_process:lipid transport(GO:0006869);molecular_function:lipid binding(GO:0008289);cellular_component:plasmodesma(GO:0009506);cellular_component:chloroplast outer membrane(GO:0009707);biological_process:defense response to fungus(GO:0050832)
AT4G12500	966	8.53	1.53	0.63	0.69	0.96		_	cellular_component:extracellular region(GO:0005576);cellular_component:cell wall(GO:0005618);biological_process:lipid transport(GO:0006869);molecular_function:lipid binding(GO:0008289)
AT4G12720	2903	24.28	7.94	2.95	10.61	10.04	AtNUDT7	_	molecular_function:NAD+ diphosphatase activity(GO:0000210);molecular_function:protein binding(GO:0005515);cellular_component:nucleus(GO:0005634);cellular_component:cytoplasm(GO:0005737);cellular_component:cytosol(GO:0005829);cellular_component:plasma membrane(GO:0005886);biological_process:response to oxidative stress(GO:0006979);biological_process:plant-type hypersensitive response(GO:0009626);b…
AT4G12740	3240	0.35	0.11	0.02	0.11	0.3	MYH	K03575	cellular_component:nucleus(GO:0005634);biological_process:base-excision repair(GO:0006284)
AT4G13395	734	21.7	1.34	0.3	0.08	3.31	DVL10	_	molecular_function:molecular_function(GO:0003674);cellular_component:mitochondrion(GO:0005739);biological_process:shoot system development(GO:0048367)
AT4G13493	221	28.2	94.48	0.5	18.6	65.35	MIR850A	_	molecular_function:molecular_function(GO:0003674);cellular_component:cellular_component(GO:0005575);biological_process:biological_process(GO:0008150)
AT4G13510	2106	0.87	0.39	0.08	0.69	0.58	AMT1-1	K03320	cellular_component:nucleus(GO:0005634);cellular_component:plasma membrane(GO:0005886);cellular_component:integral component of plasma membrane(GO:0005887);biological_process:transport(GO:0006810);molecular_function:ammonium transmembrane transporter activity(GO:0008519);cellular_component:plasmodesma(GO:0009506);biological_process:response to abscisic acid(GO:0009737);biological_process:lateral r…
AT4G13540	1471	0.16	0.35	0.08	0.2	0.41		_	cellular_component:cytoplasm(GO:0005737)
AT4G13690	2474	0.16	0.08	0.04	0.08	0.21		_	molecular_function:molecular_function(GO:0003674);cellular_component:nucleus(GO:0005634);biological_process:biological_process(GO:0008150)
[truncated: 723 more rows]
