# Supplementary material for: Bacillus cereus AR156 triggers induced systemic resistance against Pseudomonas syringae pv. tomato DC3000 by suppressing miR472 and activating CNLs‐mediated basal immunity in Arabidopsis
Source: Mol Plant Pathol. 2020 Mar 30;21(6):854–70. doi: 10.1111/mpp.12935 (PMC7214473; doi:10.1111/mpp.12935)
Supplement: Supplementary file 12 [file MPP-21-854-s012.xlsx]

## Sheet: Strain
Table S1 Lists of all bacteria strains used in this study
Strain	Properties	Reference
E.coli DH5α	Engineering E. coli for gene cloning in this study	Jiang et al., 2016
A. Tumefaciens GV3101	one kind of A. Tumefaciens, which is widely used in plant genetic transformation experiment and transient expression
B. cereus AR156	a rhzibacterium, that can induced systemic resictance to PstDC3000 in arabidopsis and tomato	Niu et al., 2011; Jiang et al., 2016
P. syringae pv.tomato DC3000 (EV)	Bacteria pathogen Pst DC3000 carrying the empty vector pVSP61	Jiang et al., 2016
P. syringae pv.tomato DC3000 (AvrRpt2)	Pathogen Pst DC3000 expressing AvrRpt2 protein	Mudgett and Staskawicz, 2002
P. syringae pv.tomato DC3000 (hrc C)	Pathogen Pst DC3000 mutants deficient in hrcC genes	Zhang et al., 2014
E.coli DH5α pSAT5a-GFP	E.coli DH5α carrying vector pSAT5a-GFP	Wang et al., 2017
E.coli DH5α pSAT5a-GUS	E.coli DH5α carrying vector pSAT5a-Gus
E.coli DH5α pPZP-RSC1	E.coli DH5α carrying vector pPZP-RSC1
E.coli DH5α pFGC5941-Pac I	E.coli DH5α carrying vector pPZP-RSC1	Yan et al., 2012
E.coli DH5α pOT2-STTM-SwaI	E.coli DH5α carrying vector pOT2-STTM-SwaI
E.coli DB3.1 pEG 100	E.coli DB3.1 carrying vector pEarly Gate 100	Niu et al., 2016
E.coli DH5α pOT2-STTM-472	E.coli DH5α carrying vector pOT2-STTM-472	This study
E.coli DH5α pFGC5941-STTM-472	E.coli DH5α carrying vector pFGC5941-STTM-472
E.coli DH5α pPZP-miR472	E.coli DH5α carrying vector pPZP-miR472
E.coli DH5α pEG100-miR472	E.coli DH5α carrying vector pEG100-miR472
E.coli DH5α pSAT5a-GFP-At1g15890	E.coli DH5α carrying vector pSAT5a-GFP-At1g15890
E.coli DH5α pSAT5a-GFP-At1g12220	E.coli DH5α carrying vector pSAT5a-GFP-At1g12220
E.coli DH5α pSAT5a-GFP-At1g61300	E.coli DH5α carrying vector pSAT5a-GFP-At1g61300
E.coli DH5α pSAT5a-GFP-At5g43740	E.coli DH5α carrying vector SAT5a-GFP-At5g43740
E.coli DH5α pSAT5a-GFP-At5g43730	E.coli DH5α carrying vector pSAT5a-GFP-At5g43730
E.coli DH5α pSAT5a-GUS-At1g15890	E.coli DH5α carrying vector pSAT5a-GUS-At1g15890
E.coli DH5α pSAT5a-GUS-At1g12220	E.coli DH5α carrying vector pSAT5a-GUS-At1g12220
E.coli DH5α pSAT5a-GUS-At1g61300	E.coli DH5α carrying vector pSAT5a-GUS-At1g61300
E.coli DH5α pSAT5a-GUS-At5g43740	E.coli DH5α carrying vector pSAT5a-GUS-At5g43740
E.coli DH5α pSAT5a-GUS-At5g43730	E.coli DH5α carrying vector pSAT5a-GUS-At5g43730
A. Tumefaciens GV3101 pFGC5941-STTM-472	A. Tumefaciens GV3101 carrying vector pFGC5941-STTM-472
A. Tumefaciens GV3101 pPZP--miR472	A. Tumefaciens GV3101 carrying vector pPZP-miR472
A. Tumefaciens GV3101 pEG100-miR472	A. Tumefaciens GV3101 carrying vector pEG100-miR472
A. Tumefaciens GV3101 pSAT5a-GFP-At1g15890	A. Tumefaciens GV3101 carrying vector pSAT5a-GFP-At1g15890
A. Tumefaciens GV3101 pSAT5a-GFP-At1g12220	A. Tumefaciens GV3101 carrying vector pSAT5a-GFP-At1g12220
A. Tumefaciens GV3101 pSAT5a-GFP-At1g61300	A. Tumefaciens GV3101 carrying vector pSAT5a-GFP-At1g61300
A. Tumefaciens GV3101 pSAT5a-GFP-At5g43740	A. Tumefaciens GV3101 carrying vector SAT5a-GFP-At5g43740
A. Tumefaciens GV3101 pSAT5a-GFP-At5g43730	A. Tumefaciens GV3101 carrying vector pSAT5a-GFP-At5g43730
A. Tumefaciens GV3101 pSAT5a-GUS-At1g15890	A. Tumefaciens GV3101 carrying vector pSAT5a-GUS-At1g15890
A. Tumefaciens GV3101 pSAT5a-GUS-At1g12220	A. Tumefaciens GV3101 carrying vector pSAT5a-GUS-At1g12220
A. Tumefaciens GV3101 pSAT5a-GUS-At1g61300	A. Tumefaciens GV3101 carrying vector pSAT5a-GUS-At1g61300
A. Tumefaciens GV3101 pSAT5a-GUS-At5g43740	A. Tumefaciens GV3101 carrying vector pSAT5a-GUS-At5g43740
A. Tumefaciens GV3101 pSAT5a-GUS-At5g43730	A. Tumefaciens GV3101 carrying vector pSAT5a-GUS-At5g43730

## Sheet: Plasmids
Table S2 Lists of all Plasmid used in this study
Plasmid	Properties	Reference
pSAT5a-GFP	a new modular satellite (SAT) vector that supports N- and C-terminal fusions to GFP tag. The vector carry an expanded multiple cloning site that allows easy exchange of the target genes between GFP tag, and expression of the tagged proteins is controlled by two 35S promotors.	Wang et al., 2017
pSAT5a-GUS	a new modular satellite (SAT) vector that supports N- and C-terminal fusions to GUS tag. The vector carry an expanded multiple cloning site that allows easy exchange of the target genes between GUS tag, and expression of the tagged proteins is controlled by two 35S promotors.
pPZP-RSC1	Agrobacterium binary vector for plant transformation, with spectinomycin and kanamycin resistance genes.
pFGC5941-Pac I	Agrobacterium binary vector for plant transformation, with kanamycin-resistance genes and Pac I digest site.	Yan et al., 2012
pOT2-STTM-SwaI	a small sized (~1.5 kb) pOT2 vector containing 2X35S promoter, the 35S terminator, chloramphenicol resistance gene and SwaI digest site, which could be used for Short Tandem Target Mimic construction (STTM).
pEarly Gate 100	Agrobacterium binary vector for plant transformation, with kanamycin-resistance genes, 35S-Gateway-OCS 3'.	Niu et al., 2016
pOT2-STTM-472	The recombinant constructs, which containing pOT2 backbone (~3.6 kb) and Short Tandem Target Mimic for miR472 knocking down.	This study
pFGC5941-STTM-472	Agrobacterium binary vector for miR472 knockdown in plant system.
pPZP-miR472	Agrobacterium binary vector for plant transformation, with miR472 coding and kanamycin-resistance gene.
pEG100-miR472	Agrobacterium binary vector for miR472 overexpression transgeic plant constructing.
pSAT5a-GFP-AT1G15890	miR472 target gene AT1G15890 expression vector fused with GFP Tag
pSAT5a-GFP-AT1G12220	miR472 target gene AT1G1222 expression vector fused with GFP Tag
pSAT5a-GFP-AT1G61300	miR472 target gene AT1G61300 expression vector fused with GFP Tag
pSAT5a-GFP-AT5G43740	miR472 target gene AT5G43740 expression vector fused with GFP Tag
pSAT5a-GFP-AT5G43730	miR472 target gene AT5G43730 expression vector fused with GFP Tag
pSAT5a-GUS-AT1G15890	miR472 target gene AT1G15890 expression vector fused with GUS Tag
pSAT5a-GUS-AT1G12220	miR472 target gene AT1G1222 expression vector fused with GUS Tag
pSAT5a-GUS-AT1G61300	miR472 target gene AT1G61300expression vector fused with GUS Tag
pSAT5a-GUS-AT5G43740	miR472 target gene AT5G43740 expression vector fused with GUS Tag
pSAT5a-GUS-AT5G43730	miR472 target gene AT5G43730 expression vector fused with GUS Tag
pPZP-GFP-AT1G15890	Agrobacterium binary vector for GFP Tag fused miR472 target gene AT1G15890 expression in plant.
pPZP-GFP-AT1G12220	Agrobacterium binary vector for GFP Tag fused miR472 target gene AT1G1222 expression in plant.
pPZP-GFP-AT1G61300	Agrobacterium binary vector for GFP Tag fused miR472 target gene AT1G61300 expression in plant.
pPZP-GFP-AT5G43740	Agrobacterium binary vector for GFP Tag fused miR472 target gene AT5G43740 expression in plant.
pPZP-GFP-AT5G43730	Agrobacterium binary vector for GFP Tag fused miR472 target gene AT5G43730 expression in plant.
pPZP-GUS-AT1G15890	Agrobacterium binary vector for GUS Tag fused miR472 target gene AT1G15890 expression in plant.
pPZP-GUS-AT1G12220	Agrobacterium binary vector for GUS Tag fused miR472 target gene AT1G1222 expression in plant.
pPZP-GUS-AT1G61300	Agrobacterium binary vector for GUS Tag fused miR472 target gene AT1G61300expression in plant.
pPZP-GUS-AT5G43740	Agrobacterium binary vector for GUS Tag fused miR472 target gene AT5G43740 expression in plant.
pPZP-GUS-AT5G43730	Agrobacterium binary vector for GUS Tag fused miR472 target gene AT5G43730 expression in plant.

## Sheet: Table S9
	Table S9 The RPKM of Predicted miR472 target genes in different samples
Gene_id	length	Col-0_RPKM	472-OE-1#_RPKM	472-OE-7#_RPKM	STTM472-1#_RPKM	SALK_087945_RPKM	GeneSymbol	KO	GO
AT1G12220	3683	3.45	1.23	0.66	8.69	11.38	RPS5	K13460	molecular_function:nucleotide binding(GO:0000166);molecular_function:protein binding(GO:0005515);molecular_function:ATP binding(GO:0005524);cellular_component:intracellular(GO:0005622);cellular_component:plasma membrane(GO:0005886);biological_process:defense response(GO:0006952);biological_process:cell death(GO:0008219);biological_process:plant-type hypersensitive response(GO:0009626);biological_…
AT1G12290	4677	1.07	0.97	19.38	0.39	272.87		_	molecular_function:ATP binding(GO:0005524);cellular_component:nucleus(GO:0005634);biological_process:defense response(GO:0006952);molecular_function:ADP binding(GO:0043531)
AT1G15890	2933	5.32	2.5	1.11	12.37	15.45		_	molecular_function:ATP binding(GO:0005524);cellular_component:nucleus(GO:0005634);biological_process:defense response(GO:0006952);molecular_function:ADP binding(GO:0043531)
AT1G51480	2763	0	0	0	0	0		_	molecular_function:ATP binding(GO:0005524);cellular_component:nucleus(GO:0005634);cellular_component:plasma membrane(GO:0005886);biological_process:defense response(GO:0006952);biological_process:signal transduction(GO:0007165);molecular_function:ADP binding(GO:0043531)
AT1G61180	3414	4.1	4.39	0.8	3.46	1.48		_	molecular_function:ATP binding(GO:0005524);cellular_component:plasma membrane(GO:0005886);biological_process:defense response(GO:0006952);biological_process:signal transduction(GO:0007165);cellular_component:integral component of membrane(GO:0016021);molecular_function:ADP binding(GO:0043531)
AT1G61190	5069	10.54	9.89	1.83	8.08	2.85		_	molecular_function:ATP binding(GO:0005524);cellular_component:cellular_component(GO:0005575);biological_process:defense response(GO:0006952);molecular_function:ADP binding(GO:0043531)
AT1G61300	3096	14.86	5	2.5	19.67	25.24		_	molecular_function:ATP binding(GO:0005524);cellular_component:cytosol(GO:0005829);biological_process:defense response(GO:0006952);molecular_function:ADP binding(GO:0043531)
AT1G61310	3376	2.5	3.35	0.58	2.4	1.33		_	molecular_function:ATP binding(GO:0005524);cellular_component:plasma membrane(GO:0005886);biological_process:defense response(GO:0006952);molecular_function:ADP binding(GO:0043531)
AT1G62630	3465	9.88	13.79	1.44	5.47	3.49		_	molecular_function:ATP binding(GO:0005524);cellular_component:nucleus(GO:0005634);biological_process:defense response(GO:0006952);molecular_function:ADP binding(GO:0043531)
AT1G63360	3838	9.75	10.63	2.54	6.42	3.05		_	molecular_function:ATP binding(GO:0005524);cellular_component:nucleus(GO:0005634);biological_process:defense response(GO:0006952);molecular_function:ADP binding(GO:0043531)
AT1G64780	2165	0.88	1.67	2.54	1.23	1.15	AMT1-2	K03320	cellular_component:plasma membrane(GO:0005886);cellular_component:integral component of plasma membrane(GO:0005887);biological_process:transport(GO:0006810);molecular_function:ammonium transmembrane transporter activity(GO:0008519);biological_process:response to nematode(GO:0009624);biological_process:ammonium transport(GO:0015696);biological_process:methylammonium transport(GO:0015843);cellular_…
AT2G26420	4006	0	0	0	0	0	PIP5K3	K00889	molecular_function:ATP binding(GO:0005524);cellular_component:cytoplasm(GO:0005737);cellular_component:plasma membrane(GO:0005886);molecular_function:1-phosphatidylinositol-4-phosphate 5-kinase activity(GO:0016308);cellular_component:apical plasma membrane(GO:0016324);biological_process:root hair initiation(GO:0048766);biological_process:root hair elongation(GO:0048767);biological_process:root ha…
AT3G24300	1942	0	0	0	0	0.02	AMT1-3	K03320	cellular_component:plasma membrane(GO:0005886);cellular_component:integral component of plasma membrane(GO:0005887);biological_process:transport(GO:0006810);molecular_function:ammonium transmembrane transporter activity(GO:0008519);biological_process:lateral root formation(GO:0010311);biological_process:organic cation transport(GO:0015695);biological_process:ammonium transport(GO:0015696);cellula…
AT3G26840	3547	22.63	15.12	5.11	7.85	5.63		_	molecular_function:catalytic activity(GO:0003824);molecular_function:diacylglycerol O-acyltransferase activity(GO:0004144);cellular_component:chloroplast(GO:0009507);cellular_component:plastoglobule(GO:0010287);biological_process:triglyceride biosynthetic process(GO:0019432);biological_process:phytol metabolic process(GO:0033306)
AT3G28930	1821	85.98	56.93	13.63	21.98	21.72	AIG2A	_	cellular_component:nucleus(GO:0005634);cellular_component:cytosol(GO:0005829);biological_process:response to bacterium(GO:0009617);molecular_function:transferase activity, transferring acyl groups(GO:0016746)
AT3G28940	1816	636.94	537.59	0.69	459.16	370.69	AIG2B	_	cellular_component:nucleus(GO:0005634);cellular_component:cytosol(GO:0005829);cellular_component:plasma membrane(GO:0005886);cellular_component:chloroplast(GO:0009507);molecular_function:transferase activity, transferring acyl groups(GO:0016746)
AT3G30842	6623	0	0	0	0.01	0.01	ABCG38	_	molecular_function:ATP binding(GO:0005524);cellular_component:plasma membrane(GO:0005886);biological_process:drug transmembrane transport(GO:0006855);cellular_component:integral component of membrane(GO:0016021);molecular_function:ATPase activity, coupled to transmembrane movement of substances(GO:0042626)
AT3G46730	2687	0.1	0.01	0.02	0	0.07	RPP13L3	_	molecular_function:ATP binding(GO:0005524);biological_process:defense response(GO:0006952);molecular_function:ADP binding(GO:0043531)
AT3G48800	1450	10.65	5.35	7.89	11.3	12.75		_	molecular_function:molecular_function(GO:0003674);cellular_component:cytoplasm(GO:0005737);biological_process:biological_process(GO:0008150)
AT4G02450	2178	58.18	72.6	41.84	66.15	65.93		_	molecular_function:molecular_function(GO:0003674);cellular_component:nucleus(GO:0005634);cellular_component:cytoplasm(GO:0005737);cellular_component:cytosol(GO:0005829);cellular_component:plasma membrane(GO:0005886);cellular_component:plasmodesma(GO:0009506);biological_process:root meristem growth(GO:0010449);biological_process:positive regulation of gene expression(GO:0010628);biological_process…
AT4G10780	2998	0	0	0	0.01	0		_	molecular_function:ATP binding(GO:0005524);biological_process:defense response(GO:0006952);molecular_function:ADP binding(GO:0043531)
AT4G13510	2106	0.87	0.39	0.08	0.69	0.18	AMT1-1	K03320	cellular_component:nucleus(GO:0005634);cellular_component:plasma membrane(GO:0005886);cellular_component:integral component of plasma membrane(GO:0005887);biological_process:transport(GO:0006810);molecular_function:ammonium transmembrane transporter activity(GO:0008519);cellular_component:plasmodesma(GO:0009506);biological_process:response to abscisic acid(GO:0009737);biological_process:lateral r…
AT4G27190	3067	0	0	0	0	0		_	molecular_function:ATP binding(GO:0005524);cellular_component:mitochondrion(GO:0005739);biological_process:defense response(GO:0006952);molecular_function:ADP binding(GO:0043531)
AT5G05400	3905	0.38	0.24	0.15	0.3	0.22		_	molecular_function:ATP binding(GO:0005524);cellular_component:nucleus(GO:0005634);biological_process:defense response(GO:0006952);molecular_function:ADP binding(GO:0043531)
AT5G17680	4273	0.16	0.23	0	0.09	0.12		_	biological_process:defense response(GO:0006952)
AT5G27440	1044	0	0	0	0	0		_	molecular_function:molecular_function(GO:0003674);cellular_component:mitochondrion(GO:0005739);biological_process:biological_process(GO:0008150);cellular_component:integral component of membrane(GO:0016021)
AT5G43730	4256	0.31	0.1214	0.01	1.18	1.14		_	molecular_function:ATP binding(GO:0005524);cellular_component:plasma membrane(GO:0005886);biological_process:defense response(GO:0006952);biological_process:signal transduction(GO:0007165);molecular_function:ADP binding(GO:0043531)
AT5G43740	4452	4.35	1.2423	0.61	8.63	12.21		_	molecular_function:ATP binding(GO:0005524);biological_process:defense response(GO:0006952);molecular_function:ADP binding(GO:0043531)
AT5G47260	3106	0	0	0	0	0		_	molecular_function:ATP binding(GO:0005524);molecular_function:GTP binding(GO:0005525);biological_process:defense response(GO:0006952);molecular_function:ADP binding(GO:0043531)
AT5G63020	3059	16.37	17.64	4.63	13.54	5.34		_	molecular_function:ATP binding(GO:0005524);cellular_component:nucleus(GO:0005634);biological_process:defense response(GO:0006952);molecular_function:ADP binding(GO:0043531)
AT5G63320	5343	6.98	4.92	1.04	2.19	2.93	GTE10	_	molecular_function:protein binding(GO:0005515);cellular_component:nucleus(GO:0005634);biological_process:transcription, DNA-templated(GO:0006351);biological_process:response to cold(GO:0009409);biological_process:response to salt stress(GO:0009651);biological_process:response to abscisic acid(GO:0009737);biological_process:abscisic acid-activated signaling pathway(GO:0009738);biological_process:n…
